# Supplementary material for: Enteric bacterial infection stimulates remodelling of bile metabolites to promote intestinal homeostasis
Source: Nat Microbiol. 2024 Nov 20;9(12):3376–90. doi: 10.1038/s41564-024-01862-z (PMC11602723; doi:10.1038/s41564-024-01862-z)
Supplement: Supplementary file 2 — A descriptive caption is given on top of each table. [file 41564_2024_1862_MOESM2_ESM.xlsx]

## Sheet: Table S1a
Table S1a. Abundance (area under curve, AUC) of bile metabolites using global metabolomics analysis
PATHWAY_SORTORDER	BIOCHEMICAL	SUPER_PATHWAY	SUB_PATHWAY	COMP_ID	PLATFORM	CHEMICAL_ID	RI	MASS	PUBCHEM	CAS	KEGG	Group HMDB	SPF	SPF	SPF	SPF	SPF	SPF	SPF	SPF	Lm	Lm	Lm	Lm	Lm	Lm	Lm	Cr	Cr	Cr	Cr	Cr	Cr	GF	GF	GF	GF	GF	GF	GF	GF	GF
1524	(14 or 15)-methylpalmitate (a17:0 or i17:0)	Lipid	Fatty Acid, Branched	38768	LC/MS Neg	100002945	5695	269.249					9990391	9312489	11099277	14822353	9183641	12422775	9710970	14724463	13453023	16105921	9790968	10880592	9651249	22096318	9413575	9745850	8868853	12443336	14122589	20759008	13980995	13918895	16338255	21195952	17925076	21318970	13369262	18967604	26467436	27415400
1529	(16 or 17)-methylstearate (a19:0 or i19:0)	Lipid	Fatty Acid, Branched	38296	LC/MS Neg	100002356	5993	297.28	3083779	2724-59-6		HMDB37397	1135291	1123510	1233302	1899208	1140538	1346218	1466484	2808462	2140750	2149755	1414672	2046401	1374708	3860962	1990022	1825521	1.95818e+06	1357364	2231661	2874957	2474851	1538695	2179209	2281034	1879169	1975218	1893280	1918601	4.1928e+06	2618641
1756	(R)-3-hydroxybutyrylcarnitine	Lipid	Fatty Acid Metabolism (Acyl Carnitine, Hydroxy)	43264	LC/MS Pos Early	100003926	2400	248.149	53481617			HMDB13127	464532	1187850	3155660	1540046	1535794	1876504	2068816	3169228	18105020	81426464	6376471	23254786	4297616	187497104	6611332	2246894	1.90747e+06	720038	1159014	2499580	2000726	3.14055e+06	2846767	3003463	3655776	1891003	2478729	2212586	2558813	2848890
1757	(S)-3-hydroxybutyrylcarnitine	Lipid	Fatty Acid Metabolism (Acyl Carnitine, Hydroxy)	52984	LC/MS Pos Early	100009271	2340	248.149				HMDB13127	894424	1106620	1601527	825885	1021449	1169588	904956	1225097	7.52909e+06	26346376	2342415	5922230	2378516	84335080	2649368	1470241	1291212	913138	948777	1511214	1091190	1041694	1278502	1394600	1379015	1267692	1076021	1346282	1278898	1586449
5641	1,2,3-benzenetriol sulfate (2)	Xenobiotics	Chemical	48762	LC/MS Neg	100006374	1709	204.981					2542841	1235928	911690	866885	371344	263847	339164	231100	233601	1464374	1566612	2473410	2150332	99647	2334901	8112130	2996843	6133176	8128667	9584010	1646571			41475	40137		32829	19692
2164	1,2-dilinoleoyl-GPC (18:2/18:2)	Lipid	Phosphatidylcholine (PC)	52603	LC/MS Pos Late	100008903	2006	782.569	5288075	998-06-1		HMDB08138	1217012608	1208673920	1275141760	1129938432	1166436224	1225190144	1161817088	1254625536	1302792960	1202663296	1149713024	1216657536	1327383296	1183857792	1311393664	1151747456	1075036160	1124096256	1107438080	1085510784	1193953280	1282894080	1407314176	1233239296	1342227968	1457108992	1402088192	1451778944	1396748672	1359458688
2150	1,2-dioleoyl-GPC (18:1/18:1)	Lipid	Phosphatidylcholine (PC)	52457	LC/MS Pos Late	100008905	2346	786.601	10350317	4235-95-4			407072416	415773824	415278080	396277920	758347584	614372736	772667328	688950080	222780512	350725408	306669184	245511488	212958864	317336672	244662352	413848960	613021888	423580992	437989888	545134080	447504320	363223808	357476704	409105888	315751744	310881632	337127200	364943360	313720608	370414688
2207	1,2-dipalmitoyl-GPE (16:0/16:0)*	Lipid	Phosphatidylethanolamine (PE)	57341	LC/MS Pos Late	100009204	2498	692.523	445468			HMDB08923	5245949	5682603	5609379	4051389	3896748	3751926	3787004	4437036	1746116	1107689	1663003	1257595	1429470	1165924	1691538	7440095	7222085	6016333	5993975	6868174	4574815	4933335	3515538	3485979	4703041	3754095	4573406	4240040	3993350	5299047
2127	1,2-distearoyl-GPC (18:0/18:0)	Lipid	Phosphatidylcholine (PC)	19132	LC/MS Pos Late	100000660	2950	790.632	94190	816-94-4		HMDB08036	9179174	10960226	12611808	7051840	12465902	9830402	15523097	15075395	9943185	9053178	7800737	10906365	9355654	8850820	9426650	8046772	6141744	7240288	8925436	9212316	7555391	9665669	9004951	8354933	11309886	8830451	11453277	12092584	10166603	12699293
1125	1,5-anhydroglucitol (1,5-AG)	Carbohydrate	Glycolysis, Gluconeogenesis, and Pyruvate Metabolism	20675	LC/MS Neg	100000580	802	163.061	64960	154-58-5	C07326	HMDB02712	31009246	29236680	27735728	33508096	21218158	16697730	17901468	20123952	38169696	45379768	36186340	40543760	34626460	60114152	38063680	24505076	22701954	19597236	20851990	28411954	23266148	17845000	22037204	22837020	22182884	30902394	25434378	22826132	22909158	27817856
2608	1-(1-enyl-oleoyl)-GPE (P-18:1)*	Lipid	Lysoplasmalogen	44621	LC/MS Neg	100005372	6250	462.299						95567	127098	139215	1067201	150308	1123630	1214776	281141	237666	1095097	1222780	153070	1759418	1246829	1091186	320865	100193	1155122	1410530	1098057	107640	914888		113367		490685	95162	1670179	118020
2606	1-(1-enyl-palmitoyl)-GPE (P-16:0)*	Lipid	Lysoplasmalogen	39270	LC/MS Pos Late	100003000	1558	438.298					548048	464505	579611	714687	700479	884560	662393	808772	1325724	1347569	612439	938855	840243	986295	832332	603046	630038	715302	633231	858787	650368	569404	418070	620918	602066	835892	471967	565388	1080855	882165
2590	1-(1-enyl-stearoyl)-2-arachidonoyl-GPE (P-18:0/20:4)*	Lipid	Plasmalogen	52475	LC/MS Pos Late	100008999	2511	752.559	9547058			HMDB05779	1343836	1.96222e+06	2109193	1651190	1294518	1412585	1800594	1676873	2529718	2093651	1.75657e+06	1.88587e+06	1.83244e+06	3162576	2002270	1899787	1509604	1250038	1496755	1500434	1.68822e+06	1623571	1412344	1072738	1253887	1497163	1734781	1464078	1740566	1.74094e+06
2582	1-(1-enyl-stearoyl)-2-linoleoyl-GPE (P-18:0/18:2)*	Lipid	Plasmalogen	52748	LC/MS Pos Late	100009225	2633	728.559				HMDB11376	1499657	1172763	1509002	1548125	1953186	1571445	2128952	3.28644e+06	3098312	2177447	1103287	1766221	1354845	1794310	1581235	2496567	2507900	2335991	1839046	1.9515e+06	2477787	643759	776241	361761	1189601	1319623	1462764	1001275	1113968	683863
2610	1-(1-enyl-stearoyl)-GPE (P-18:0)*	Lipid	Lysoplasmalogen	39271	LC/MS Pos Late	100003001	1649	466.329					461323	407539	652698	511568	671681	743568	581572	776179	1274696	1451260	572293	935608	697274	1218011	796012	654028	706944	484095	722962	732693	725038	518281	830115	608377	640053	918215	632839	783813	1075854	1034710
2419	1-arachidonoyl-GPC* (20:4)*	Lipid	Lysophospholipid	33228	LC/MS Pos Late	100001551	1460	544.34			C05208	HMDB10395	534827296	442935776	589349312	780535744	276552000	475271904	208118960	420029024	439719392	450694176	256877184	416744768	513719136	220746512	290836576	489943168	326536320	565533824	742096704	527147104	484211264	785799936	547722944	746111744	649555136	743328960	417559488	1056444736	540740864	605609024
2464	1-arachidonoyl-GPE (20:4n6)*	Lipid	Lysophospholipid	35186	LC/MS Pos Late	100001571	1470	502.293	42607465			HMDB11517	37629928	32447134	43048536	49440904	21254142	52733124	13845030	56849232	77326744	49293312	20786042	37786264	42271052	33978816	24334078	36387192	27407372	46477480	47432808	53845028	55904320	51303844	53674432	76269376	59671672	84024264	45785600	72324832	71187096	85370536
2504	1-arachidonoyl-GPI* (20:4)*	Lipid	Lysophospholipid	34214	LC/MS Neg	100001654	5482	619.289				HMDB61690	30724714	30483852	32998382	34114016	19565468	26055114	23398966	20534480	15007499	14852167	24848440	11773703	24382240	15543057	19961094	33479126	48662844	40302216	41529524	50615672	38865240	19603304	17056700	21887762	17692312	19086844	19989654	23816022	18399628	22410556
2634	1-arachidonylglycerol (20:4)	Lipid	Monoacylglycerol	34397	LC/MS Neg	100001433	6250	303.233	5282281	35474-99-8	C13857	HMDB11549		292073	269896	218587	394559		1275891	298290	266689	212546	392508	465559		1305536	1040712	444028	515608		392472	289581	411186	167503	400836		366019		277394	517025	747439	405099
350	1-carboxyethylisoleucine	Amino Acid	Leucine, Isoleucine and Valine Metabolism	62558	LC/MS Neg	100020427	2628	202.108					136260	119283	137031	132639	126943	111638	66593	108809	136010	176540	106842	100844	49285	303436	62108	97148	75720	123867	103952	129927	155397	167777	242950	251521	231067	267438	173703	215191	251625	225517
302	1-carboxyethylleucine	Amino Acid	Leucine, Isoleucine and Valine Metabolism	62559	LC/MS Neg	100020425	2663	202.108					190768	149966	132579	187350	141832	159790	146666	149408	205806	407867	164760	147494	93685	1129345	85183	126800	143626	161218	139655	165220	135817	141741	169057	176335	212062	136700	157064	251433	175434	258935
138	1-carboxyethylphenylalanine	Amino Acid	Phenylalanine Metabolism	62566	LC/MS Neg	100020419	2844	236.093					335852	384769	321989	343409	316925	261998	289662	171760	337822	467829	278852	276316	223219	677144	259640	263416	283141	305823	257086	304528	270817	315511	315831	324890	323344	255274	349812	350824	286748	293480
156	1-carboxyethyltyrosine	Amino Acid	Tyrosine Metabolism	62564	LC/MS Neg	100020421	1846	252.088					53899	65161	26561	72526		34502	38883	47768	68133	82238	42843	45929	25476	154298	31699	42502	41309	59312	70269	76978		71184	84650	81592	78136	86657	65648	76565	84079	91138
373	1-carboxyethylvaline	Amino Acid	Leucine, Isoleucine and Valine Metabolism	62562	LC/MS Neg	100020423	2008	188.093					232303	230911	247545	217468	163252	186737	173999	125284	275141	333009	167154	155795	86993	600587	103191	172703	166496	225171	199380	210161	196358	290169	363989	336551	327621	367776	258383	449343	280568	424834
2633	1-dihomo-linolenylglycerol (20:3)	Lipid	Monoacylglycerol	48341	LC/MS Neg	100006121	6400	305.249					140608	235474	177317	212269	629951	175673	1136833	184660		276136	637323	385859	364922	439100	548457	151975	93954		242697	101040			87732				62733	126533
2637	1-docosahexaenoylglycerol (22:6)	Lipid	Monoacylglycerol	35153	LC/MS Neg	100001481	6150	309.222				HMDB11587	196189	232607	223733		1117361	170296	3167807	486465	294089	1056756	517629	1650461	357786	4962031	2008461	474831	363272	189581	307936	196643	368243	182134	358569	170493	163058	107875	411418	193340	355985
2431	1-lignoceroyl-GPC (24:0)	Lipid	Lysophospholipid	49617	LC/MS Pos Late	100002873	1907	608.465		325171-59-3		HMDB10405	1566036	1677342	1860214	1896512	1995580	2317504	1853489	2473666	3.82568e+06	5177254	2262290	3111964	2625648	4550685	2791786	1823652	2044662	2430394	1750738	2027856	1693782	2093584	2356238	3330675	2788523	2545853	2062382	2480574	2001655	2625660
2403	1-linolenoyl-GPC (18:3)*	Lipid	Lysophospholipid	45951	LC/MS Pos Late	100005350	1410	518.324				HMDB10388	79373792	52060432	84203336	152592496	37406376	81799520	24554584	71606728	84382856	119785064	48495876	68346816	97861816	47116564	26622554	78372352	55601984	133437216	160948096	210246240	79621640	115940888	73106800	123548248	82408824	97833696	39163544	99779952		97541016
2169	1-linoleoyl-2-arachidonoyl-GPC (18:2/20:4n6)*	Lipid	Phosphatidylcholine (PC)	52710	LC/MS Pos Late	100009131	1969	806.569				HMDB08147	1268471808	1358453248	1356855424	1110049792	1317842048	1215406464	1320323328	1307562752	1003402176	1029039872	939705152	952014656	1011881728	814873152	1047634112	997407744	1009592000	1019547584	1128518144	1058945920	1183387648	1162221056	1333461248	1042936768	1132627584	1392834304	1083196928	1368478848	1294324480	1312426240
2165	1-linoleoyl-2-linolenoyl-GPC (18:2/18:3)*	Lipid	Phosphatidylcholine (PC)	53176	LC/MS Pos Late	100009343	1939	780.554				HMDB08141	1022304640	1048246464	1135316352	995676288	965294016	985764480	1068214400	1192533760	1376566784	1349816960	903768704	1181944576	1216768640	1327805056	1194289920	951900864	963104704	1068119616	1047996928	1003574720	1102868608	830589504	858710464	832410048	911222528	900772800	901817152	915159616	942616256	900310208
2401	1-linoleoyl-GPC (18:2)	Lipid	Lysophospholipid	34419	LC/MS Pos Late	100001395	1465	520.34	11988421		C04100	HMDB10386	1658447488	1306352128	1753919360	2533580032	1059304128	1291432576	608507584	1538680576	1747214208	2242115584	904680448	1273436416	1497804800	1385944448	858763840	1370776064	1485468288	1558878336	1838366848	2085506944	1709580032	1565699200	1528410240	2252665856	1810169472	2187154944	1074072960	1982930432	1977738752	1934693632
2452	1-linoleoyl-GPE (18:2)*	Lipid	Lysophospholipid	36600	LC/MS Pos Late	100001570	1482	478.293	52925130			HMDB11507	60618784	43610948	65241784	102636712	27579468	84715440	17089854	72695664	90416800	81276208	28230676	63377552	58459176	44176760	27793736	57718648	44478712	71081680	88395976	89316496	86626432	68559840	64823360	97339152	84012928	103952968	49806092	101445024	102912448	108120848
2491	1-linoleoyl-GPG (18:2)*	Lipid	Lysophospholipid	54885	LC/MS Neg	100009227	5516	507.273					18337740	19171632	21016520	19548778	15708336	12478373	15146720	18150256	20786794	27088162	17768900	21623940	15486059	24571422	16332489	23698070	14296767	18231992	16438505	19748662	16669274	9926933	10237184	13531299	12054282	8114628	11295258	13062582	7958503	9536579
2499	1-linoleoyl-GPI* (18:2)*	Lipid	Lysophospholipid	36594	LC/MS Neg	100001778	5494	595.289					3269794	3401069	3590658	3480303	1753295	2502746	2236118	1885705	1537962	2090590	2904390	1160762	2730021	1669471	1920965	4998817	7113863	4656081	5296693	7907055	4030314	2100456	1709068	2.46401e+06	1559252	1236099	1706131	1928506	1816387	1802509
2628	1-linoleoylglycerol (18:2)	Lipid	Monoacylglycerol	27447	LC/MS Neg	100001040	6477	279.233	5283469	2277-28-3			14984891	21102528	15973083	13457745	132844376	13284903	216991984	49677120	17007780	76148864	46848900	116804296	26287714	329999200	141140096	44085168	31506280	11660024	25288724	13980812	15709549	8.3821e+06	9738699	2928252	3190987	2.08675e+06	15996681	7933721	5331132	2663908
86	1-methyl-4-imidazoleacetate	Amino Acid	Histidine Metabolism	32350	LC/MS Pos Early	100001208	2064	141.066	75810	2625-49-2	C05828	HMDB02820	48679308	45469584	54307244	53785588	56078332	60511852	66861020	70418576	71794960	103588576	64090208	64373808	69007744	289796224	67800880	84477736	97187608	95640288	88285944	112094952	85170016	50345088	60534324	79749096	51168788	56830004	57570828	58634180	52188300	55270744
87	1-methyl-5-imidazoleacetate	Amino Acid	Histidine Metabolism	62946	LC/MS Pos Early	100002910	1989	141.066	6451814	4200-48-0		HMDB04988	107040592	100045272	84607896	131207544	79444384	80177352	68217296	132759128	86986280	106817008	125952816	130918880	147379248	102488080	112183904	170382800	188833440	197739936	192926592	287354144	193174768	82982784	115282136	102082936	100661552	110794224	80678144	97558576	110812208	68442632
3875	1-methyladenine	Nucleotide	Purine Metabolism, Adenine containing	1527	LC/MS Pos Early	54	2133	150.077	78821	5142-22-3	C02216	HMDB11599	3280680	2960985	2247602	4365570	2866265	1.4851e+06	2410602	1484472	9498912	7.03707e+06	3944133	6.52056e+06	2505440	21510768	5.94959e+06	3899738	3.21818e+06	5679644	3298691	4312516	4122219	1166305	1063048	1.7159e+06	854019		896293	1020388	1303578	981216
507	1-methylguanidine	Amino Acid	Guanidino and Acetamido Metabolism	48114	LC/MS Pos Early	100000715	2149	74.0713	10111	22661-87-6	C02294	HMDB01522	9600239	10538253	8446983	11275584	10333816	9664317	9450507	6534941	3502872	3538455	7045921	5130984	4605933	1267600	4376153	6682325	6699693	8432362	7458910	6567148	7749444	11729494	12570385	12366510	10286717	9656674	12462981	10437935	7144389	7285552
3911	1-methylguanine	Nucleotide	Purine Metabolism, Guanine containing	32395	LC/MS Neg	100001133	1643	164.058	70315	938-85-2		HMDB03282									419594	336080	122955	337286		975071	201029
68	1-methylhistidine	Amino Acid	Histidine Metabolism	30460	LC/MS Pos Early	100001051	2755	170.092	92105	332-80-9	C01152	HMDB00001	69162616	74646112	71589312	74493640	81180880	87785120	96759792	108076200	221269808	350304032	122322848	253691168	136125088	944340352	162973552	102960240	91569184	80401608	86047736	125119840	107169528	106011504	115687504	116051784	120352832	103104280	98063480	105361992	112450696	128084984
4036	1-methylnicotinamide	Cofactors and Vitamins	Nicotinate and Nicotinamide Metabolism	27665	LC/MS Pos Early	55	1940	137.071	457	1005-24-9	C02918	HMDB00699	33316106	29827748	41736708	37599544	41388832	63883328	45705076	50423720	43161128	53783752	20418306	30292294	28737764	115507240	32555578	47424936	51581596	46100316	38345560	56857568	45010984	41110784	47448156	57073100	39750516	34495320	36569304	48076480	37518900	53701556
2075	1-myristoyl-2-arachidonoyl-GPC (14:0/20:4)*	Lipid	Phosphatidylcholine (PC)	53195	LC/MS Pos Late	100009139	1914	754.538				HMDB07883	160582736	169146400	163014624	128940208	123804648	127876464	139384368	140997328	130678352	159220448	107492584	115533968	100137792	145965232	102633824	111359240	122726280	122814904	115106320	109656112	113727928	122228584	126057424	125740456	116307472	108694808	119079856	123911840	130158048	133611888
2071	1-myristoyl-2-palmitoyl-GPC (14:0/16:0)	Lipid	Phosphatidylcholine (PC)	19258	LC/MS Pos Late	100000672	2147	706.538	129657	69525-80-0		HMDB07869	22060024	21848224	21441328	19354432	18492884	18660426	18914492	19280308	12278539	15922432	17907100	15838678	13443937	15047269	15982702	19431708	19959960	18335764	18393984	17045592	16089696	17642392	18402664	22208724	19305980	16894120	17965640	17484324	19513948	18579496
2620	1-myristoylglycerol (14:0)	Lipid	Monoacylglycerol	35625	LC/MS Neg	100001618	6353.3	227.202	79050	75685-84-6	C01885	HMDB11561	1907060	2526368	1641485	1118590	6019273	1897795	6949711	2138264	1381298	5255775	2300615	2296590	1626598	14409141	3127749	1960771	1649636	1414230	1846419	1161422	927647			510488			1361843		892405
2242	1-oleoyl-2-arachidonoyl-GPE (18:1/20:4)*	Lipid	Phosphatidylethanolamine (PE)	55041	LC/MS Pos Late	100009219	2200	766.538				HMDB09069	71388128	80961088	74137656	61031944	89536472	85950224	85010112	61436244			43617740					42582924	48368100	36253200	48202192	34144664	53099444	60955408	55069528	44254548	43135008	52290456	65613256	55325008	49025808	54913208
2245	1-oleoyl-2-docosahexaenoyl-GPE (18:1/22:6)*	Lipid	Phosphatidylethanolamine (PE)	53209	LC/MS Pos Late	100009220	2119	790.538					32773518	32290838	31426806	29383096	43231660	41755856	43929316	41697240	27535958	22370152	23640064	31076280	29297222	25578470	31392420	24115356	21914064	18947816	22768454	18102968	23715044	29616360	25080200	24055044	26636506	24373456	31516858	28493882	23825998	25306008
2153	1-oleoyl-2-linoleoyl-GPC (18:1/18:2)*	Lipid	Phosphatidylcholine (PC)	52453	LC/MS Pos Late	100008981	2165	784.585					606094656	618370816	581888960	604736960	749267456	704889152	808081408	731584448	380384928	495512288	426552320	368630080	413809344	432307712	407424384	498564000	662543808	488118912	556007168	638588416	577920704	515651712	493235136	492056672	466938400	454560224	460033440	504950624	438091040	541706112
2239	1-oleoyl-2-linoleoyl-GPE (18:1/18:2)*	Lipid	Phosphatidylethanolamine (PE)	52687	LC/MS Pos Late	100009078	2270	742.538	9546753			HMDB05349	121794200	125225200	118843408	120077280	232818608	170508736	222176256	209529536	59015836	66204464	53282092	55459788	57078644	53115584	47893308	105047520	194962656	91764368	93485160	137982944	97836552	101174616	88179264	87534200	85338368	81499480	95317584	89606808	71698448	90814056
2375	1-oleoylglycerophosphate (18:1)	Lipid	Lysophospholipid	36812	LC/MS Pos Late	100001671	1635	437.266	5497152	325465-93-8			400255	251721	404917	392409	583732	446239	549016	1327388	1373412	4.14485e+06	379782	1069383	533537	2435832	306185	518554	373965	620722	465308	1055994	532195	387006	326120	774373	424134	317385	402370	295469	463966	415875
2398	1-oleoyl-GPC (18:1)	Lipid	Lysophospholipid	48258	LC/MS Pos Late	100001272	1540	522.355	16081932	19420-56-5		HMDB02815	475724256	392606880	493131104	870879680	421237504	657528448	333573600	648882624	433750240	574162560	264001616	379981824	398808800	540453056	230383824	549168960	530354560	717127104	866388480	778121472	570474496	692409728	522631680	889939072	641873088	740297344	516160992	658844288	843830912	874781504
2450	1-oleoyl-GPE (18:1)	Lipid	Lysophospholipid	35628	LC/MS Neg	100001569	6125.1	478.294	9547071	89576-29-4		HMDB11506	28149468	21547250	25654486	53358744	24442470	37982832	17912032	56831900	34785096	38158656	16926620	24118266	18380004	32342432	12831163	27373556	30122340	31208246	44437000	70424776	51087824	44965852	50371860	60274964	44859308	69641960	37501956	55923672	85255824	78477952
2489	1-oleoyl-GPG (18:1)*	Lipid	Lysophospholipid	45968	LC/MS Neg	100005716	5610	509.288					14468650	13822738	12213047	14503065	14566697	13137312	13688606	12829316	8083589	11929725	10501206	8906710	7118804	9452823	6.92219e+06	13180357	13506774	16012587	10462764	11888676	9541881	8950603	5931968	10358890	9086586	6275744	6993953	9103436	5470106	6292666
2497	1-oleoyl-GPI (18:1)	Lipid	Lysophospholipid	36602	LC/MS Neg	100001777	5599	597.304					1098131	1479619	1238951	1214581	788562	1.50153e+06	1063965	646764	399813	722750	573861	223573	605211	390212	455137	849261	2856930	1539472	916505	1296117	660626	818325	368298	915802	539186	382979	343840	671380	573654	607752
2480	1-oleoyl-GPS (18:1)	Lipid	Lysophospholipid	19260	LC/MS Neg	100000630	5607	522.284	9547099	326589-90-6		HMDB61694	142293	230153	128550	182140		233795	111695	183119		244332	128651	74768	168050	225897	90507	169442	388978	250104	287536	521734	261584	75599				115681			161191
2627	1-oleoylglycerol (18:1)	Lipid	Monoacylglycerol	21184	LC/MS Neg	100000924	6650	281.249	5283468	111-03-5		HMDB11567	16267668	24228528	17817552	14120515	114065088	23759868	157622880	44578964	10162170	43867232	21922364	28845926	19747896	118118152	36170024	19697720	12104996	13617310	14488114	9511329	9776894	11906998	6197563	2952106	3478796	1378783	7067581	6434279	2437950	2758216
2118	1-palmitoleoyl-2-linolenoyl-GPC (16:1/18:3)*	Lipid	Phosphatidylcholine (PC)	53180	LC/MS Pos Late	100009345	1850	754.538				HMDB08008	132507888	137656048	143740640	117071840	162599344	136278192	177808608	178158032	191781488	246170464	124298352	185819296	113425328	257347168	139016064	155804480	188291616	151744848	147004736	168342864	129552408	93089384	90067048	88567032	76319568	62938968	89287616	77924856	93915664	82918168
2117	1-palmitoleoyl-2-linoleoyl-GPC (16:1/18:2)*	Lipid	Phosphatidylcholine (PC)	52683	LC/MS Pos Late	100009075	2003	756.554				HMDB08006	1509501312	1537607936	1479827328	1521067008	1406799360	1452422144	1431472768	1458088448	1612045568	1846254336	1415497344	1477827328	1362189312	1595477248	1374344192	1625722880	1581607552	1515109504	1574940672	1590843520	1479400576	1418500224	1167748352	1390166656	1225976704	1100926464	1159401856	1182902400	1134653568	1177442944
2389	1-palmitoleoyl-GPC* (16:1)*	Lipid	Lysophospholipid	33230	LC/MS Pos Late	100001511	1450	494.324	24779461			HMDB10383	55127248	45663196	50241924	97692656	39867728	52719072	34338704	78173312	46623012	131737816	33117454	43279804	37713072	82419152	22627232	63105604	66872772	92548760	120352424	127835040	77033120	51615368	50206720	69238024	45700372	56616848	29973334	51993784	61567720	60127492
2624	1-palmitoleoylglycerol (16:1)*	Lipid	Monoacylglycerol	52431	LC/MS Neg	100008952	6094	253.217				HMDB11565	995701	1772810	1056448	960194	8860263	2607685	13686091	2686789	705588	2979647	2224734	1595204	1211534	10959960	2595257	1942050	2140288	2849421	1246050		918936						468255
2105	1-palmitoyl-2-arachidonoyl-GPC (16:0/20:4n6)	Lipid	Phosphatidylcholine (PC)	52462	LC/MS Pos Late	100008914	2091	782.569	10747814	35418-58-7		HMDB07982	3411260416	3358717440	3461404672	3262212864	3006463232	3150138112	3020931584	3130542080	3690246144	3603778048	3355135488	3437491968	3550068480	3489384704	3422285312	3186846208	3194246144	3370355968	3338297344	2980498688	3329059328	3619299584	3441805568	3377071616	3578798592	3563805696	3403204864	3521864960	3478106624	3532264960
2331	1-palmitoyl-2-arachidonoyl-GPI (16:0/20:4)*	Lipid	Phosphatidylinositol (PI)	52467	LC/MS Pos Late	100008993	2567	876.56				HMDB09789	1.37876e+06	1474032	1520076	1601987	833507	1217727	834628	769200	931838	1.24553e+06	1370249	666905	1569298	833554	1031151	1458387	1569068	3226055	1319707	1510642	1367090	679855	852468	1173713	899470	1252334	669081	914217	499934	909555
2111	1-palmitoyl-2-docosahexaenoyl-GPC (16:0/22:6)	Lipid	Phosphatidylcholine (PC)	52610	LC/MS Pos Late	100008915	2023	806.569	6441886	59403-54-2		HMDB07991	2226807808	2190286336	2248850432	2252476160	2089237248	2273734144	2074896256	2162066176	2533630720	2154139392	2222511360	2391374336	2359252736	2151069184	2365624832	2204103424	2105558912	2234230016	2133718784	2018566656	2153132288	2595120640	2334675968	2354548736	2560248064	2523875840	2456552960	2499139328	2398827008	2389724160
2218	1-palmitoyl-2-docosahexaenoyl-GPE (16:0/22:6)*	Lipid	Phosphatidylethanolamine (PE)	52465	LC/MS Pos Late	100008991	2119	764.523	9546799			HMDB05324	247721456	230204160	239506384	218565504	251393312	297716480	248582560	252479296	376715008	314809440	306588288	422036640	368535488	307302208	359886048	230172592	198588512	225025760	207077200	166906256	218384832	280450048	245191136	237880608	292990944	275434528	313745344	277149184	249145536	252328912
2097	1-palmitoyl-2-gamma-linolenoyl-GPC (16:0/18:3n6)*	Lipid	Phosphatidylcholine (PC)	54812	LC/MS Pos Late	100009154	2034	756.554				HMDB07974	730919872	692427328	685227584	726040768	564891264	662079744	543184896	573702080	761688192	1072128704	965532288	765730240	845318592	829754688	661443968	682549312	696198272	825420544	720389184	652307712	685630848	619101824	624657792	752650944	634828736	623712384	499068384	591629248	665443584	639965760
2094	1-palmitoyl-2-linoleoyl-GPC (16:0/18:2)	Lipid	Phosphatidylcholine (PC)	42446	LC/MS Pos Late	1537	2160	758.569	5287971	40811-94-7		HMDB07973	3863939584	3581381632	3713679360	3650807808	4632935424	4739625984	4706121728	4791962112	4232662528	4509776896	3877216512	4113495808	4141006848	4321116672	4097788672	3969172736	3826061824	3966370816	3841353472	3823044096	3833142528	3908835072	5168915456	3786147840	3938151680	3895339008	5078500864	5079902208	5316630016	5056470016
2213	1-palmitoyl-2-linoleoyl-GPE (16:0/18:2)	Lipid	Phosphatidylethanolamine (PE)	42449	LC/MS Pos Late	100001870	2275	716.523	9546747			HMDB05322	507923840	476270144	482346624	547521664	485484672	548552192	450265088	464992160	644601792	623800512	499301088	608549760	577521152	548397376	522210528	628798016	796175296	771639808	577618112	612072192	627702400	499311296	426087648	429907520	480348448	455307040	463503712	434748288	434924480	455054624
2091	1-palmitoyl-2-oleoyl-GPC (16:0/18:1)	Lipid	Phosphatidylcholine (PC)	52461	LC/MS Pos Late	1539	2358	760.585	6436017	26853-31-6;26853-31-6		HMDB07972	4242518272	4144334592	4225130496	4057385216	4336649728	4285945344	4261952000	4270884096	3825016832	4237883392	3818460672	3718702080	3781417472	3995587584	3810922752	4400724480	4947880448	4548540928	4300045312	4346008064	4312468992	4173577728	4106084096	4375990272	4106397952	4084562432	3953009664	4096136704	4294813184	4181473280
2211	1-palmitoyl-2-oleoyl-GPE (16:0/18:1)	Lipid	Phosphatidylethanolamine (PE)	19263	LC/MS Pos Late	1526	2509	718.538	5283496	26662-94-2		HMDB05320	309840608	320899968	309519712	295118240	418902080	427333088	364503200	349121248	217370576	201291664	188969792	189338080	163584560	172316160	167459184	409203904	574642624	467954784	364254240	380564576	387667360	315679872	288196064	227049424	281287168	284222208	297049440	293974176	285868736	327474048
2088	1-palmitoyl-2-palmitoleoyl-GPC (16:0/16:1)*	Lipid	Phosphatidylcholine (PC)	52470	LC/MS Pos Late	100008984	2160	732.554				HMDB07969	653100352	601376448	572281024	672465984	738062272	762469888	719259648	700456704	353690528	511300704	779071040	387312800	446464608	471939808	419739424	905423424	1160361600	1047268032	840409920	907591936	821231936	497991968	493275840	527167584	464241408	437192768	391172576	422664256	522013536	469108768
2089	1-palmitoyl-2-stearoyl-GPC (16:0/18:0)	Lipid	Phosphatidylcholine (PC)	52616	LC/MS Pos Late	100008921	2653	762.601		59403-51-9		HMDB07970	186039360	215990992	234680576	153972800	130532272	134965904	153890064	175105776	151946208	131914248	117379856	142815984	146270208	127592136	141813152	226614832	168003856	172398560	203917488	231817760	146797488	188720320	151000128	162970496	216768720	165791136	197261184	199264720	148268800	182981568
2210	1-palmitoyl-2-stearoyl-GPE (16:0/18:0)*	Lipid	Phosphatidylethanolamine (PE)	57388	LC/MS Pos Late	100009205	2850	720.554	5326793			HMDB08925	2203047	2442832	3.58279e+06	1389188	2611341	2879914	4131687	5006822	879652					368316	756038	4994276	3084498	2.95386e+06	2971880	3784876	2810660	3164794	1.49801e+06	1768332	3.3282e+06	1.83017e+06	3170086	3289865	2098180	2.94698e+06
2387	1-palmitoyl-GPC (16:0)	Lipid	Lysophospholipid	33955	LC/MS Pos Late	100001263	1525	496.34	86554	17364-16-8		HMDB10382	1260979840	1132156032	1240142848	1468125696	1184568448	1296564736	1039227264	1523587584	2069830528	2695041024	1248491264	1542552192	1577790976	2058363776	1249371264	1394038400	1250114048	1563243264	1772650240	1948937728	1662097152	1594053760	1614978944	1918679296	1771855872	2100508160	1317612928	1795525888	2331552256	2077163392
2441	1-palmitoyl-GPE (16:0)	Lipid	Lysophospholipid	35631	LC/MS Neg	100001567	6057.2	452.278	9547069	53862-35-4		HMDB11503	70310016	60238624	70513672	134781648	57809532	93478864	43375688	115136800	213399408	211040352	90990288	138483088	117719480	150794032	69718344	89598688	80538600	128700248	138062496	177210624	139942464	149092048	145763296	189988960	159234064	241507920	109889504	168271040	248746816	241072144
2485	1-palmitoyl-GPG (16:0)*	Lipid	Lysophospholipid	45970	LC/MS Neg	100005717	5570	483.273	3300276				1045366	1158569	1088240	958940	1073359	1025634	946556	1341478	1691114	1646207	1233987	1.16432e+06	984402	1119805	1066263	1153114	921728	1644888	1156254	1282769	1117246	687287	850397	1090750	718166	720959	702568	856439	883360	777297
2492	1-palmitoyl-GPI* (16:0)	Lipid	Lysophospholipid	35305	LC/MS Neg	100001655	5564	571.289				HMDB61695	832512	1.00674e+06	772466	1095163	445433	1003013	585563	360677	854294	812210	1043702	451305	1.03793e+06	444859	878609	799761	2126410	2285758	975733	1065458	830323	572997	261291	676114	454382	598032	285205	612835	605946	708293
2478	1-palmitoyl-GPS (16:0)*	Lipid	Lysophospholipid	46130	LC/MS Neg	100005805	5572	496.268	9547100				1960886	1880720	2050381	2.89837e+06	987405	2156096	1169278	1918137	4563814	4591886	1428991	1.69742e+06	2466158	3061048	1560019	2060810	2428127	3.96687e+06	3764883	5092753	2661568	3000499	2401547	5070368	3893104	6525512	1.90885e+06	4275524	6.50205e+06	6357498
2623	1-palmitoylglycerol (16:0)	Lipid	Monoacylglycerol	21127	LC/MS Neg	100000827	6550	255.233	14900	542-44-9		HMDB31074	60546048	77976680	60110100	46538952	142698320	35889140	196741872	37376692	41908432	166500224	95335752	174146480	98690424	283374560	164422928	77148856	31666444	45376504	39040380	24849348	30291062	32599188	15644425	7446952	13341904	11428785	15359504	18648158	10091940	11863249
2622	1-pentadecanoylglycerol (15:0)	Lipid	Monoacylglycerol	47898	LC/MS Neg	100001431	6200	241.217	190750	104140-07-0			292963	557095	285132	299966	1111523	166762	1655257	425241	232258	648156	578259	1225976	382936	2223640	1336023	424579	603487	177212	431360		279255	168576					310965		123744
89	1-ribosyl-imidazoleacetate*	Amino Acid	Histidine Metabolism	61868	LC/MS Pos Early	100001668	2006	259.092	5117448	29605-99-0	C05131	HMDB02331	2300621	2249835	2165647	2523307	3.09241e+06	3041140	3416042	1.87903e+06	674939	977741	1629499	707832	977134	1338411	708482	2525553	2675796	3.36375e+06	3263306	3248040	2657800	2695771	3.41785e+06	3.67153e+06	2187806	3607508	2391624	2645821	2622320	2067086
2139	1-stearoyl-2-arachidonoyl-GPC (18:0/20:4)	Lipid	Phosphatidylcholine (PC)	42450	LC/MS Pos Late	100001869	2300	810.601	16219824	35418-59-8		HMDB08048	2400160768	2521850880	2584998400	2327495168	2321368064	2298244352	2205485312	2418632192	2756525312	2632843520	2307896832	2427702272	2629357824	2383978240	2465961472	1930209792	1666393472	2066822656	2084427648	1952572544	2036573824	2799688448	2564810240	2713624320	2777943040	2846743552	2566246400	2899462656	2549784576	2875738880
2233	1-stearoyl-2-arachidonoyl-GPE (18:0/20:4)	Lipid	Phosphatidylethanolamine (PE)	52447	LC/MS Pos Late	100008977	2424	768.554	5289133			HMDB09003	671163840	700905280	742573120	599671872	739446784	711531584	700025280	774049472	1009854592	880655296	649671104	860917632	802474240	743273216	821496512	558126464	478657472	572854720	552618496	475597440	630678208	714563584	678541248	637358848	726190528	717279936	814607616	779235456	672961536	734411648
2346	1-stearoyl-2-arachidonoyl-GPI (18:0/20:4)	Lipid	Phosphatidylinositol (PI)	52449	LC/MS Pos Late	100000616	3000	904.591		383907-33-3		HMDB09815	7745881	7932853	11532967	9085784	8841236	8448205	8787296	8772867	8044567	11234888	5805480	7344319	8764415	17835994	7827369	8033024	5162370	7420633	7305845	7845270	6752239	6925769	7439843	9512840	9222148	9177595	8171564	11096141	8539493	11721180
2302	1-stearoyl-2-arachidonoyl-GPS (18:0/20:4)	Lipid	Phosphatidylserine (PS)	52235	LC/MS Pos Late	100001872	2565	812.544				HMDB12383	30340644	33958292	35578512	26015126	21636848	21440784	19025734	20472152	45626260	40694176	35152232	48403848	44320552	38881564	44852408	24431862	20048576	25732446	26048784	19663342	24291972	35210724	26452170	25066148	29137286	23417504	32356616	33429982	21080096	25440998
2237	1-stearoyl-2-docosahexaenoyl-GPE (18:0/22:6)*	Lipid	Phosphatidylethanolamine (PE)	52466	LC/MS Pos Late	100008992	2317	792.554	9546798			HMDB05334	66214496	62783336	74108288	57508544	70485312	86036784	62771780	73589080	176113040	140589264	85958776	161131456	141646528	128250568	124374880	47142272	32549086	60447608	40970652	33943616	45720564	69391872	47156648	63924320	76225280	70655632	68660848	78268320	52388248	62271300
2228	1-stearoyl-2-linoleoyl-GPE (18:0/18:2)*	Lipid	Phosphatidylethanolamine (PE)	52446	LC/MS Pos Late	100008976	2522	744.554	9546749			HMDB08994	720781760	703912320	737871872	702043584	1020849664	943268288	936227840	1008161280	1162725248	1223704960	692953152	1067915200	848246976	954950016	903124800	730810496	667575872	784540672	647381440	631390208	771683200	803410112	710716288	687816704	814147584	806819200	932402176	874877696	811434944	807602944
2128	1-stearoyl-2-oleoyl-GPC (18:0/18:1)	Lipid	Phosphatidylcholine (PC)	52438	LC/MS Pos Late	100008904	2644	788.616		56421-10-4		HMDB08038	1992516736	2142841728	2055550080	2154901760	3359849472	3197593088	3382561280	3368419584	2563206656	2960145664	2094493696	2271664384	2111967232	2495007744	2095217536	2088429440	2281750784	2596385536	2245395200	2298130688	2362162432	2325379072	2199041536	2448272384	2246168320	2278752768	2184195840	2472416512	2314991104	2608710144
2225	1-stearoyl-2-oleoyl-GPE (18:0/18:1)	Lipid	Phosphatidylethanolamine (PE)	42448	LC/MS Pos Late	100001856	2858	746.569				HMDB08993	43007296	45987756	48891652	43529204	96653584	90861224	83687216	91014848	46767428	38979752	26844038	35679648	26785924	34700316	31381684	59903472	64370896	56897216	46320752	46114948	54766036	51997820	48651696	41800832	51472948	52577672	63665808	60723980	50852252	56452960
2396	1-stearoyl-GPC (18:0)	Lipid	Lysophospholipid	33961	LC/MS Pos Late	100001271	1606	524.371	497299	19420-57-6		HMDB10384	728410688	712996032	784017344	809113536	977238912	895644032	870951744	1026599360	1331431552	1577300480	888844992	1110173056	1053146368	1235174784	968858688	697462464	623277760	815046144	810438016	816307648	818146368	888837952	939511808	1041918784	946701696	1081270528	831288064	1039582784	1278626816	1214473600
2448	1-stearoyl-GPE (18:0)	Lipid	Lysophospholipid	42398	LC/MS Pos Late	100001461	1626	482.324	9547068	69747-55-3		HMDB11130	72791280	62372932	77291368	101524576	66963828	88012912	56973012	123979624	235553824	250119808	84053928	144773968	126570016	162255776	88276752	76699824	53073608	89344136	97729080	107403400	107997424	106532344	106435936	170678720	142976208	200237568	94890832	158094640	228506000	210463152
2487	1-stearoyl-GPG (18:0)	Lipid	Lysophospholipid	34437	LC/MS Neg	100001462	5816	511.304					476327	478390	579993	671421	618075	486113	467163	814638	1773829	1956745	862494	1701593	1052529	1.90957e+06	1056332	469587	287137	561865	461278	488770	485586	487876	674292	870077	811973	605501	826925	845686	699653	886188
2495	1-stearoyl-GPI (18:0)	Lipid	Lysophospholipid	19324	LC/MS Neg	100000656	5794	599.32		796963-93-4		HMDB61696	2434662	2755552	2565939	3.02693e+06	1645284	3.16371e+06	1.68252e+06	1787069	3517686	3617094	1588480	1423099	3.07763e+06	2502782	2119613	1419962	3683135	3469022	1342809	1.39156e+06	1400335	1975667	1267374	2380928	2346983	2044343	1300802	2553839	2468499	2469100
2479	1-stearoyl-GPS (18:0)*	Lipid	Lysophospholipid	45966	LC/MS Neg	100004327	5800	524.299	9547101				5186447	5096532	5874544	8776259	3324864	6519792	3236889	6666775	18815932	21462504	5158510	7391377	10302894	11878951	5298042	4634569	5307749	9604850	6367556	7483391	5647998	11059011	7.73489e+06	15494448	13663240	18312480	5950022	15068981	19038612	19253988
1416	10-heptadecenoate (17:1n7)	Lipid	Long Chain Monounsaturated Fatty Acid	33971	LC/MS Neg	100001278	5555	267.233	5312435	29743-97-3		HMDB60038	13724333	11085959	14983779	25563636	13773928	23416684	12216127	36282596	15496155	12683835	5.889e+06	6986118	8463017	20089704	5860830	15988664	15522225	27247330	27105356	48001048	29126888	22433780	35048576	54356876	32536612	50317968	21228120	34124680	58587816	64208148
1424	10-nonadecenoate (19:1n9)	Lipid	Long Chain Monounsaturated Fatty Acid	33972	LC/MS Neg	100001277	5780	295.264	5312513	73033-09-7		HMDB13622	4.00787e+06	3668087	4672980	6165823	3.91436e+06	7802873	4694291	8886180	7.0778e+06	8446439	2882844	4795833	4683256	11358419	4.13128e+06	4258898	4958719	5590013	6166671	9753325	6592532	5471884	6332809	9572899	6994240	7.60676e+06	4510477	7118145	9543091	11298519
3263	12-dehydrocholate	Lipid	Secondary Bile Acid Metabolism	44644	LC/MS Neg	100001072	4871	405.265	94235	2458-08-4;2458-08-4		HMDB00400	12033654	4165406	5.58316e+06	29259958	4598943	742418	2263853	2179316	2184064	1167258	1028470		813673	688225	3326538	3697280	4304239	2381881	2254298	3153980	4683950
1534	18-methylnonadecanoate (i20:0)	Lipid	Fatty Acid, Branched	62781	LC/MS Neg	100019953	6170	311.296	4383090				312078	295595	323774	780393	270056	344117	210846	345437	435374	456479	217826	228441	357469	570647	231417	316070	168564	277527	359025	575031	280365	381390	210345	256547	262264	318540	189581	306127	346235	491464
3896	2'-deoxyadenosine	Nucleotide	Purine Metabolism, Adenine containing	1553	LC/MS Pos Early	211	2252	252.109	13730	16373-93-6	C00559	HMDB00101					44996		45698		215116	76521	82887	206267	118998	67799	54843	115902		122418	75304			192145	234847	169574	152687	220993	157679	196397	195583	198167
3986	2'-deoxycytidine	Nucleotide	Pyrimidine Metabolism, Cytidine containing	15949	LC/MS Pos Early	100000125	2193	228.098	13711	951-77-9	C00881	HMDB00014	10471483	10567569	11170503	12260284	10349872	10310474	11373994	11900064	1158354	237338	1856971		3949699		2187442	17121284	18411416	22468120	14596025	23007950	18902076	8715863	11900001	11941041	9373787	10952910	9636667	10772571	11090756	11860149
3961	2'-deoxyuridine	Nucleotide	Pyrimidine Metabolism, Uracil containing	1412	LC/MS Neg	536	1586	111.02	13712	951-78-0	C00526	HMDB00012	423053	261126	255856	525371	222100	285755	238669	258853	29168		43822		61429		57417	579989	399097	434680	327894	216413	213266	429812	306773	391464	357239	359881	429325	423954	435652	299982
3987	2'-O-methylcytidine	Nucleotide	Pyrimidine Metabolism, Cytidine containing	57554	LC/MS Pos Early	100010895	2411	258.108	150971	2140-72-9			1408040	1433228	1399374	1682428	1544373	1734275	1499561	1655571	2133191	1678077	1468460	1768818	2437399	1167888	1713387	1453069	1955252	1845518	1166815	2102463	2227294	1875489	2938509	3328069	3247771	2371693	2703143	2690653	2091281	3039734
3949	2'-O-methyluridine	Nucleotide	Pyrimidine Metabolism, Uracil containing	57655	LC/MS Neg	100010896	1831	257.078	102212	2140-76-3			68926	59080	70583	61988	55085	57978	69103	58175	29813		37365	27862			35580	44367	56909	74963	53786	51234	54741	85162	78306	120646	118791	113778	113408	129921	97836	100614
381	2,3-dihydroxy-2-methylbutyrate	Amino Acid	Leucine, Isoleucine and Valine Metabolism	57547	LC/MS Polar	100010869	1318	133.051	301941	14868-24-7		HMDB29576	108730	120991		166469	228823	156873	139160	173071		123415	149475	135157				152599	187319	117220		356238	169482	138293	178974	139412			160756		122322
400	2,3-dihydroxy-5-methylthio-4-pentenoate (DMTPA)*	Amino Acid	Methionine, Cysteine, SAM and Taurine Metabolism	62805	LC/MS Neg	100020893	1156	177.023					368883	348230	371142	445204	436731	451728	511284	481341	402120	399460	309215	311860	352301	814750	299957	517218	599311	621438	449319	593933	497348	532011	524397	766742	500885	559556	424067	608449	494230	611259
4197	2,4,6-trihydroxybenzoate	Xenobiotics	Benzoate Metabolism	35892	LC/MS Neg	100001718	1574	169.014	66520	83-30-7		HMDB29649	71735	71881	72958	77254	130398	122248	109424	112950	86312	113541	123870	85601	113477	37926	159654	184879	158991	245017	183231	195092	237740		33971	45456	49450		26059	30834	47315	29227
5435	2,6-dihydroxybenzoic acid	Xenobiotics	Drug - Topical Agents	63042	LC/MS Polar	100020837	729	153.019	9338	303-07-1		HMDB13676	2696023	2536044	3255191	1167041	2717905	3129903	2232108	1036363	1368566	1601767	2921873	2140557	2341154	207213	2524997	2390876	3684787	3463046	2987701	1685239	2.01186e+06	212053	470371	269471	347437	264680	394887	380105	282070	287962
4430	2,8-quinolinediol	Xenobiotics	Food Component/Plant	42975	LC/MS Pos Early	100004206	2514	162.055	97250	15450-76-7	C06342		826360	859857	1065840	642804	1123732	1227421	1084915	1394287			309146	300520	64693		684333	1575567	1405502	1860720	916523	1006255	1842588	73580
4431	2,8-quinolinediol sulfate	Xenobiotics	Food Component/Plant	48691	LC/MS Neg	100004321	2612	239.997					11204419	10252636	13018514	12249544	14783440	13396445	15836033	15769694	891739	2079075	5739000	2729252	952283	612917	8893077	21934888	30820776	34203920	20722048	24649944	31274432	70459	51020	100370	79927	31894	54495	47493	76966	65718
4270	2-(4-hydroxyphenyl)propionate	Xenobiotics	Benzoate Metabolism	35632	LC/MS Neg	100001622	1797.3	165.056	102526	938-96-5	C03080	HMDB41683	505178	529684	630916	586780	627959	438884	671422	403497		214072	228236	120898	134905		325116	506507	729960	822334	520303	529019	643280
4980	2-acetamidophenol sulfate	Xenobiotics	Drug - Analgesics, Anesthetics	48580	LC/MS Neg	100006190	2251	230.013	181671	40712-60-5			3390133	3325577	3612317	3587984	4516238	3540121	4482783	3.70208e+06	420921	1570071	2715122	2123756	1813216		2874952	4924200	6965679	9086723	5050518	5065284	6555781
5553	2-amino-2-methyl-1-propanol	Xenobiotics	Chemical	20687	LC/MS Pos Early	100000832	2245	90.0913	11807	124-68-5			19819188	13687430	17461370	15424247	12204828	16456160	8956362	13457743	26664020	24596936	26541976	15681211	16482188	25283964	13564555	20610556	12475182	17312156	15618872	19409680	12095405	12838139	17930316	15372955	14539070	21689000	13808598	14113832	15046546	16953648
4254	2-amino-p-cresol sulfate	Xenobiotics	Benzoate Metabolism	37180	LC/MS Neg	100001801	2320	202.018					300304	253985	185819	549878	183749	184229	181926	218569								132526	260049	154505	34829	119683	118794
115	2-aminoadipate	Amino Acid	Lysine Metabolism	6146	LC/MS Polar	381	3500	160.061	469	542-32-5;1118-90-7	C00956	HMDB00510	2204662	2830977	3363589	1790197	1921841	2450492	1457057	1438472	3041792	3056416	3718140	2227193	2.78934e+06	4412936	3143782	1938216	1670969	1587458	2324587	2103713	1960287	4361502	7636966	1820814	2921682	1492054	958438	3668694	5574639	12831941
525	2-aminobutyrate	Amino Acid	Glutathione Metabolism	42374	LC/MS Pos Early	1128	2059	104.071	439691	1492-24-6	C02261	HMDB00650	64783192	66096324	71691464	63769924	83288976	85930272	77760624	111053008	152344208	289082432	101305912	139288240	83769264	468186080	78220896	59491128	49837156	44656456	53434368	51060384	54366780	68192672	95511688	79590056	91319328	74003280	69967920	108518288	85601640	109129480
1636	2-aminooctanoate	Lipid	Fatty Acid, Amino	43343	LC/MS Neg	100004227	3385	158.119	69522	644-90-6		HMDB00991	49339		33256		81165	94645	78358	142079	110543	77212	72935	52011		346836	84232		68606	99760	80893	93745	86594	62012	51808	72044	47615	54292	37581		44768
5538	2-aminophenol sulfate	Xenobiotics	Chemical	43266	LC/MS Neg	100004322	1677	188.002	181670			HMDB61116	1081160	1556367	1414404	825637	1947983	1285800	1489238	983344	117936	320256	918791	729137	831449	43391	954301	1337050	1489239	1771133	1454759	1272383	1288096		44298	44487	43204		44397	51029		50574
2644	2-arachidonoylglycerol (20:4)	Lipid	Monoacylglycerol	19266	LC/MS Neg	100000584	6170	303.233	5282280	53847-30-6	C13856	HMDB04666		201847	234412	368596			442140	216032	221116	193435		202529		798321	363418	276929	59271		253523	323809	264377	197595	452011		137242	272258		309692		669063
1684	2-butenoylglycine	Lipid	Fatty Acid Metabolism (Acyl Glycine)	61785	LC/MS Neg	100016110	1380	142.051	6303498	71428-89-2			502482	841887	1767013	588959	637572	560667	571526	742283	5110509	12050938	1469689	3785720	1824084	30855028	2211386	981443	845163	667094	778097	1042641	887229	1370381	1284533	1626233	1240513	1018788	1191920	1133073	1163978	1072157
352	2-hydroxy-3-methylvalerate	Amino Acid	Leucine, Isoleucine and Valine Metabolism	36746	LC/MS Neg	100001541	1800	131.071	164623	488-15-3		HMDB00317	154410	162609	208491	282680	212331	166837	236775	228217	250985	549320	169591	237775	191471	1722219	267184	344941	313815	343491	281728	368968	301395	163878	153714	223637	190921	300315	154554	126351
401	2-hydroxy-4-(methylthio)butanoic acid	Amino Acid	Methionine, Cysteine, SAM and Taurine Metabolism	63739	LC/MS Neg	100021372	1397	149.028		583-91-5			50727	62417	76541	35003	66627	47834	58016	23035	80096	157557	109937	76697	44823	508244	81907	70578	115310	95272	74523	92725	80849
1548	2-hydroxyadipate	Lipid	Fatty Acid, Dicarboxylate	31934	LC/MS Polar	100001153	3000	161.046	193530	18294-85-4	C02360	HMDB00321	613420	659384	861936	420392	398222	520411	470482	363588	5925723	18424872	2339715	4243214	1.42231e+06	45762368	2162124	1106662	771305	1231090	1177834	1232784	1176618	1.48622e+06	2690515	1126994	1088560	1385135	1010034	1298498	1683095	2654468
1801	2-hydroxyarachidate*	Lipid	Fatty Acid, Monohydroxy	61700	LC/MS Neg	100019892	5990	327.291	5225199				591500	670206	632572	842591	659655	623443	708164	863353	725064	580720	445512	466191	690847	910444	765326	724702	943458	708182	636111	676284	685767	580247	446638	427412	429186	327515	404361	504208	577578	557697
1802	2-hydroxybehenate	Lipid	Fatty Acid, Monohydroxy	57663	LC/MS Neg	100015637	6384	355.322	193484				1177999	1044587	1156736	1628484	1243333	1134927	1284486	1610554	1458881	1579402	1222750	1328350	1189823	2446247	1.53356e+06	1.95089e+06	1742526	1281950	1792394	2109030	1835060	1149774	1189906	1191116	1064686	794802	1118653	1023897	1417546	1193070
527	2-hydroxybutyrate/2-hydroxyisobutyrate	Amino Acid	Glutathione Metabolism	52281	LC/MS Polar	100008928	1258	103.04	440864;11671				10359899	11973031	21566894	10079266	14853646	15514106	15880724	28888064	60999696	214698288	19358824	60224228	25728052	763789312	28810272	15444120	13827495	13858933	14141229	16921812	11271729	11772970	13279125	16399005	15197243	14343917	13149193	15632455	12123326	14825386
1544	2-hydroxyglutarate	Lipid	Fatty Acid, Dicarboxylate	37253	LC/MS Pos Early	100002070	958	131.034	43	40951-21-1	C02630	HMDB0059655	403472	543534	450974	888359	509146	441766	435990	644399	1254582	1760101	643840	1672759	623190	2879276	660415	943795	596782	674608	562979	863339	820680	500619	659474	600145	721821	1063853	530382	598711	606847	627008
4175	2-hydroxyhippurate (salicylurate)	Xenobiotics	Benzoate Metabolism	18281	LC/MS Neg	1869	2184	194.046	10253	487-54-7	C07588	HMDB00840	964061	1.03582e+06	1534501	899106	960685	838344	933063	724113	645924	333567	1006516	476182	772305		801783	1181223	1310299	1999365	1178023	1332425	1429289	124672	118034				103928
1797	2-hydroxypalmitate	Lipid	Fatty Acid, Monohydroxy	35675	LC/MS Neg	100001579	5511.2	271.228	92836	764-67-0		HMDB31057	8775617	9449064	11529411	12497200	9829891	11564291	9680127	15084095	12056401	13060743	7401312	9139549	9805842	14489520	6370301	10113974	8986159	11442353	12238644	17696328	11931652	10281827	8558592	13636536	11631362	10276264	7284720	11935391	10375942	14555712
1590	2-hydroxysebacate	Lipid	Fatty Acid, Dicarboxylate	63357	LC/MS Neg	100020378	1324	217.108	128458	103963-71-9		HMDB00424	322002	328930	264476	366398	370200	254988	487535	405666	328002	203135	312753	181896	254491	473434	217757	231755	305686	309906	314439	241699	339769	705625	828814	896161	684645	906230	570458	785529	775470	877008
1799	2-hydroxystearate	Lipid	Fatty Acid, Monohydroxy	17945	LC/MS Neg	1239	5695	299.259	69417	629-22-1	C03045		4977463	5181539	7587284	5.5519e+06	3898516	6007471	4373838	4481928	5096630	6368865	3148842	3.56008e+06	5298786	5298473	4396891	3.69395e+06	4300758	4654994	4906650	6038543	4190413	4748606	3141518	5.3881e+06	4453104	3366159	3017516	5535524	3858105	4773611
4774	2-keto-3-deoxy-gluconate	Xenobiotics	Food Component/Plant	48141	LC/MS Polar	100005946	1900	177.041	161227	17510-99-5	C00204	HMDB01353	241139	419667	444079	396984	375540	419222	324682	329644	373794	378492	359946	310339	160523	193599	260352	519485	527840	441260	257009	491783	500927	403615	555127	429160	488630	321779	451811	435060	493211	523512
1270	2-ketogulonate	Carbohydrate	Fructose, Mannose and Galactose Metabolism	15306	LC/MS Polar	100000092	2794.7	193.035	50	342385-52-8	C15673	HMDB11732	3781662	3759648	3654152	4227424	4379328	3673585	4113135	5586655	5064662	3746106	2883237	4922050	3668092	7727806	2737692	3297054	3753587	3173138	3512500	3168510	4418909	3850788	6259271	3523876	6637414	10038184	4640823	7779788	7103875	5862841
4243	2-methoxyhydroquinone glucuronide (2)	Xenobiotics	Benzoate Metabolism	63247	LC/MS Neg	100021464	1331	315.072					58424	52470	34111	38518	47969	43194	44712		155462	203987	272730	208028	264479		152792	126475	93264	106806	111460	178981	108331	120326	174859	138873	124299	114088	153675	159290	253588	109128
354	2-methylbutyrylcarnitine (C5)	Amino Acid	Leucine, Isoleucine and Valine Metabolism	45095	LC/MS Pos Early	100001509	3050	246.17	6426901	31023-25-3		HMDB00378	1.58417e+06	1709324	1.72841e+06	2059520	1750934	2177665	1877556	1931027	1784753	3.5673e+06	1366706	1401092	1166728	6028073	1096918	1377610	1759372	1658071	761612	1774989	1577492	180653	103355	177612	198859	149891	388316	218483	272919
356	2-methylbutyrylglycine (C5)	Amino Acid	Leucine, Isoleucine and Valine Metabolism	31928	LC/MS Neg	100001155	1884	158.082	193872	52320-67-9		HMDB00339	120974		100650		114388		146813	134624	237590	844549	110961	284298	108550	2407114	184522	230156	246445	200463	253335	349022	182450	175145	277457	333585			251269	273167	253609	173830
1360	2-methylcitrate/homocitrate	Energy	TCA Cycle	52282	LC/MS Neg	100008929	575	205.035	515;439459				71982	95713	96900		78330	89078	67758	69040	251343	335397	175369	249557	177159	809368	229219	172314	142422	186726	180920	241948	135601	91929	147404		91768	100167	93448	88061	80255	105803
4068	2-O-methylascorbic acid	Cofactors and Vitamins	Ascorbate and Aldarate Metabolism	63990	LC/MS Polar	100003258	1512	189.041	99779	17860-87-6			14623150	14746166	13875964	13970997	15816186	13502744	16109167	17904380	20365720	24225582	22251008	22557836	19344204	19537412	19019578	20985150	18811718	22546492	21483572	29767928	18388572	17925932	17014024	17482192	16358102	14906737	18412710	16053564	18265188	16185886
1689	2-octenoylglycine	Lipid	Fatty Acid Metabolism (Acyl Glycine)	61784	LC/MS Neg	100016114	4150	198.114					214084	194406	672080	271708	169713	130853	190143	299123	465802	570447	206041	492940	492207	1082298	390707	340898	205974	195689	238281	433403	273741	513282	548760	900507	622002	623010	757428	691388	1071034	700313
2642	2-oleoylglycerol (18:1)	Lipid	Monoacylglycerol	21232	LC/MS Neg	100000943	6500	281.249	5319879	3443-84-3		HMDB11537	5052066	5950932	4903462	6.35695e+06	26250216	13273191	44882432	23179836	12175474	42695700	6075855	8037017	11488829	116916336	10528203	6396399	3398440	7948628	4.16522e+06	5883875	6726329	4913167	3626673	1.65665e+06	2907595	1969782	2590712	2691153	1.92114e+06	4151278
4435	2-oxindole-3-acetate	Xenobiotics	Food Component/Plant	40479	LC/MS Neg	100003109	2076	190.051	3080590	2971-31-5		HMDB35514	92638	144103	143264	159947	208126	196922	193538	180159	125852	145125	128520	66463	140132	51300	169104	223390	177412	273136	240289	234093	210944	329011	284679	372696	288616	298063	249094	312459	358691	348426
117	2-oxoadipate	Amino Acid	Lysine Metabolism	38347	LC/MS Polar	92	2635	159.03	71	3184-35-8	C00322	HMDB00225	1195013	1832457	2685654	784176	1087867	1108148	680941	360375	37672560	34120140	17989238	39346292	11453209	78974176	25868988	14818081	7140737	11431621	7065273	10260584	4769331	8614973	6.3134e+06	2754386	3894989	1630364	1.48376e+06	2179846	4899622	7.63872e+06
439	2-oxoarginine*	Amino Acid	Urea cycle; Arginine and Proline Metabolism	55072	LC/MS Pos Early	100002784	1760	174.087	558	3715-10-04	C03771	HMDB04225	13188305	14025075	14947056	16515904	14091330	14286499	14769852	9529580	8677975	9848583	9118440	8.20211e+06	9045462	7040161	7.4424e+06	11546843	14210840	14366516	13935777	16875300	12557014	16668097	21356272	12663297	18395020	29348398	19877228	24424752	28691594	27596372
2390	2-palmitoleoyl-GPC* (16:1)*	Lipid	Lysophospholipid	35819	LC/MS Pos Late	100001561	1425	494.324				HMDB10383	8785203	7382195	8652757	21258482	9488122	15019062	7085317	37588648	14646814	16429958	6527640	7619531	8910604	17165096	4.18078e+06	14852933	25600612	33669216	39218640	66576532	40852624	11246918	19108164	24854706	17749520	22666826	8535464	15440532	42907980	33343420
2640	2-palmitoleoylglycerol (16:1)*	Lipid	Monoacylglycerol	52432	LC/MS Neg	100008953	6016	253.217				HMDB11565	376133		251103		1455135	166951	2312213	1247359	408857	1507862	499476		402432	7255544		362120	415425	505056	671842		341422
2388	2-palmitoyl-GPC* (16:0)*	Lipid	Lysophospholipid	35253	LC/MS Neg	100001562	6215	570.341	15061532			HMDB61702	25673152	23866354	26677300	42249804	17503976	31617312	17778588	29027856	52035936	75387232	20558140	27923256	37886688	37655348	24545540	24788914	29559396	38803088	37908972	44019296	32618414	46202716	29564756	62439332	47254456	65189064	22590332	49819924	80752168	66399364
2639	2-palmitoylglycerol (16:0)	Lipid	Monoacylglycerol	33419	LC/MS Neg	100001048	6400	255.233	123409	23470-00-0		HMDB11533	6994332	8740174	6737942	6765832	17493768	6085528	19995096	9332899	7.20538e+06	22387980	12751414	19693296	10847242	46333308	20743314	7354643	5001574	6158897	7.0689e+06	7076438	3.966e+06	9421678	4839229	1803348	2360978	1981259	2195121	2836763	3330850	1927282
2449	2-stearoyl-GPE (18:0)*	Lipid	Lysophospholipid	41220	LC/MS Neg	100003901	6350	480.31				HMDB11129	25382596	8600109	10837760	46294820	33693432	22229512	16704288	40546176	33936084	50330760	54441196	63991128	26168044	61414812	41237192	28901300	9294859	19256212	63208456	80007632	28830260	60028736	57431868	19149728	19174460	36331892	13666976	28292178	98033592	65015488
1861	2R,3R-dihydroxybutyrate	Lipid	Fatty Acid, Dihydroxy	63109	LC/MS Polar	100002367	1543	119.035	13120901	759-06-8		HMDB00498	4144182	4566783	4276865	4133160	5539174	4919744	5501270	6146313	7674925	9431293	4433548	6224632	4933683	11821872	5286705	6252202	5450583	5554665	5229751	7350070	5585752	6981524	7771861	8206982	7.38943e+06	8610232	6842650	7.29618e+06	6545118	7364226
1860	2S,3R-dihydroxybutyrate	Lipid	Fatty Acid, Dihydroxy	62950	LC/MS Polar	100002284	1660	119.035	10964471	5057-93-2		HMDB02453	1721171	1.66333e+06	1617521	1689360	2099736	1944960	2891649	4446809	6005970	12635292	2521792	6369302	2.82076e+06	27689168	3.07137e+06	2727126	2280992	2632442	2584099	3312773	2250245	3036819	2914505	2608989	3001000	3.27881e+06	2776768	2795715	3326505	2.88625e+06
4058	3'-dephospho-acetyl-CoA	Cofactors and Vitamins	Pantothenate and CoA Metabolism	54675	LC/MS Neg	100010805	2313	728.152	193680				153483	168896	303916	155791	79001	87505	114100	122198								48513			60243	58036		182925	160288	62732	155011	106153	110717	247055	62795	204463
534	3'-dephospho-CoA-glutathione*	Amino Acid	Glutathione Metabolism	62807	LC/MS Neg	100020899	1690	495.101					913154	822888	1117020	1609199	670433	785404	531453	1194921		291761	77652		60200	173712	39941	889579	598691	631933	719842	889610	791617	1006009	945130	1138208	1337919	1618179	705966	1508494	662182	1385424
1864	3,4-dihydroxybutyrate	Lipid	Fatty Acid, Dihydroxy	62952	LC/MS Polar	100001730	2204	119.035		51267-44-8			879298	939473	801458	836221	997928	1038761	1020372	1016356	3354007	4714965	2231158	3.13915e+06	2576951	9165947	2782019	2224551	1871982	1915898	1727950	2459957	1531906	898390	1117007	1195250	1079276	1274784	987835	1034183	987212	1020970
4268	3-(3-hydroxyphenyl)propionate sulfate	Xenobiotics	Benzoate Metabolism	45415	LC/MS Neg	100005391	1294	245.012	187488	86321-32-6			32385360	37832220	42390616	39062608	36172648	30458524	31149002	38110104	962256	6753810	22419980	13732363	6973329	410439	24511908	35590008	44041036	60300656	47597360	35137104	50347428
170	3-(4-hydroxyphenyl)lactate (HPLA)	Amino Acid	Tyrosine Metabolism	32197	LC/MS Neg	240	1379	181.051	9378	6482-98-0	C03672	HMDB00755	4027543	3985127	3657383	4803167	3156614	2877420	2845733	2985720	5466725	8098164	4.01829e+06	4262075	3741196	20505824	3808115	5095177	6858147	5596626	4643979	5.66697e+06	5117451	4183060	4617778	6051854	4196619	4680267	4834225	4723630	5069962	4447897
4272	3-(4-hydroxyphenyl)propionate	Xenobiotics	Benzoate Metabolism	39587	LC/MS Neg	100002914	1670	165.056	10394	501-97-3	C01744	HMDB02199	330969	379691	409579	312077	355896	370660	294491	165498		260321	192576	149406	108739		189776	340121	486018	538052	392921	310795	320885
5536	3-acetylphenol sulfate	Xenobiotics	Chemical	48693	LC/MS Neg	100004326	2477	215.002					73206	69861	70274	74100	48043	63885		33684			82589	50340	42819		118623	83979	104587	228316	120026	69971	98136
437	3-amino-2-piperidone	Amino Acid	Urea cycle; Arginine and Proline Metabolism	62853	LC/MS Pos Early	100020361	2065	115.087	5200225	1892-22-4		HMDB00323	671726	609991	720850	832567	702508	752366	768231	661548	608603	528795	540059	479845	379618	709384	515622	684973	690303	753815	631718	673619	586221	1.42007e+06	1.48769e+06	1.48362e+06	1125985	1341617	1311177	1250092	1263832	1201953
4003	3-aminoisobutyrate	Nucleotide	Pyrimidine Metabolism, Thymine containing	1566	LC/MS Pos Early	1114	2190	104.071	64956	10569-72-9;214139-20-5	C05145	HMDB03911	29549618	32038280	30740564	35262908	36372632	46171512	44576096	38430528	25652096	37247156	25267750	33730136	26366006	34511096	24427448	25665650	23905046	25860352	27297332	27503780	30980010	48915184	54716616	46491268	58266316	55680224	56733564	59469424	50265944	60737912
4439	3-formylindole	Xenobiotics	Food Component/Plant	62863	LC/MS Neg	100020219	3709	144.046	10256	487-89-8	C08493	HMDB29737	1.50835e+06	1475827	1558814	1466154	1149156	1147256	1359707	1086128	1210061	1626324	1119820	1026280	1263392	1202305	1313284	2011243	1524324	2200279	1791007	2212690	1499272	1017477	1292941	1370311	1263202	1388585	1121069	1406681	1376336	1.45235e+06
360	3-hydroxy-2-ethylpropionate	Amino Acid	Leucine, Isoleucine and Valine Metabolism	32397	LC/MS Polar	100001170	1443.3	117.056	188979	4374-62-3		HMDB00396	475728	546807	706214	530581	532311	507451	603168	448059	610254	992400	421474	558829	470081	2158838	542406	678392	458552	544922	504505	629634	911403	572199	598299	721142	638144	678651	737016	683742	567014	658471
5672	3-hydroxy-2-methylpyridine sulfate	Xenobiotics	Chemical	63227	LC/MS Neg	100020975	1849	188.002					172815	167888	94892	141929	148251	121319	128858	56281	59502	88201	168646	108721	68912		106033	119953	137071	202715	148413	120773	138196	74815	86425	94846	121239	37763	67144	76801	71466	54213
2936	3-hydroxy-3-methylglutarate	Lipid	Mevalonate Metabolism	531	LC/MS Polar	112	2850	161.046	1662	503-49-1	C03761	HMDB00355	1.92838e+06	1319483	1531967	1346222	1326093	1214936	1299283	1475271	4685734	6278486	1875472	5277310	2393256	10696652	2719868	2595744	1497540	2209270	1.75288e+06	2443746	1654609	1747553	1712852	1875901	1518121	2349310	1677011	1.99086e+06	1517364	1582062
1549	3-hydroxyadipate*	Lipid	Fatty Acid, Dicarboxylate	62069	LC/MS Polar	100004396	3131	161.046	151913			HMDB00345	327155	191738	245686	426184	151817	192232	193367	251268	8646048	22928416	1.02988e+06	9594502	1540583	71468952	1570608	465400	194098	390273	271564	497498	273895	404866	493537	620132	567644	472584	881866	490094	467523	548160
1771	3-hydroxybutyrate (BHBA)	Lipid	Ketone Bodies	542	LC/MS Polar	254	1480	103.04	441	625-72-9	C01089	HMDB00357	62141796	77268720	201408976	73740280	70264176	82906976	66756124	117248120	479230080	1529089536	88744848	405928576	198724816	3420282112	280865728	91113712	74818864	57979588	68920840	85770624	55980700	106852520	111111272	146394752	122523568	90535168	103339016	120760144	107295496	98497000
1686	3-hydroxybutyroylglycine	Lipid	Fatty Acid Metabolism (Acyl Glycine)	62064	LC/MS Pos Early	100020211	978	162.076					304236	395079	1316588	508127	357991	417688	445655	858343	5540041	16051562	1144491	5952135	1741741	40144440	1865024	685481	618613	481949	479902	796924	541869	852226	1092316	1350080	1191115	655356	968744	711621	1198883	956403
4775	3-hydroxycinnamate sulfate	Xenobiotics	Food Component/Plant	48409	LC/MS Neg	100006094	1338	242.997	6443141	86321-30-4			4.4837e+06	5772567	5525782	5095095	4751956	4470349	4427046	4950871	64491	986259	2384173	1734210	1208041		2.91111e+06	4152189	4859269	6990932	5733664	3483713	6.15064e+06	42224						62670
1761	3-hydroxydecanoylcarnitine	Lipid	Fatty Acid Metabolism (Acyl Carnitine, Hydroxy)	63358	LC/MS Pos Late	100021141	961	332.243				HMDB61636									2641354	7361961		1011055		13592019	277282										420236
1568	3-hydroxydodecanedioate*	Lipid	Fatty Acid, Dicarboxylate	62915	LC/MS Neg	100001454	2252	245.139	16663321	34574-69-1		HMDB00413	75547	61883			68541		93024	86629	408029	1116848	88796	247391	124073	5060731	162842	55603	63678		70029	50477	37806		61402	81431		57390	101746	102231	108832	35567
1807	3-hydroxyhexanoate	Lipid	Fatty Acid, Monohydroxy	53230	LC/MS Neg	100006367	1725	131.071	151492	10191-24-9			174866	229298	442346	264200	237001	275407	272090	310033	408873	630921	170404	195175	323956	1183836	262904	367255	444979	420937	457469	530095	278194	140648	225389	361091	300578	311213	259593	298156	301204	301426
4177	3-hydroxyhippurate	Xenobiotics	Benzoate Metabolism	39600	LC/MS Neg	100002122	1687	194.046	450268	1637-75-8		HMDB06116	517317	699415	596872	538351	708888	790043	667016	481044		158140	534554	330796	151401		373755	656736	637318	1047061	629007	457660	693523
4178	3-hydroxyhippurate sulfate	Xenobiotics	Benzoate Metabolism	62530	LC/MS Neg	100020410	1047	274.003	186339				186171	290937	253749	178036	383264	193308	272688	194715		40175	276053	76631			262530	313936	404058	470282	457178	283380	389779
380	3-hydroxyisobutyrate	Amino Acid	Leucine, Isoleucine and Valine Metabolism	1549	LC/MS Polar	111	1619	103.04	87	2068-83-9	C06001	HMDB00336	20860016	21198816	18583516	22003580	22834570	23933036	22117334	27754986			21708992		23475994		20739212	26328778	21645456	17647478	23316204	24988004	20115764	28309416	34463216	36781756	35784400	30682526	11085174	35099236	31534998	34626368
257	3-hydroxykynurenine	Amino Acid	Tryptophan Metabolism	22110	LC/MS Pos Early	100000986	2536	225.087	89	2147-61-7	C02794	HMDB00732	1247629	1.81341e+06	1647458	1573137	1693003	1474361	1724283	1582067	867550	1568011	1155822	1222926	975048	5044780	834016	2134543	2422922	1722094	1843971	1.96911e+06	1546514	3358607	4280144	2449677	3192310	3372225	4009566	3303900	3510547	4.01562e+06
1808	3-hydroxyoctanoate	Lipid	Fatty Acid, Monohydroxy	22001	LC/MS Neg	100000773	3446	159.103	26613	88930-08-9		HMDB01954				296654	145484	256562		209409	291322	235363	175995	115308	180722	444670	113134	173742	349576	296309	470929	767549	249293	205867	200331	307621	322977	441949	229411	296953	503070	564209
1763	3-hydroxyoleoylcarnitine	Lipid	Fatty Acid Metabolism (Acyl Carnitine, Hydroxy)	61840	LC/MS Pos Late	100019801	1406	442.353					8.17208e+06	7864057	13523762	11809728	13953739	13086615	14293717	18586104	105198472	229979168	42258144	62874472	31880294	410741728	37963020	15203972	17933800	10103286	11913194	15679876	13295054	14630250	14264343	16378091	17671116	10917578	12229483	14698076	13289089	12912983
5644	3-hydroxypyridine sulfate	Xenobiotics	Chemical	48448	LC/MS Neg	100006098	1595.5	173.987		1955-23-3			3459908	4200473	3062625	2802920	3373912	2985216	3043766	1864483	762324	899725	2137275	1152046	954050	67628	1923105	2215751	2779665	2786294	3104878	2166901	2497322	687272	668503	634939	970890	527161	768722	909225	324747	411076
1812	3-hydroxysebacate	Lipid	Fatty Acid, Monohydroxy	31943	LC/MS Polar	100001145	2411	217.108	3017884	73141-46-5		HMDB00350	98428	80401	228385	172301	189714	150637	173930	335051	2540071	9602092	422321	1449698	500432	35751952	741383	147614	128178	108332	90668	176823	142225	154475	199038	271958	219935	168580	168622	221189	212939	231112
1817	3-hydroxystearate	Lipid	Fatty Acid, Monohydroxy	52938	LC/MS Neg	100008933	5674	299.259	5282907	45261-96-9			1141234	990244		1663254	1889584	2096494	1822944	1.95507e+06	2451467	2502749	1323295	1516226	1249083	3347110	1288920	1250159	1300297		1573596	2025550	1469338	1278427	1400368	1424803	1482760	1.60242e+06	1252599	1543687	1797304	2039622
1809	3-hydroxysuberate	Lipid	Fatty Acid, Monohydroxy	31936	LC/MS Polar	100001143	3000	189.077	22328017	73141-47-6		HMDB00325	111970	173378	138759	164384		114104	119399	105314	448846	1962645	206474	466916	216757	5248908	213484	160667	136864	147365		199624	137267	188800	241155	263387	238008	188310	218927	183012	270689	244028
4856	3-indoleglyoxylic acid	Xenobiotics	Food Component/Plant	63583	LC/MS Neg	100020372	2140	188.035	73863	1477-49-2			167661	165294	124556	126455	125115	105116	110926	114550	133843	171906	135762	117857	126178	156093	149518	266183	221784	255866	219815	313192	175330	190724	188398	216383	184620	190113	184724	211913	228798	178811
289	3-indoxyl sulfate	Amino Acid	Tryptophan Metabolism	27672	LC/MS Neg	100000467	2222.2	212.002	10258	2642-37-7		HMDB00682	13889288	13520352	11666403	17104752	18809526	12661917	13256124	11483234	1536322	3773272	8421731	6.42359e+06	6617730	1734158	10537574	12815395	13563814	15189977	16239972	12607343	13483203
193	3-methoxytyrosine	Amino Acid	Tyrosine Metabolism	12017	LC/MS Pos Early	1342	2555	212.092	1670	300-48-1		HMDB01434	879624	761953	745054	1135319	693886	703466	697503	723185	1073783	1072815	657873	688057	706768	1043307	666923	1069529	1105387	1424826	1.14405e+06	1514714	1260708	2040675	3190608	4089641	2375248	2707876	1371323	2556159	3642938	3243163
375	3-methyl-2-oxobutyrate	Amino Acid	Leucine, Isoleucine and Valine Metabolism	44526	LC/MS Neg	100000936	1465	115.04	49	3715-29-5	C00141	HMDB00019	1839376	2413746	2785045	1.94174e+06	2081337	2281914	2584719	2013541	2084668	2329186	1941205	1911629	2303699	4951009	2455308	2816629	2736437	2789581	2892675	2869176	1935461	2222741	2628391	2911976	2827511	2910442	2375474	2994784	2467142	2870021
351	3-methyl-2-oxovalerate	Amino Acid	Leucine, Isoleucine and Valine Metabolism	15676	LC/MS Neg	100000036	2064.2	129.056	47	1460-34-0;51829-07-3	C00671	HMDB03736	3173994	3536128	5034917	3443606	3255132	3025107	3.46445e+06	3.20094e+06	4000135	4957412	3029580	3391856	3898387	6650690	4386190	5471174	4269306	4712528	4.71989e+06	5639833	4216236	4321389	4659680	5789900	5647919	4568133	4782659	5299089	4105795	4976336
1550	3-methyladipate	Lipid	Fatty Acid, Dicarboxylate	36749	LC/MS Polar	100001765	2865	159.066	12292	3058-01-03		HMDB00555		32742.7		35214.2	26193.8			30233	178937	238552	51037.3	180601	82711	422941	106760	47350	45016	87723	66149	43265.1	57832	50334.2	49231.8	66852	54898		66976	60789		91317
322	3-methylcrotonylglycine	Amino Acid	Leucine, Isoleucine and Valine Metabolism	31940	LC/MS Pos Early	100001149	1980	158.081	169485	33008-07-0		HMDB00459	1639729	1844627	2683471	1975455	1417890	1338676	1495077	1066352	1879253	3474608	1150770	1.5303e+06	1663858	5520803	1516280	2116689	2399489	2816598	2447382	3239039	2289642	2541273	2836087	3250573	2464703	2786071	2370037	2552717	3245789	2.77937e+06
3978	3-methylcytidine	Nucleotide	Pyrimidine Metabolism, Cytidine containing	35132	LC/MS Pos Early	100001466	2176	258.108	159649	21028-20-6			1167149	988908	1331720	1088046	1033425	1069694	1241451	1298659	316193		628192	293785	1476094		598328	1773139	1608307	2076034	1762100	2838925	1732165	1393551	1650302	2164225	1234180	1282856	1432874	2004146	1848897	2244443
327	3-methylglutaconate	Amino Acid	Leucine, Isoleucine and Valine Metabolism	57747	LC/MS Polar	100002458	2700	99.0452	1551553	5746-90-7		HMDB00522	74210	81816	133892	96261	95586	92727	89788	93545	255231	401908	131856	264628	215208	557776	244778	183188	144016	179896	154939	147715	135598	152553	140892	178741	177947	151458	145215	157552	134634	189993
1543	3-methylglutarate/2-methylglutarate	Lipid	Fatty Acid, Dicarboxylate	54676	LC/MS Polar	100010834	2832	145.051				HMDB00752	241416		180941	206301	152684	191281	208780	208119	440053	473775	249211	538331	300474	730246	245602	211671	154434	281507	222451	314264	249158	182364	206812	161340	252579	240167	234822	238783	223941	164667
335	3-methylglutarylcarnitine (2)	Amino Acid	Leucine, Isoleucine and Valine Metabolism	46548	LC/MS Pos Early	100005850	2687	290.16	128145			HMDB00552	822831	845557	1603609	823850	1542658	1255263	1616422	2024485	3205380	2549352	1155992	2313289	2129829	2460837	2289725	1139348	691084	1156173	976057	1158707	958507	1.78634e+06	1884005	1.72896e+06	2446928	2332738	1.72243e+06	3100394	1372568	2571742
69	3-methylhistidine	Amino Acid	Histidine Metabolism	15677	LC/MS Neg	100000042	906.3	168.078	64969	368-16-1	C01152	HMDB00479	268829	304761	343650	298333	408848	315610	422954	464602	485638	432851	445221	707686	389343	1159187	503629	373227	419877	271015	337038	556496	440493	286408	432910	357866	406749	295093	303586	364420	428917	437691
3963	3-ureidoisobutyrate	Nucleotide	Pyrimidine Metabolism, Uracil containing	57549	LC/MS Pos Early	100001531	1207	147.076	160663	2905-86-4	C05100	HMDB02031	2353600	2543483	2.68404e+06	2846100	4670801	5879758	5162200	3667366	2390015	3155799	3201665	3011750	2103946	5498863	1994152	8.34098e+06	4612614	2874698	4677142	5379782	4388469	5321200	6347999	4817400	6690406	4.67813e+06	6722966	5192501	4874421	5785324
3964	3-ureidopropionate	Nucleotide	Pyrimidine Metabolism, Uracil containing	3155	LC/MS Pos Early	1053	875	133.061	111	462-88-4	C02642	HMDB00026	40774440	36825512	34886916	40842424	37719328	47309656	42178156	35043848	35655560	57350808	37675536	41746240	36699680	70076056	37949544	65093784	47888600	47228896	46363228	70835408	47506512	51452212	47131752	47689700	60575076	45991428	53092784	54295884	40907520	53505180
2966	3beta-hydroxy-5-cholestenoate	Lipid	Sterol	54805	LC/MS Neg	100006370	5398	415.322	165511	6561-58-6	C17333		717960	921927	793306	874259	807603	397589	589410	502603	702864	1837769	660969	957819	608142	7150781	749635	728303	524724	436275	613463	573202	383412	564092	468578	420157	547232	331227	601772	773452	230869	403993
505	4-acetamidobutanoate	Amino Acid	Polyamine Metabolism	1558	LC/MS Pos Early	1113	1350	146.081	18189	3025-96-5	C02946	HMDB03681	4021681	3576241	2545027	3519070	1714381	1911905	1176068	1592282	2732849	5043475	2391974	1210694	3255659	4328038	2351325	2851328	3577433	4366837	2866405	3.94399e+06	2607564	1453501	1080986	2873907	1693671	2299165	1365090	1728590	1438257	1414050
4222	4-acetylphenyl sulfate	Xenobiotics	Benzoate Metabolism	44620	LC/MS Neg	100000711	2375	215.002	4684006				251458	332708	308880	219943	236211	150227	228698	154203	115585	156803	235590	196015	235441	32255	331795	382817	387889	516591	335404	469981	393261	95171	98975	204909	113706	64922	100161	113061	118043	102416
5684	4-chlorobenzoic acid	Xenobiotics	Chemical	63988	LC/MS Neg	100021784	3015	154.99		74-11-3			272042	266393	321637	213228	265624	297710	263918	281203	276036	316356	303431	314345	290657	294516	306594	279115	277894	322917	278644	241411	314474	284957	294792	284812	310439	278953	313985	296427	269114	322181
2976	4-cholesten-3-one	Lipid	Sterol	38125	LC/MS Pos Late	100002227	2520	385.346	91477	601-57-0	C00599	HMDB00921	143324160	144874496	150057104	157455952	98117296	102789296	96468168	130704568	112959272	112262152	111032464	105122080	122517464	71203688	127265960	181173968	189670768	226328848	160060640	178172160	144049392	121703152	62616584	87514144	102128744	68751984	73806008	90757520	59843840	94393888
508	4-guanidinobutanoate	Amino Acid	Guanidino and Acetamido Metabolism	15681	LC/MS Pos Early	100000096	2320	146.092	500	463-003;463-00-3	C01035	HMDB03464	411039584	427019840	348831104	343176864	417111744	398734208	420779616	299630624	176440400	157004720	292521568	186410240	195734176	52527148	165599952	296673504	319274976	320200512	279320000	307840256	302490112	536494080	668884416	769364672	617131136	752750336	685359104	694243328	611519104	605975616
219	4-hydroxycinnamate sulfate	Amino Acid	Tyrosine Metabolism	48410	LC/MS Neg	100006095	1000	242.997	6070438	376374-66-2			24269318	24640284	22421410	26090848	34742648	26247918	31681904	25053080	7666697	10791970	18348274	13291210	13037690	2312730	20438578	36573004	51908028	49640436	41382892	36989280	45087508	11716580	17171316	12314488	12507668	12884423	13472805	13344624	16815064	13023855
4179	4-hydroxyhippurate	Xenobiotics	Benzoate Metabolism	35527	LC/MS Neg	100001423	1475	194.046	151012	2482-25-9		HMDB13678	16298570	16162875	15595714	15194136	18124342	17515064	17126952	13562141	9336061	14009121	17631536	12137451	21427478	3585662	15369039	25612074	32133998	41776584	24656476	29959978	25633152	9619257	8991354	15835087	7488503	8504743	7977964	7836657	8407979	7681132
151	4-hydroxyphenylacetate	Amino Acid	Phenylalanine Metabolism	541	LC/MS Neg	144	1361	151.04	127	156-38-7	C00642	HMDB00020	558283	479857	342713	588680	273674			245080		376654	374471	316301	284581	400484	239791	509967	537048	510177	470528	664370	594273	183007		251227	273953	322927	245189		401132	229153
165	4-hydroxyphenylpyruvate	Amino Acid	Tyrosine Metabolism	1669	LC/MS Neg	1141	1690	179.035	979	156-39-8	C01179	HMDB00707	3562622	4121423	5.00743e+06	4087779	4896648	3494110	4065000	3070381	2329787	1638991	3987749	2868721	2239457	2328559	3386295	4827983	7957334	7551156	5011390	4.77914e+06	4433020	4613068	6307262	3319856	4804407	4753555	5074479	4500255	4673255	5640217
90	4-imidazoleacetate	Amino Acid	Histidine Metabolism	32349	LC/MS Pos Early	100001207	2055	127.05	96215	645-65-8	C02835	HMDB02024	56527828	50379936	40186948	57318016	55530368	62753224	50129096	52681868	32164332	38363424	67516320	28510234	35665044	27935480	25920592	76190280	98300976	109557768	95304256	104983040	92052440	54789692	62138184	67072448	49938056	74979552	50178968	50561408	58296132	37905252
304	4-methyl-2-oxopentanoate	Amino Acid	Leucine, Isoleucine and Valine Metabolism	22116	LC/MS Neg	100000551	2170	129.056	70	816-66-0	C00233	HMDB00695	3171162	4083020	5029293	3456799	3480306	3437276	3665047	3944169	5468929	6921549	4146768	5548434	4960887	8429101	6482888	5049220	4592952	4424082	4934278	5227753	3655592	3816015	3996313	5102615	5332733	4290973	4450315	5561288	3617142	5033332
4212	4-methylcatechol sulfate	Xenobiotics	Benzoate Metabolism	46146	LC/MS Neg	100004111	2665	203.002					350305	503491	584205	268882	689795	515960	572931	355452		89987	261068	271317	211737		451277	661624	701134	1057942	652523	486951	629615
1673	4-methylhexanoylglycine	Lipid	Fatty Acid Metabolism (Acyl Glycine)	62736	LC/MS Neg	100020632	3550	186.114					769476	636053	1027888	818241	413386	464765	616792	641472	511865	527524	336115	416332	443238	533151	440481	722478	445060	531130	479838	842979	599439	840864	860724	1146839	915586	1071207	939512	846418	1.42762e+06	910133
1704	4-methylnonanoylcarnitine	Lipid	Fatty Acid Metabolism (Acyl Carnitine, Medium Chain)	63612	LC/MS Pos Late	100021138	1055	316.248					5261100	4818484	5049235	5464862	6.24509e+06	6866159	5.70289e+06	5954032	2219021	3888510	2892912	1911076	1910636	2915918	1932394	5521361	5426025	4424103	4768268	3827980	5280851	5308477	5.01059e+06	4329487	5882237	4148776	3007356	4892845	3714266	5134850
394	4-methylthio-2-oxobutanoate	Amino Acid	Methionine, Cysteine, SAM and Taurine Metabolism	40732	LC/MS Neg	100003712	1635	147.012	473	583-92-6	C01180	HMDB01553	26566	23044	19685		37094						19833				31607		21770		23966			28991	36721				36489	57589	28445	42242
4764	4-vinylguaiacol sulfate	Xenobiotics	Food Component/Plant	48442	LC/MS Neg	100006126	3354	229.018																										30873	95699	195990	111381		105201	94399	134806	36642
3957	5,6-dihydrouracil	Nucleotide	Pyrimidine Metabolism, Uracil containing	1559	LC/MS Neg	1125	1120	113.036	649	504-07-4	C00429	HMDB00076	145223		138087	148032	87194	150515	104336		92086	108167	68096		105237	124142	77319	112793	97493	179093		127869	125187	167427		134653	187992	173168		127841		163529
3948	5,6-dihydrouridine	Nucleotide	Pyrimidine Metabolism, Uracil containing	61833	LC/MS Neg	100001425	1119	245.078	94312	5627-05-04			499908	534828	556761	621763	790678	535205	762574	902844	580552	608669	525887	620709	428210	1715321	753906	974607	998038	681483	882946	1207628	1094535	627666	949358	726725	658544	618224	895271	506662	787237	732189
112	5-(galactosylhydroxy)-L-lysine	Amino Acid	Lysine Metabolism	43582	LC/MS Pos Early	100002462	2755	325.161	123986	32448-36-5			475036	211938	218433	322712	497441			384853	1293702	3387182	1034564	1459574	721985	11737436	1208652	851339	655397	239575	247492	383676	469948	739745	683838	1006535	607502	575898	425447	796711	516831	920957
128	5-aminovalerate	Amino Acid	Lysine Metabolism	18319	LC/MS Pos Early	100000454	2220	118.086	138	660-88-8	C00431	HMDB03355	8508346	8610809	11969587	18704444	8085785	6016310	13193435	7338459	10568985	22883762	10304670	22569752	17579134	30031230	21696502	13787457	11455443	13560407	10996954	19066192	14317330		7307177		4297897	5620260
1724	5-dodecenoylcarnitine (C12:1)	Lipid	Fatty Acid Metabolism (Acyl Carnitine, Monounsaturated)	61769	LC/MS Pos Late	100016069	1135	342.264				HMDB13326	67025016	71785184	100456456	80992440	54572232	77266696	49874900	61920404	231934256	549422272	69016904	139586240	87855536	539005632	58691072	66497356	77142024	66077952	54421608	64254904	48976824	129477184	68407904	129253992	137154208	100264056	64112792	121822928	64411944	113037368
1822	5-hydroxyhexanoate	Lipid	Fatty Acid, Monohydroxy	31938	LC/MS Neg	100001148	1267	131.071	170748	44843-89-2		HMDB00525	250398	477107	279838	228767	230737	388362	368786	306120	918600	2170199	620364	609832	316587	5.96293e+06	714556	405438	372900	327889	528577	393841	324692	186317	391416		271430	336712	321567	494037	343016
111	5-hydroxylysine	Amino Acid	Lysine Metabolism	15685	LC/MS Pos Early	100000054	2790	163.108	1029	13204-98-3	C16741	HMDB00450	352083			336475	1138004	1939893	1.27305e+06	1385482	1740865	561638	333861	1642388	969373	888724	777231	1068189	383190	466671	529726			1495607	2061138	1395957	1126706	1180493	1.47085e+06	1476085	1792814	1.6505e+06
3988	5-methyl-2'-deoxycytidine	Nucleotide	Pyrimidine Metabolism, Cytidine containing	38159	LC/MS Pos Early	100002300	2303	242.113	440055	838-07-3	C03592	HMDB02224	1313352	1597193	1353061	1981672	1538802	1183639	1804622	1978152			675158				518780	2014093	2519985	3.65241e+06	2158596	2960852	3193718	1319337	2011355	1675269	1325281	1582777	1469965	1.76511e+06	1.93462e+06	1483348
3979	5-methylcytidine	Nucleotide	Pyrimidine Metabolism, Cytidine containing	22119	LC/MS Pos Early	100000763	2227	258.108	92918	2140-61-6		HMDB00982	483676	317795	412157	563270	269106	378711	447576	470094		6167918			295635	2467555	192908	508514	649207	804955	675941	994334	842064	401288	598058	698337	164985	535303	558627	832562	941292	756494
501	5-methylthioadenosine (MTA)	Amino Acid	Polyamine Metabolism	1419	LC/MS Pos Early	212	2752	298.097	439176	2457-80-9	C00170	HMDB01173	17524212	15709387	15490123	22372866	9593894	13809530	9895467	10082458	12165685	12541459	14731456	12382260	10584902	10178612	9355255	18906932	17462124	18742724	16529170	17141292	12066298	14484727	18079592	12785184	16406633	18230704	18675040	21990194	16244685	19554900
399	5-methylthioribose	Amino Acid	Methionine, Cysteine, SAM and Taurine Metabolism	62100	LC/MS Pos Early	100002103	790	181.053	494	23656-67-9		HMDB01087	245179	284176	275458	320880	269081	290282	306404	347233	531911	679361	287538	485255	407222	766025	431211	487454	461573	433751	383459	563033	429585	269593	253452	347767	221958	217677	212325	196312	238296	240036
3950	5-methyluridine (ribothymidine)	Nucleotide	Pyrimidine Metabolism, Uracil containing	35136	LC/MS Neg	100001446	1778.1	257.078	445408	1463-10-1		HMDB00884																						57235	35256	54672	48280	24065	41309	32690	30570	35996
524	5-oxoproline	Amino Acid	Glutathione Metabolism	1494	LC/MS Neg	1021	738.5	128.035	7405	98-79-3	C01879	HMDB00267	8775988	8942285	8829800	9922924	8076257	7493586	7743788	8190540	10922591	13344750	8939632	11026341	10107591	17766436	11662584	13500586	11799167	13286306	12788456	13294461	12274871	5989942	6775708	7268516	6156283	6545665	5883671	7061227	6553813	6168127
3036	5alpha-pregnan-3beta,20alpha-diol disulfate	Lipid	Progestin Steroids	37198	LC/MS Neg	100001988	3962	239.085					706784	308337	815580	843880	297127	695513	355800	793063	74113	60953	62803	76600	61054		197270	554268	575943	672108	1.573e+06	525191	1108372	384568		743660	673227	274798	54835	84895	112377
125	6-oxopiperidine-2-carboxylate	Amino Acid	Lysine Metabolism	43231	LC/MS Neg	100004499	965	142.051	3014237	34622-39-4		HMDB61705	487263	514997	396896	462207	357765	537781	380501	477071	733922	1378531	559956	673538	659404	1870545	426773	433324	474868	585572	425081	515403	507307	712125	918487	549539	634058	488840	408930	720022	792106	1020826
2963	7-HOCA	Lipid	Sterol	36776	LC/MS Neg	100001609	5288.1	429.301	3081085	115538-85-7	C17337	HMDB12458	1138498	1955654	2473513	1.87199e+06	1203330	750695	1118380	494100	1548450	1238594	2371926	1666621	2213521	1955468	1.84394e+06	1337590	1066675	2174647	1701752	752502	1533819	1637615	2026102	1163547	1820220	1.69419e+06	1.95795e+06	2615626	1409726	1.80167e+06
3267	7-ketodeoxycholate	Lipid	Secondary Bile Acid Metabolism	31904	LC/MS Neg	100001063	4821	405.265	188292	911-40-0		HMDB00391	281080992	117505944	117410856	540989696	202413648	55333232	92033712	111791160	64553488	22640300	20865292	1866148	7418310	33832464	153610352	55924804	65191468	34315528	45703436	80591488	103729064		145795
3913	7-methylguanine	Nucleotide	Purine Metabolism, Guanine containing	35114	LC/MS Pos Early	100001456	2175	166.072	11361	578-76-7	C02242	HMDB00897	22699628	21710318	24803160	29083960	24010446	22299464	28151696	29641836	74414280	76387104	37658056	62858324	43599548	143888416	52030544	43181972	43840840	54585960	38346364	62565856	40871332	28917232	30083552	43085972	27511028	25653528	26683840	26926746	31978550	31570332
3916	7-methylguanosine	Nucleotide	Purine Metabolism, Guanine containing	31580	LC/MS Pos Early	100001118	2214	298.115	135445750	20241-86-4	C20674		738961	628031	686825	827354	678403	702516	1183449	1143171	434071	855762	592927	494891	1437798	493522	873462	1318429	1195889	1926342	806262	1899811	1141694	443979	640518	1458962	505596	583417	499808	551788	958527	654182
1685	8-hydroxyoctanoylglycine	Lipid	Fatty Acid Metabolism (Acyl Glycine)	61797	LC/MS Neg	100019876	2455	216.124					36295		88028	50519	31280	36241		114368	1104868	3.92189e+06	258850	898054	330112	6.69493e+06	312825							184227	146334	219072	326849	292558	188679	129134	250365	115802
1693	acetylcarnitine (C2)	Lipid	Fatty Acid Metabolism (Acyl Carnitine, Short Chain)	32198	LC/MS Pos Early	100000802	2282	204.123	1	5080-50-2	C02571	HMDB00201	797003584	868690496	1082100736	843085888	925167872	1185481856	1055876288	1196838656	1788311680	2413594624	935282944	1633113344	1102023040	4375732736	1183020032	1067810560	977583552	777908736	828003968	1107857920	902328192	1153310720	1280083328	1168543232	1348250112	1344336768	1253142784	1332111616	1236436224	1463223424
1340	aconitate [cis or trans]	Energy	TCA Cycle	46173	LC/MS Neg	100001359	580	173.009					2620483	2431129	2468114	3359260	2235370	2624415	1810340	3160220	4314311	6119216	3348388	3148838	3728875	9605012	3371631	7103661	6125285	6086699	4798192	7.74845e+06	4887911	3150110	4.16783e+06	3.8425e+06	4.01367e+06	5115545	2920990	3342447	3855577	4085154
3874	adenine	Nucleotide	Purine Metabolism, Adenine containing	554	LC/MS Pos Early	880	2221	136.062	190	73-24-5	C00147	HMDB00034	4837132	5082931	4984022	5239996	3733775	3891664	3901251	2996576	20688288	3425932	3627468	4279715	6214388	13154554	17545886	4384844	4901323	5914336	4671984	5373881	4561594	3670463	3716258	2941212	2789801	3064279	3080171	3685278	2857149	3388804
3873	adenosine	Nucleotide	Purine Metabolism, Adenine containing	555	LC/MS Pos Early	798	2169	268.104	60961	58-61-7	C00212	HMDB00050	25702844	28859744	41437056	32441770	15315204	15845580	17233808	10435155	18823716	24389404	14034839	11640851	14698996	8457477	24625208	9761997	10517625	11402919	11691212	11117784	10418611	14948218	14080604	17815278	17244172	17775264	9580000	24371364	14529856	25231376
3869	adenosine 3',5'-cyclic monophosphate (cAMP)	Nucleotide	Purine Metabolism, Adenine containing	2831	LC/MS Neg	207	1952.2	328.045	6076	60-92-4	C00575	HMDB00058	4124389	4572216	5263481	4384830	4890681	4966956	5484756	5520284	2643698	4634972	2821475	2393125	3312351	5441049	2698555	4976290	4711978	4690294	4337308	5992147	4491801	4638302	4436438	6225044	4229401	4581612	4282975	4776238	3998992	4631672
3866	AMP	Nucleotide	Purine Metabolism, Adenine containing	32342	LC/MS Pos Early	209	1013	348.07	6083	149022-20-8	C00020	HMDB00045	341441	259221	341486	502485	152209	98769	180563	195322	411422	825139	415874	256766	256255	1837287	763202	274574	280700	182374	268789	277753	254225	187646	277520	130870	196662	171838	181766	287974	246468	328048
1546	adipate	Lipid	Fatty Acid, Dicarboxylate	21134	LC/MS Polar	100000863	3000	145.051	196	124-04-9	C06104	HMDB00448					176824				573241	2361739	159509	227771		4460162	151186		246368	60633				371790	340878				313353		331011
1746	adipoylcarnitine (C6-DC)	Lipid	Fatty Acid Metabolism (Acyl Carnitine, Dicarboxylate)	52988	LC/MS Pos Early	100006614	2570	290.16	71296139			HMDB61677	11331577	11848209	17357908	10781406	8989728	11863867	9779775	11228299	102324864	408984256	36013316	77861704	28354124	473376096	28981404	24589572	15909269	17700700	16877384	24424540	13641080	29154822	32673116	33445952	39970416	36921480	28827364	41617484	37022468	35960964
1459	adrenate (22:4n6)	Lipid	Long Chain Polyunsaturated Fatty Acid (n3 and n6)	32980	LC/MS Neg	100001193	5678	331.264	5497181	2091-25-0	C16527	HMDB02226	23889428	8775042	12322027	8182903	7729286	12422567	7007718	9939051	15332691	16207309	8813821	7876943	6795833	13636933	8.26725e+06	7.35269e+06	7133348	8865201	12079775	15781940	11675715	9897479	8873301	32582424	8773418	11063401	7885971	13708076	12563101	22505552
1741	adrenoylcarnitine (C22:4)*	Lipid	Fatty Acid Metabolism (Acyl Carnitine, Polyunsaturated)	57528	LC/MS Pos Late	100015850	1415	476.373					980012	829950	985957	1095371	731591	1010277	560697	348046	891862				735450		614402		374923	561712	549725		862404	474271		445118	271573	548366		575084		374866
4469	afromosin	Xenobiotics	Food Component/Plant	35653	LC/MS Pos Late	100001648	991	299.091	5281704	550-79-8	C10199		2710222	2845222	2519578	2823717	1195515	1.54433e+06	1063766	1277049	2913960	1528320	2317738	2547350	3.23394e+06	1446641	3446422	2.95982e+06	3.77994e+06	4099219	4760941	3477983	4901286	3.46881e+06	5185631	4984208	4475368	3862740	4729686	3246246	2898530	2646053
28	alanine	Amino Acid	Alanine and Aspartate Metabolism	1126	LC/MS Pos Early	811	1700	90.055	5950	56-41-7	C00041	HMDB00161	805164928	787756352	668004544	831251264	869297920	830154816	849481152	875491648	1183940992	1106091776	993334784	1004643584	922275392	754562944	822493504	935873024	896872512	979037760	969177536	1153001216	1059400128	917356544	1075772416	1105290752	1030501056	1046604416	876666176	1024288960	1268313856	1172936448
604	alanylleucine	Peptide	Dipeptide	37093	LC/MS Pos Early	100001890	3055	203.139	259583	1638-60-4		HMDB28691	12658585	10140470	11015187	15304180	8018036	11858691	7919867	12997510	9900404	17380016	10216356	7704098	11430216	7252655	6.3474e+06	11026952	15894333	20302718	16235906	19549018	18349360	10311360	13080371	13279464	11300124	12448556	8473604	12849657	9240462	10433755
3861	allantoic acid	Nucleotide	Purine Metabolism, (Hypo)Xanthine/Inosine containing	33434	LC/MS Polar	218	2960	175.047	203	99-16-1	C00499	HMDB01209	319172	319401	368130	347980	306347	255250	328059	337959	332318	303944	323436	308241	289793	311490	339903	307845	310975	327289	308941	367208	337732	397302	429062	430331	401616	353656	382880	400773	339215	445551
3860	allantoin	Nucleotide	Purine Metabolism, (Hypo)Xanthine/Inosine containing	1107	LC/MS Polar	1002	1672	157.037	204	97-59-6	C02350	HMDB00462	36688352	33257306	37403456	37252344	39020928	40687584	40744080	37889376	53102392	60868568	40488920	43671360	44502584	95388528	43318568	49376516	50054848	49261872	49058420	57343892	55686324	42295892	49960564	47073528	49298616	48546880	46708540	49301624	50128232	55025744
4086	alpha-CEHC glucuronide*	Cofactors and Vitamins	Tocopherol Metabolism	39346	LC/MS Neg	100003101	2616	453.177	134819285	477200-36-5			901545	1.01917e+06	1121182	1154914	944601	1302089	1152072	1.03676e+06	573148	468477	572696	487030	545322	384368	712357	931712	1429567	1132746	877467	1281575	989846	734850	940009	959524	1274146	1387561	1194378	1116695	969462	1080081
4088	alpha-CEHC glycine*	Cofactors and Vitamins	Tocopherol Metabolism	62281	LC/MS Neg	100005974	4076	334.166					400373	410884	479332	482971	243928	301751	295800	328976			294918		103548		272330	656249	932845	1.01089e+06	492239	1075305	689322	409353	573547	584490	607576	804759	576088	467808	1040477	584936
4087	alpha-CEHC sulfate	Cofactors and Vitamins	Tocopherol Metabolism	47666	LC/MS Neg	100005972	3090	357.101					36438	34767				35020					32131	22403		72398		54925	90186	117309	52720		31871	232593	246363	282372	409903	309274	283415	276988	348469	248374
4089	alpha-CEHC taurine*	Cofactors and Vitamins	Tocopherol Metabolism	62283	LC/MS Neg	100005975	4117	384.149					287435	260650	319999	305414	344852	373626	224348	281856			95038			989610	65998	339470	565732	491324	296879	543351	244825	272173	477255	352734	437240	760038	518529	495006	707550	469408
4075	alpha-CMBHC glucuronide	Cofactors and Vitamins	Tocopherol Metabolism	63926	LC/MS Neg	100005977	3664	495.224					5754166	3968391	4495714	5380462	3815156	4288192	4609989	4251775	1590503	1304686	1348793	963113	1474257	1152337	1813647	3566389	4597365	3912774	3210552	4482626	3455358	5.74974e+06	6863749	5671716	6696409	9136242	6502131	6984934	8386025	7688386
308	alpha-hydroxyisocaproate	Amino Acid	Leucine, Isoleucine and Valine Metabolism	22132	LC/MS Neg	100000706	1840	131.071	83697	10303-64-7	C03264	HMDB00746	135361	214030	196518	170935	163089	100580	158749	143731	1210436	1700706	717734	1298881	916942	4289668	1239567	263871	311712	315103	268122	319534	286420	107623	127172	137816	142123	97369	119355	162373
376	alpha-hydroxyisovalerate	Amino Acid	Leucine, Isoleucine and Valine Metabolism	33937	LC/MS Neg	100001300	1126	117.056	99823	600-37-3		HMDB00407	2030531	2030804	1829852	2057736	2057517	2109607	2178648	2081477	3334329	5.89359e+06	2346549	3310268	2484465	24120288	2.73246e+06	3322194	3202832	3300332	2971020	4353238	2581282	2116022	2435429	3.01635e+06	2549382	2523237	2480199	2398234	1962462	2128247
44	alpha-ketoglutaramate*	Amino Acid	Glutamate Metabolism	62101	LC/MS Polar	100002397	1916	144.03	48	18465-19-5			6801472	6539378	7.59125e+06	6.94814e+06	7.90551e+06	7313661	8481183	9493750	22728426	25798032	10547550	14542286	13955559	21205868	13588104	14280260	10723121	12194651	12026610	15424696	12682134	6.53829e+06	10747843	12702755	8918990	9021405	8190593	9399311	11230439	10957940
1344	alpha-ketoglutarate	Energy	TCA Cycle	528	LC/MS Polar	93	2700	145.014	51	305-72-6;328-50-7;22202-68-2	C00026	HMDB00208	4445061	4890027	7396235	4455559	5187577	4744590	4036791	3551321	10609937	8446290	5407135	11892057	6270685	15189100	9452342	21253456	8912847	14696022	6339956	13308956	5880405	7.35839e+06	6.56074e+06	12437026	5929109	6186074	5605240	5066469	6013034	7960403
4076	alpha-tocopherol	Cofactors and Vitamins	Tocopherol Metabolism	1561	LC/MS Pos Late	1105	2522	430.378	14985	59-02-9;10191-41-0	C02477	HMDB01893	81415088	78866400	79732744	88417384	54138516	85471040	52366872	56748040	80471464	77274976	58670352	67020176	74328736	81189232	67424944	84547536	92234800	94670208	80059840	91763200	82920480	108603176	92563512	101808056	108171984	104968664	84353688	106034840	102672728	107757128
3107	androstenediol (3beta,17beta) disulfate (1)	Lipid	Androgenic Steroids	37202	LC/MS Neg	100001992	3740	224.062	87120982		C04295	HMDB03818				311343	40865		67475	279306	150187	93873		67098			77843	113544	154381	275331	263312	103894	83300				55501
82	anserine	Amino Acid	Histidine Metabolism	15747	LC/MS Neg	100000044	1124.8	239.115	112072	10030-52-1	C01262	HMDB00194		58354	47094	106248	69757	55490	68866	94000	182294	219575	114336	193765	162859	331993	247393	131680	117918	136919	115512	185237	163379	30315	52963	82181	65531	32911	41857	43565	52547	52280
255	anthranilate	Amino Acid	Tryptophan Metabolism	57746	LC/MS Pos Early	1258	2606	120.044	227	118-92-3	C00108	HMDB01123	581781	490782	459448	701999	416705	307397	435780	380605	182452	264097	282702	336691	333109	446481	372231	437469	517795	634993	584271	587800	387296	185451	195366	202731	174744	195236	222232	187268	121492	251280
4862	apigenin glucuronide (2)	Xenobiotics	Food Component/Plant	63245	LC/MS Neg	100021462	3204	445.078					4796990	4899349	4038716	5149268	4068040	3321514	3338399	2585804	4320073	4.08718e+06	7444766	7568251	4456460	708182	6302156	6873963	4464243	5818611	11371212	6248106	5264048	260082	295387	309043	193066	159526	187840	205116	170312	203198
1174	arabinose	Carbohydrate	Pentose Metabolism	575	LC/MS Polar	828	1804.5	195.051	66308	28697-53-2	C00216	HMDB00646		101933		256693			271947				157486	264917	259174	548516	274257	616589	576633	499075	140208	599181			198936	196913		212192
1182	arabitol/xylitol	Carbohydrate	Pentose Metabolism	48885	LC/MS Polar	100006430	1932.4	151.061	6912;94154				1965583	2151912	2188484	2137071	2186880	2059291	2267733	2291579	1295736	944959	2010208	1580919	2191108	565729	1319501	2846611	2879740	2852554	2341274	3.65203e+06	2472850	2092070	2454019	2193315	2040837	2278441	1756088	2122200	2429179	2450917
1188	arabonate/xylonate	Carbohydrate	Pentose Metabolism	48255	LC/MS Polar	100006115	2700	165.041					15359751	13470279	15808161	15772784	16882860	14431719	13944181	14746424	13751321	13729043	12981156	12936144	10368499	12419094	13278322	17622032	17611508	18303868	14745724	20605932	15177367	15646099	13627500	15159186	16245925	12437406	15227827	14081863	12551160	16565829
1404	arachidate (20:0)	Lipid	Long Chain Saturated Fatty Acid	1118	LC/MS Neg	893	6240	311.296	10467	506-30-9	C06425	HMDB02212	24179508	23346432	27583824	39002072	19878868	26403348	20472552	20583092	32690510	34820840	25340896	30564002	37487000	43501764	24060160	23700264	15485059	25875196	23713676	25578370	25769576	34000600	21262120	16961376	23130640	26981576	21247282	30181196	27397464	29631328
1457	arachidonate (20:4n6)	Lipid	Long Chain Polyunsaturated Fatty Acid (n3 and n6)	1110	LC/MS Neg	229	5535	303.233	444899	506-32-1	C00219	HMDB01043	248685664	193872928	275116992	399638336	167439040	333585376	122024240	491262208	515941184	315056000	134635312	214182640	213116064	290795712	147610560	250372480	177732672	428565600	548135360	710828608	493945312	649982592	877970112	1163193472	966341632	1710340224	612938496	1064636928	1597689600	1566464640
1736	arachidonoylcarnitine (C20:4)	Lipid	Fatty Acid Metabolism (Acyl Carnitine, Polyunsaturated)	57518	LC/MS Pos Late	100015837	1353	448.342					158387712	164239072	192776640	147613360	124589656	132687104	121942400	157720448	318425344	310910176	157000416	235340608	216773696	316889152	198483888	192984208	129547816	128129624	166931264	177049008	167291168	238779968	211210368	221637888	231149888	211032272	201567216	242725520	190763936	248589840
1712	arachidoylcarnitine (C20)*	Lipid	Fatty Acid Metabolism (Acyl Carnitine, Long Chain Saturated)	57513	LC/MS Pos Late	100015833	1512	456.405				HMDB06460	1939337	1845945	2035834	2147383	2442549	2393352	2469859	2671264	4801605	4497786	2967399	4872614	3761876	7254190	4427462	2901017	2816975	1787934	2442782	2572391	2505607	2803891	3796659	2282509	3143298	2791071	4179279	3057842	4477990	2294621
469	argininate*	Amino Acid	Urea cycle; Arginine and Proline Metabolism	57461	LC/MS Pos Early	100002769	2150	176.103	160437	157-07-3		HMDB03148	13088998	13909185	14242967	11324962	12504386	12531311	13910535	9427127	7201557	8131024	8399294	6682527	7581431	14350589	6641691	16657974	18073420	19688366	16149189	18992452	15600842	13171848	21660744	25292628	14174561	24275976	16277431	19636688	21272480	20250160
431	arginine	Amino Acid	Urea cycle; Arginine and Proline Metabolism	1638	LC/MS Polar	231	5285	173.104	232	1119-34-2	C00062	HMDB00517	33049560	28220192	29849460	47211504	26125988	35491768	24227548	41505036	77876184	78475480	45981600	55353784	56377132	57242364	37126276	47490232	32851796	43921384	45828888	59867696	51717592	41460220	49522260	65828884	50008444	55995016	30794196	48319640	82783896	67289040
432	argininosuccinate	Amino Acid	Urea cycle; Arginine and Proline Metabolism	15497	LC/MS Pos Early	232	2745	291.13	16950	156637-58-0	C03406	HMDB00052	520075	555553	967576	652344	292434	136353	193098	166765		330795	303967		216050	586060	226671	528687	527410	582730	624145	646458	485003	276752	772595	381007	417854	1222579	132938	733836		1266729
4064	ascorbate (Vitamin C)	Cofactors and Vitamins	Ascorbate and Aldarate Metabolism	32354	LC/MS Pos Early	233	770	177.039	54670067	134-03-2	C00072	HMDB00044	102084	144876	114628	59630	70198	72319	87768		142371	126938		125153	54395		153446	83610			106676	121296			101173	87758		60014				71607
4065	ascorbic acid 2-sulfate	Cofactors and Vitamins	Ascorbate and Aldarate Metabolism	63590	LC/MS Polar	100009329	3042	254.982	86484				358623	432735	467926	517047	361474	368419	469599	408683	463539	519704	452025	533099	480320	738587	585562	487894	410586	519904	541521	529323	451733	402423	476790	393973	524538	527520	461760	572178	347528	450393
4066	ascorbic acid 3-sulfate*	Cofactors and Vitamins	Ascorbate and Aldarate Metabolism	63687	LC/MS Polar	100020409	2025	254.982	11425365				115059384	112874864	129695952	132448096	150108336	117040656	137896816	191929376	185651664	187901712	115292800	149169824	145383104	171495232	163451376	130554592	155951904	181412560	155254064	189377552	166347120	119463944	127515064	120500760	126946232	131613376	107052688	117712528	130101752	126208128
39	asparagine	Amino Acid	Alanine and Aspartate Metabolism	512	LC/MS Pos Early	917	1225	133.061	6267	70-47-3	C00152	HMDB00168	235911264	236129136	237267248	289567136	213772672	230746480	206259376	271883136	553414464	523920544	299581408	444328928	396658816	415722112	341600256	336635392	301887040	379133184	339427488	473880832	350052384	260867536	316125152	377828640	314224416	352076832	237561040	308069504	473245216	393779168
35	aspartate	Amino Acid	Alanine and Aspartate Metabolism	443	LC/MS Pos Early	234	1165	134.045	5960	56-84-8	C00049	HMDB00191	12365075	13011974	14981012	15002745	6.47999e+06	12346653	3792905	10069938	50374488	46782204	35421848	34159008	38289040	25634124	34968872	41368696	37756880	60139372	31127388	56793124	39997148	69242096	81992080	102950688	69725328	72567456	43748384	62885716	90475984	107800736
1560	azelate (C9-DC)	Lipid	Fatty Acid, Dicarboxylate	18362	LC/MS Neg	2029	1276	187.098	2266	123-99-9	C08261	HMDB00784	347194	393497	378232	363223	487626	379716	394486	409513		269289	286918	194118	252025	501741	258903	324170	389618	335542	398907	374587	382443	466658	671170	668165	452850	876947	577591	575583	610409	837660
1753	azeloylcarnitine (C9-DC)	Lipid	Fatty Acid Metabolism (Acyl Carnitine, Dicarboxylate)	52943	LC/MS Pos Early	100006630	3149	332.207					652703	462716	610291	489990	545552	219709	252934	253377	1093441	4585269	576404	766591	670828	9248264	745789	488816	625362	309234	492534	210142	145511					135905
2859	behenoyl dihydrosphingomyelin (d18:0/22:0)*	Lipid	Dihydrosphingomyelins	57331	LC/MS Pos Late	100009026	3150	789.684				HMDB12091	1141771	1271609	1437392	1448744	2342029	1669326	2348501	2739527	6362730	10447043	3052951	4880888	4095300	6488007	4643623	2660771	2364848	2787697	2773737	2405353	1767451	1168159	1117280	1121707	1450342	1310377	1297437	1158007	1277551	1424431
2865	behenoyl sphingomyelin (d18:1/22:0)*	Lipid	Sphingomyelins	48492	LC/MS Pos Late	100006294	3083	787.669				HMDB12103	99767304	105187680	119204336	103050504	124235072	102132800	125109192	132821416	204284448	261169376	112655872	143675136	146804848	206403968	152622448	117441480	106339168	137761072	124313408	114675936	95681880	104083296	121241776	99831496	126507840	145977824	122697248	137995392	158950976	137352320
1713	behenoylcarnitine (C22)*	Lipid	Fatty Acid Metabolism (Acyl Carnitine, Long Chain Saturated)	57514	LC/MS Pos Late	100015832	1561	484.436					761712	804383	888830	815324	985385	859571	733931	1242461	2359400	3.05628e+06	1090961	1880309	1655146	3746094	1709861	1211805	993461	948577	1.03377e+06	1253157	1056921	1337376	1430607	1380493	1683985	1401874	1709256	1729859	1.93267e+06	1415730
4185	benzoate	Xenobiotics	Benzoate Metabolism	15778	LC/MS Neg	100000008	1750	121.029	243	65-85-0	C00180	HMDB01870	4313197	4998419	5712645	2723605	1662518	2298623	2598975	1467594	7.26748e+06	6610823	7069952	5532060	5938900	5211174	5007153	1736797	2005975	3353223	1751135	2087143	1566718	3545057	4381028	3953578	3.66783e+06	4747366	2736467	3209953	3208082	4388787
3965	beta-alanine	Nucleotide	Pyrimidine Metabolism, Uracil containing	55	LC/MS Pos Early	244	1905	90.055	239	56-41-7;107-95-9	C00099	HMDB00056	32708438	37364536	36395952	39821516	35208520	39828016	41940164	36572348	41244112	42977032	34888704	40289488	41264084	44589552	30511892	26413776	27158436	33521740	36061744	38351368	32524280	25778280	32390644	34407536	25968714	36512200	36585920	29105800	41875800	34992440
4482	beta-guanidinopropanoate	Xenobiotics	Food Component/Plant	35101	LC/MS Pos Early	100001411	2145	132.077	67701	353-09-3	C03065	HMDB13222	70637408	69513720	67747160	82375360	102215272	132066088	125671568	105893352	40758900	45259840	48418384	44519956	49822948	44688236	41363696	63677672	78707056	80801616	65369260	81271384	81896600	94302512	93392280	111302136	101025448	107941872	111989008	103902936	94339984	100551312
324	beta-hydroxyisovalerate	Amino Acid	Leucine, Isoleucine and Valine Metabolism	12129	LC/MS Neg	1442	1027	117.056	69362	625-08-1		HMDB00754	1043319	842750	392486	1066740	656300	1010527	870579	382424	924225	710565	451952	509658	796585	2190111	382933	951050	633876	922388	647471	538055	418018	807252	815546	628600	737195	786969	418610	887691	405247	791930
325	beta-hydroxyisovaleroylcarnitine	Amino Acid	Leucine, Isoleucine and Valine Metabolism	35433	LC/MS Pos Early	100001594	2584	262.165		99159-87-2			4746533	3.28093e+06	4378126	4193152	4825027	4619434	4058142	4.69228e+06	4.65711e+06	6423889	2266272	2353302	2706096	10443460	2479085	3141564	5604047	3719371	3.62817e+06	3677223	4295443	4904919	5662426	5365561	5972779	6731644	4639107	6340844	5.87896e+06	7701850
326	beta-hydroxyisovalerylglycine	Amino Acid	Leucine, Isoleucine and Valine Metabolism	54908	LC/MS Neg	100010864	1222	174.077	129651821				206173	214409	207297	189854	185782	164752	148662	140241	143993	258555	109250	119535	99447	628870	91174	176550	179623	184449	188425	255337	179650	304831	348037	493197	334705	405378	402325	367425	550655	413171
2977	beta-sitosterol	Lipid	Sterol	27414	LC/MS Pos Late	100001033	3054	397.383	222284	83-46-5	C01753	HMDB00852	2809868	2359250	2809699	3076648	3750711	2812394	3154479	4240007	1121142	1551210	1021909	728922	1125722	662515	1156688	2482685	5213713	2246759	2481573	2703101	2571234	3978080	3566639	3238801	3386105	3098171	2785977	3138037	4558549	3.95887e+06
6	betaine	Amino Acid	Glycine, Serine and Threonine Metabolism	3141	LC/MS Pos Early	799	1064	118.086	247	107-43-7	C00719	HMDB00043	3149610496	2884508672	2918555904	3807436544	2633828864	3844311296	2911165184	2668295680	1612833024	2196817920	1382877440	1646666496	1465981312	2745597696	1543934464	2144766848	3663743744	2610203904	2329177600	2480534016	3260149760	3987715328	4179778816	3137085440	3975376128	4375797760	4187394304	4376010752	3631461120	4419784704
4123	bilirubin	Cofactors and Vitamins	Hemoglobin and Porphyrin Metabolism	43807	LC/MS Pos Late	1090	1840	585.271	5280352	635-65-4	C00486	HMDB00054	206459280	181380096	183132384	220807088	176482624	265350320	152351648	187143408	154303536	140756432	147868560	227089648	189929984	463033536	196936848	262089552	325402176	242157888	256934704	295523104	183605568	100189304	132404584	108980840	104936008	117051992	106424640	106969800	131980256	119399136
4126	biliverdin	Cofactors and Vitamins	Hemoglobin and Porphyrin Metabolism	2137	LC/MS Pos Late	250	1016	583.255	5353439	55482-27-4;55482-27-4	C00500	HMDB01008	13523302	12215740	12470720	14343073	16359211	17215236	18895096	26182784	48985048	49723908	17141884	30296960	33045612	71491616	25947696	24649506	41017292	57303016	25257980	39906312	22606252	7163674	13591029	11300756	10757641	6.09295e+06	14714319	10823038	19192662	13867156
4105	biopterin	Cofactors and Vitamins	Tetrahydrobiopterin Metabolism	12358	LC/MS Neg	1548	1398	236.079	445040	22150-76-1	C06313	HMDB00468	489067	521132	458759	555430	381703	433153	401152	496648	589390	570654	420907	348116	471157	634929	396742	500693	481426	606623	500451	843231	579889	504496	542434	652917	562714	582966	421696	487852	557272	677099
1382	butyrate/isobutyrate (4:0)	Lipid	Short Chain Fatty Acid	40605	LC/MS Neg	1143	1062	87.0452	264	109-92-6	C00246	HMDB00039	3039872	2319733	2098086	2666808	3087543	2682717	2220664	2167115	1218199	1670949	1455521	1362428	1400060	1611191	1.85611e+06	2469054	2860425	2716348	2341573	2.05077e+06	1.70403e+06	761975	816545	729604	607898	1022057	792098	559898	825836	860988
1649	butyrylcarnitine (C4)	Lipid	Fatty Acid Metabolism (also BCAA Metabolism)	32412	LC/MS Pos Early	100001054	2860	232.154	439829	25576-40-3	C02862	HMDB02013	67943048	73253368	59046268	47898712	82316368	71903480	89419480	61723476	15024162	14893576	23594184	12839633	17139340	17197428	16831274	47983084	50748936	46236092	40028040	48466672	46455200	57989304	59793844	63397124	53370092	49308416	59328396	54532032	43028384	55174608
1650	butyrylglycine (C4)	Lipid	Fatty Acid Metabolism (also BCAA Metabolism)	31850	LC/MS Neg	100001151	1470	144.067	88412	20208-73-5		HMDB00808	2814216	3664050	5234646	2981811	3613201	2919076	2660041	2631688	5076789	10245799	2191852	4899744	3608125	26800230	3609327	4882273	4691229	4888301	4313231	4382610	3.75713e+06	3425625	2938388	5616670	4080989	3209570	3620470	3.77163e+06	3472315	2573910
244	C-glycosyltryptophan	Amino Acid	Tryptophan Metabolism	48782	LC/MS Pos Early	100006379	2700	367.15	10981970	180509-18-6				116962	132533	103222	86123	113631	92161	134066	414513	353687	92466	256617	275640	535511	187633	194852	210573	184077	123947	252396	224746		152917			110556	177212			159034
4846	caffeic acid sulfate	Xenobiotics	Food Component/Plant	53254	LC/MS Neg	100009337	870	258.992				HMDB41708	4599101	4791055	3947826	3759792	4719378	3244497	3995719	2.97803e+06	1536056	1954003	3480258	2.39109e+06	2620257	413207	2610806	4975318	5609416	6408182	5879364	5001331	5365799	4199980	6168558	5274335	4078370	6225483	4880154	4812267	6556930	4700370
2980	campesterol	Lipid	Sterol	33997	LC/MS Pos Late	100001269	2873	383.367	173183	474-62-4	C01789	HMDB02869	8873749	8777595	10101187	8895476	9849197	8.29114e+06	8.11435e+06	10387723	3266700	4303233	3850885	2821251	3970091	2923379	3709055	6983085	12827934	6761999	6858914	6329487	6289915	11016184	8335677	8251220	8.30643e+06	8027062	6938836	7491691	11591046	9871420
1384	caproate (6:0)	Lipid	Medium Chain Fatty Acid	32489	LC/MS Neg	926	2713.7	115.076	8892	142-62-1	C01585	HMDB00535	10888138	8941382	10023515	7233660	7840210	7.9663e+06	7.32575e+06	7026698	16442687	9105292	11569238	6815241	7.79093e+06	8142156	8.14716e+06	8400861	9358230	5846855	6849239	7.6485e+06	5191973	6747700	7027445	7108224	6483349	7108609	5940963	6517111	5831863	6741688
1386	caprylate (8:0)	Lipid	Medium Chain Fatty Acid	32492	LC/MS Neg	932	4362	143.108	379	124-07-2	C06423	HMDB00482	11965002	4663664	3568533	3653497	3092311	3539318	3251697	4244249	7551624	5628999	3791655	3538132	3292732	5069605	4087857	4984505	4715638	3128847	3546153	4546582	2368001	4287614	5339566	5390103	8144258	3561662	4388956	4529313	3789391	13298768
56	carboxyethyl-GABA	Amino Acid	Glutamate Metabolism	40007	LC/MS Pos Early	100003260	2085	176.092	2572	4386-03-02		HMDB02201		269005	324948	272548	195688	255488	144339		441881	256757	186790	197138	197691	506271	138694	276328	243442	346199	287973	352439	310981	491437	636940	498087	653064	608915	477613	509333	686200	876788
1765	carnitine	Lipid	Carnitine Metabolism	15500	LC/MS Pos Early	100000007	1978	162.113	10917	461-05-2	C00318	HMDB00062	848028096	822464832	780255040	855710400	1018933952	1161241984	1032849280	909740352	747150528	1043612544	630881984	636932736	608103808	1419456512	617436224	977644736	1260343936	925992512	805187584	1047392512	965445504	591530496	701837888	600028544	620522368	841127552	633856000	751155264	646486528	846378048
226	catechol glucuronide	Amino Acid	Tyrosine Metabolism	53243	LC/MS Neg	100009326	1742	285.062	75124209				90685	118017	129894	70322	145714	100364	105665	63253		34780	81361	79980	60460		83211	146892	207484	269597	151490	131084	161906
4205	catechol sulfate	Xenobiotics	Benzoate Metabolism	35320	LC/MS Neg	100001605	1906	188.986	3083879	4918-96-1		HMDB59724	12227754	17558056	18121816	9223907	19474756	11401891	15532913	8767980	1179213	4148724	7.68874e+06	8654395	6.45902e+06	132349	10794393	17992592	22636340	25060928	21883472	15597843	16638255
2811	ceramide (d16:1/24:1, d18:1/22:1)*	Lipid	Ceramides	57437	LC/MS Pos Late	100015727	3850	620.598					1371885	1632723	2041028	2232175	2853861	2857731	3308068	3724353	4883201	4.14855e+06	1411280	3380666	2283103	5494051	2.87722e+06	2621245	3392339	2436336	2468512	2373815	2355118	1581139	2264431	2372298	2257100	2553489	1745478	2318080	2131897	2580869
2807	ceramide (d18:1/14:0, d16:1/16:0)*	Lipid	Ceramides	57432	LC/MS Pos Late	100015735	2477	510.488					1083294	963366	1283658	1763836	1378375	1579457	1486555	2109272	4.15326e+06	4380850	1303264	3229813	2013714	7523355	2663538	1304166	1913644	1398753	1174230	1532697	1139359	566164	1060187	1.32492e+06	1152353	1217036	738505	1116606	868640	1298031
2808	ceramide (d18:1/17:0, d17:1/18:0)*	Lipid	Ceramides	57434	LC/MS Pos Late	100015737	3055	552.535					277193	346925	555925	573407	785053	760730	877989	1134194	3.3994e+06	3.21382e+06	635425	2489033	1437846	4824902	1756627	497494	380812	462432	345871	343849	187196	367402	707521	981238	1126825	797455	666093	848963	558577	955896
2810	ceramide (d18:1/20:0, d16:1/22:0, d20:1/18:0)*	Lipid	Ceramides	57440	LC/MS Pos Late	100015755	3920	594.582					2272104	2484269	3496357	3327338	4320439	4398465	4633445	6074112	13742199	11783042	3114845	9046469	5878413	16148381	7303939	4222894	4731157	4452278	3521325	3277637	2827178	3078612	4489707	4604364	5572120	6443088	4476206	6005525	4936868	5571580
2812	ceramide (d18:2/24:1, d18:1/24:2)*	Lipid	Ceramides	57443	LC/MS Pos Late	100015744	3858	646.613					7.59739e+06	8127859	10352045	8903318	10766302	14004050	11559862	14586372	27145738	25991996	8746383	21127204	14853454	33291780	17129838	13025958	17229094	13804286	11757011	13476766	13191734	8.06297e+06	10992889	12368689	10999011	11439012	9084339	11757617	10898098	14590082
2014	chiro-inositol	Lipid	Inositol Metabolism	37112	LC/MS Polar	100001859	3191.2	225.062		643-12-9	C19891	HMDB34220	410315	448649	291626	417869	608969	490617	457392	302681	384600		401617	414501	246426		345203	504104	469362	476864	462903	518794	558963	244148	261902	206387		325470	238653	312897	231192	203762
3187	cholate	Lipid	Primary Bile Acid Metabolism	22842	LC/MS Neg	136	5165	407.28	221493	81-25-4	C00695	HMDB00619	1381694208	248057280	324632576	2573323008	1518071808	349350080	472797120	750397376	1702642432	181308112	165872320	19005042	52000288	824174336	1332495488	997786816	951866688	781152128	532743648	617773696	951340800
3204	cholate sulfate	Lipid	Primary Bile Acid Metabolism	52973	LC/MS Neg	100006637	4557	243.115					24196602	8403900	10227622	41411728	13188181	5680613	8.35786e+06	9152299	23211490	9377220	4640227	780225	2871742	17042728	20270884	22400268	23792948	15622304	12815977	18193650	20611398
2951	cholesterol	Lipid	Sterol	63	LC/MS Pos Late	266	2707	369.352	11025495	57-88-5	C00187	HMDB00067	338425440	335083424	373922560	303714528	285407584	201876944	225102736	351367360	182707808	293389088	180790944	173684832	184924656	213868000	216765008	411082144	676545088	491260640	435374496	438402432	367895424	272888256	191490048	194974400	285998400	171548480	235307136	206991072	252565872	196732656
2042	choline	Lipid	Phospholipid Metabolism	15506	LC/MS Pos Early	1256	1961	104.107	305	67-48-1	C00114	HMDB00097	435575040	439625536	410748192	520219392	374069056	372837344	416550464	368856192	413094720	383319808	307711808	385543168	341623232	404036768	339058464	350350048	339193536	418074080	396477344	381775040	462766624	587291136	670197696	487576512	575859712	729800384	584735872	633508352	707014848	692923136
2043	phosphocholine	Lipid	Phospholipid Metabolism	34396	LC/MS Pos Early	267	700	184.073	1014	72556-74-2	C00588	HMDB01565	12442282	12402313	16812958	17198666	12076506	17690040	13011944	17267238	63704032	40237032	11630008	49076568	16196189	83636632	20681778	17096118	22458496	15917384	12722596	18944888	16288229	12548959	20551746	19968928	25167596	25314366	16445704	28343434	18485364	53156992
4507	cinnamoylglycine	Xenobiotics	Food Component/Plant	38637	LC/MS Neg	100002253	3127	204.067	709625	16534-24-0		HMDB11621	424534	727685	773792	471012	715373	677196	710606	975342	227004	228468	306901	260985	407931	79836	366758	386446	493749	419615	370310	481604	682012	356436	348838	653743	277974	160942	311165	223374	540216	277353
1722	cis-4-decenoylcarnitine (C10:1)	Lipid	Fatty Acid Metabolism (Acyl Carnitine, Monounsaturated)	38178	LC/MS Pos Late	100002259	1057	314.233		98930-66-6			22085858	18748316	29585636	25184736	14715960	20315604	13614062	17646844	77571856	162691072	29285032	44828260	32474446	191678672	24919860	20450942	19036140	23393158	18305176	21401616	19743900	40860736	22576752	30579120	41277416	26803662	22158000	31831644	22889236	27525690
1359	citraconate/glutaconate	Energy	TCA Cycle	47076	LC/MS Polar	100006438	2600	129.019					9633751	7456829	8977252	7932678	7355692	8710507	6725513	7704060	13701164	11791056	8765547	8930321	8540777	11077349	8669968	10159496	7770070	10080509	8472311	9120840	6731043	7177996	8684304	8115582	7998608	10165096	6056479	6901047	8120137	8086032
1338	citrate	Energy	TCA Cycle	1564	LC/MS Neg	1124	582	191.02	311	77-92-9	C00158	HMDB00094	37561524	31592042	36052576	49831968	26322588	41464700	21564014	43056360	92552352	86187264	48166996	55625016	59731764	108351488	53922656	110764888	78174704	95456752	72395528	130373640	69532928	58755144	60749508	74477920	57613920	93374216	44993872	54512724	79847248	70810440
440	citrulline	Amino Acid	Urea cycle; Arginine and Proline Metabolism	2132	LC/MS Pos Early	391	1520	176.103	9750	372-75-8	C00327	HMDB00904	95996528	86592048	97612064	112187792	117360304	122386640	108923360	104842624	104717888	125376648	74139280	95728384	78411640	354572928	83392504	144058064	105506296	112221520	102872672	137127856	129079152	148137024	166099760	132891968	118380552	152980720	111322256	118311776	148503104	168247984
3053	corticosterone	Lipid	Corticosteroids	5983	LC/MS Neg	272	5040	345.207	5753	50-22-6	C02140	HMDB01547		644587	1055722		389119		790165		2334151	2919626	2616938	2.00378e+06	3423612	19160262	4608146		914271	1108844		825583			1820415	866835	1.92582e+06		2786159	3331582	649402	1615837
475	creatine	Amino Acid	Creatine Metabolism	27718	LC/MS Pos Early	1221	1947	132.077	586	57-00-1	C00300	HMDB00064	1178114816	1110813952	1084809856	1225103360	985018048	1187929088	1010490560	876395968	1249936384	1861944448	1100974976	1297215360	1071038464	3352536832	1158997120	1529001984	1277756288	1221702016	1257127424	1624182784	1285988992	1406690304	1149022336	1474527232	1459900160	1177172352	1129775488	1272295296	1171878656	1401930624
477	creatine phosphate	Amino Acid	Creatine Metabolism	33951	LC/MS Neg	100000112	603	210.029	9548602	922-32-7	C02305	HMDB01511																							288935	260394	188175	1.25859e+06		193176	489090	684537
476	creatinine	Amino Acid	Creatine Metabolism	513	LC/MS Pos Early	275	2055	114.066	588	60-27-5	C00791	HMDB00562	175559984	187673136	174969664	190972576	183912208	190933760	208069536	187171280	255917152	286465888	208852688	248321072	231033280	363362688	231208720	239546016	232444896	245950080	227939104	281226144	231152912	316962400	350256992	381671008	331709888	338689824	315158112	314379968	346768672	348990912
523	cys-gly, oxidized	Amino Acid	Glutathione Metabolism	18368	LC/MS Neg	1224	925	353.06	333293	7729-20-6			2449064	1735290	1670754	4624757	1302386	2430361	1109032	3490510	6933375	11343212	3909302	3496905	4435479	13500412	2730487	3292973	3164638	3710641	4732399	8307893	4522581	3.87897e+06	4600485	5288864	3878830	6699941	2214925	3576859	8113285	7163551
405	cystathionine	Amino Acid	Methionine, Cysteine, SAM and Taurine Metabolism	15705	LC/MS Pos Early	310	2270	223.075	439258	535-34-2	C02291	HMDB00099	2237554	3021791	3669630	1456044	1511783	3147276	2901420	1391601	3.76851e+06	1772148	3961923	4704902	3358861	4493646	1581857	2985517	1928824	3259158	2796612	3.9657e+06	3.71599e+06	4419250	6885173	5031716	5400966	5211242	4739413	5825741	7103796	10553474
407	cysteine	Amino Acid	Methionine, Cysteine, SAM and Taurine Metabolism	1868	LC/MS Pos Early	800	1475	122.027	5862	52-90-4;56-89-3	C00097	HMDB00574	6.6424e+06	7099712	6577106	7.41123e+06	6652153	5989831	6574384	5510328	6379736	6549139	7.12306e+06	8.14446e+06	6555466	8661179	8338148	8830219	8774685	11577253	8537628	9107190	7122483	4443245	5601708	4972946	4455928	4302694	4447268	4368720	5055914	4615675
413	cysteine s-sulfate	Amino Acid	Methionine, Cysteine, SAM and Taurine Metabolism	22176	LC/MS Polar	100000808	2273	199.969	115015	1637-71-4	C05824	HMDB00731	248585	181608	268701	354019	155345	158648	140696	244244	756346	1083537	371202	534138	468463	1948242	486304	526675	381674	371089	398056	559800	397645	196503	260374	361027	226557	252852	145635	238248	377998	296018
420	cysteine sulfinic acid	Amino Acid	Methionine, Cysteine, SAM and Taurine Metabolism	37443	LC/MS Pos Early	100002113	597	154.017	109	207121-48-0	C00606	HMDB00996	690191	557855	612852	480948	458804	459151	473238	404960	552370	549019	428156	490617	498600	420420	482673	521677	414385	491656	343125	355546	407409	362096	549647	478990	436917	494792	362203	442830	407162	529772
518	cysteine-glutathione disulfide	Amino Acid	Glutathione Metabolism	35159	LC/MS Pos Early	100001437	2465	427.095	4247235	13081-14-6		HMDB00656	109197696	111853552	123908800	145317408	72656832	94598048	69547184	122943728	224155024	243159488	129749888	204785264	182771472	340478720	183382160	155735936	134100464	169058400	147619936	181540640	142300560	112158032	132206896	123934912	124662496	130711920	95710264	127081872	156730784	134150560
521	cysteinylglycine	Amino Acid	Glutathione Metabolism	35637	LC/MS Pos Early	278	2132	179.048	439498	19246-18-5	C01419	HMDB00078	33296480	28105250	29369784	49844200	23027854	29408668	26183764	31070760	30345728	23788418	24743864	22810332	23937446	35910708	27176300	35140488	39187368	58346876	37208708	50618140	40456500	30055822	36769388	35154680	33128666	33629596	26344648	31539536	42846576	40502520
522	cysteinylglycine disulfide*	Amino Acid	Glutathione Metabolism	62103	LC/MS Pos Early	100002466	2547	298.053		70555-24-7		HMDB00709	21766418	22004354	24260050	36019968	18849706	28459734	18102046	37440612	115787888	123836904	45147248	75249872	74834520	134535008	47952696	33803380	29588788	29387564	39696868	48196888	37656956	42247624	36168984	69059016	45135732	43926760	24584628	46004176	62741408	66744804
414	cystine	Amino Acid	Methionine, Cysteine, SAM and Taurine Metabolism	56	LC/MS Pos Early	279	2000	241.031	67678	56-89-3	C00491	HMDB00192	601806	1049798	808701	1516199	684011	412667	616318	1288740	3778907	5230644	1.7193e+06	3227931	1802263	4986752	3214461	1516330	1250706	997840	1615643	1412652	1586309	1096283	1656556	1030414	660902	1242067	736500	866647	2319823	1296505
3976	cytidine	Nucleotide	Pyrimidine Metabolism, Cytidine containing	514	LC/MS Pos Early	827	2124	244.093	6175	65-46-3	C00475	HMDB00089	5043194	5536675	11388794	6.93655e+06	3784770	3614628	4401564	5650956	905323	2750125	614579	142677	1329346	4238701	748890	5533822	6829037	10195693	5563012	7882860	6.90413e+06	7.1882e+06	9397128	10854627	10067637	8712871	9242243	12729273	9445742	19848968
3972	CMP	Nucleotide	Pyrimidine Metabolism, Cytidine containing	2372	LC/MS Pos Early	282	835	324.059	6131	63-37-6	C00055	HMDB00095	333573	362207	473736	416190	359416	253909	358023	366341	158591	232706	152574	140525	147777	625335	193077	327284	209127	253824	286298	311825	252642	233625	332242	281233	338153	275630	286165	436781	292239	589154
3977	cytosine	Nucleotide	Pyrimidine Metabolism, Cytidine containing	573	LC/MS Pos Early	881	2060	112.05	597	71-30-7	C00380	HMDB00630	2259691	2217867	1914369	1390763	2664098	2613183	3231554	1916286	4152480	3623999	2921786	2260472	2.44751e+06	4911545	2332131	2131745	2768388	2.0771e+06	2277684	3.44937e+06	1932265	1908463	2.53948e+06	2495296	2432355	2566377	2286504	2419789	2149588	2638493
4524	daidzein	Xenobiotics	Food Component/Plant	32453	LC/MS Neg	100001219	3566	253.051	5281708	486-66-8	C10208	HMDB03312	2283151	2740620	2692847	2214670	2895838	3275253	2.46858e+06	3.28954e+06	12711598	22047304	8488372	13412067	14111745	15282229	10318877	6629399	4231633	5655477	3498997	5553088	4682163	10643065	22728084	11939360	13687640	18694716	15074807	18887908	15363250	17815096
4525	daidzein 7-O-glucuronide	Xenobiotics	Food Component/Plant	62070	LC/MS Neg	100020206	2580	429.083	11316354			HMDB41718	53685784	53850636	41574012	54032224	38541920	31065172	32317336	23359086	69320280	88885544	95376280	90711608	95019552	40080692	86393984	74918248	58361088	74054784	55950104	83311008	50558308	61071920	73046744	51753412	69248088	77794288	71965656	73959608	62434156	63449296
4773	daidzein sulfate (1)	Xenobiotics	Food Component/Plant	48727	LC/MS Neg	100006362	2843	333.007	12114465				58154348	52488676	42553908	76072768	50475356	39920840	40919412	31493980	77750544	98682568	105424456	88236816	90067568	52180940	83175024	138465120	123350456	151025088	107345720	176207520	84662704	58649016	62373536	67605344	65427596	63851864	62349760	69121648	66758588	57026872
4768	daidzein sulfate (2)	Xenobiotics	Food Component/Plant	48728	LC/MS Neg	100006363	3330	333.008	12114465				190598144	195728144	147481872	246878832	151654496	118266216	136620608	86738336	195635984	298020000	319861824	238401712	281498624	134300224	245696096	416162464	404000128	506202080	329066112	585546688	319558784	203514272	197729920	308006112	220924016	198713504	203881792	238805312	345967296	220516192
4526	daidzin	Xenobiotics	Food Component/Plant	32435	LC/MS Neg	100001218	3217	415.103	107971	552-66-9	C10216	HMDB33991	280739	358318	263785	229151	361085	240633	289140	234547	206458	113665	314731	238056	279517		227141	354197	343668	356889	296760	302754	329777	234990	283759	307276	289230	292050	402869	368864	268296	318131
1563	decadienedioic acid (C10:2-DC)	Lipid	Fatty Acid, Dicarboxylate	63685	LC/MS Polar	100021711	2329.7	197.082					124292	119910	169416	180400	167831	155873	184715	264803	233590	462411	77588	141094	129260	1164293	165009		81366	76831	56127	99886		277762	327344	274442	304219	315632	245499	287591	271220	270556
1705	decanoylcarnitine (C10)	Lipid	Fatty Acid Metabolism (Acyl Carnitine, Medium Chain)	33941	LC/MS Pos Late	100001251	1130	316.248	10245190	1492-27-9		HMDB00651	16047682	16475917	29080582	18313768	24745876	25733766	21812896	31300768	91892488	183677888	37180224	65685340	30150716	249435120	31765120	19655460	17066788	15516459	18002988	19703048	15691016	46594148	43157104	49965168	58231460	36687200	43623464	40565680	44255840	31816392
4094	delta-CEHC sulfate	Cofactors and Vitamins	Tocopherol Metabolism	62285	LC/MS Neg	100020484	2550	329.07					39080			37248						48780	39288			46042	32115		56724	46634		87345		31216		26685		36887	33509	39415	48972
1764	deoxycarnitine	Lipid	Carnitine Metabolism	36747	LC/MS Pos Early	100001662	2052	146.118	134	6249-56-5	C01181	HMDB01161	39171724	39076812	41482088	41616668	49185332	65462076	53429464	47960096	24122444	29880984	27764362	21675224	26203736	57790880	27619780	44406660	61481188	38862016	46002860	45107360	48924832	73621040	82894336	77765440	85074168	97494400	87990264	92436704	77999152	107174264
5580	dexpanthenol	Xenobiotics	Chemical	38314	LC/MS Pos Early	100002376	1740	206.139	4678	16485-10-2	D03726	HMDB04231	1876268	3347637	7.50175e+06	558169	1.93597e+06	12015286	603157	682079	2037458	56527868	6796097	1263972	7471034	3308793	605453	573812	1662608	1.95762e+06	2126056	1579230	753470	719039	874628	4792599	620253	4633709	2611501	795355	675106	1309953
1454	dihomolinoleate (20:2n6)	Lipid	Long Chain Polyunsaturated Fatty Acid (n3 and n6)	17805	LC/MS Neg	1231	5730	307.264	6439848	2091-39-6	C16525	HMDB05060	16644708	13690945	18320644	25470560	15428635	26935106	15867623	34849128	30439620	27800672	10007265	14246842	17374636	33457046	14382403	18882032	17183116	24247456	30254612	49264496	33113786	28778592	31215306	51722128	32063952	49665748	24136896	40635720	52561596	63053140
1456	dihomolinolenate (20:3n3 or 3n6)	Lipid	Long Chain Polyunsaturated Fatty Acid (n3 and n6)	35718	LC/MS Neg	100001739	5596	305.249	5280581	17046-59-2	C03242	HMDB02925	36243564	28982160	39659888	55016264	37314700	63969496	30506426	94840888	56771308	42293580	16377611	20520730	26190028	34684296	19740408	40813848	32330140	64941696	80153424	106534416	75752928	72594928	99993320	144303072	94753352	205600528	73164328	122371600	186539472	179284720
1737	dihomo-linolenoylcarnitine (C20:3n3 or 6)*	Lipid	Fatty Acid Metabolism (Acyl Carnitine, Polyunsaturated)	57521	LC/MS Pos Late	100015840	1392	450.358					13981994	14144992	16302244	16385207	20236816	14591684	20142412	25640716	37436368	39965996	18507130	31513484	23628924	53933684	30088162	26174394	24873930	16310986	21878552	25282890	28506012	22897014	29005128	24180452	23461072	23236870	29593978	24204372	25768504	26171174
1735	dihomo-linoleoylcarnitine (C20:2)*	Lipid	Fatty Acid Metabolism (Acyl Carnitine, Polyunsaturated)	57520	LC/MS Pos Late	100015839	1436	452.373					12873678	10433820	11427265	9162329	15054642	15373207	17655900	14890672	32825256	32069860	19266908	28593620	24318192	64445900	33945516	15390892	14297141	10074593	12515558	11287431	16467915	18487548	16249597	13028888	13492530	11959236	20056382	14441892	9040407	9127738
4106	dihydrobiopterin	Cofactors and Vitamins	Tetrahydrobiopterin Metabolism	35129	LC/MS Neg	100001506	1552	194.068	1879	6779-87-9	C00268	HMDB00038	643188	690033	678788	747993	744121	639095	753089	728650	429046	417755	554098	481673	480734	465198	570974	805990	849353	913721	734083	902867	803667	477375	645151	561633	600593	545301	619403	551975	561400	531792
4487	dihydrocaffeate sulfate (1)	Xenobiotics	Food Component/Plant	62525	LC/MS Neg	100020821	812	261.007	49844181				2187946	2566898	1985380	2022598	1903792	1469546	1834818	1459918	1122737	1064228	1675555	1194957	1207668	294681	1466638	2190216	2142041	2881726	2650478	2193931	2259124	2880635	4093352	3015954	2672520	4364182	3051403	2930806	4353946	3000210
4488	dihydrocaffeate sulfate (2)	Xenobiotics	Food Component/Plant	62524	LC/MS Polar	100020822	1328	261.007	49844181				3943646	4434252	5001642	3577028	3534145	3045392	3533200	3572292	1316926	13803859	4254031	9990164	13670269	274809	5597353	4280140	4307258	7709928	4755911	4380910	5274083
4533	dihydroferulic acid sulfate	Xenobiotics	Food Component/Plant	62857	LC/MS Neg	100020272	1310	275.023	187489			HMDB41724	1143895	1164889	1099323	1597001	1.99725e+06	1441846	1354805	1164099	3567258	2398750	3253877	2473006	3524052	1433488	3428905	1904245	2255218	3697896	1760121	2571078	1975043
3932	dihydroorotate	Nucleotide	Pyrimidine Metabolism, Orotate containing	601	LC/MS Polar	923	1910	157.025	648	155-54-4	C00337	HMDB03349	470845	418921	348198	310687	326778	317711	367896	279848	887620	801926	546620	608594	552692	547476	496545	505380	431605	582694	435996	448134	453945	373463	622614	674855	580333	622909	505161	643977	542578	754232
1137	dihydroxyacetone phosphate (DHAP)	Carbohydrate	Glycolysis, Gluconeogenesis, and Pyruvate Metabolism	15522	LC/MS Pos Early	309	539	171.005	668	102783-56-2	C00111	HMDB01473	495170	567809	355773	454730	140007	91346	123330	128572	200331	267677	425888	165730	268270	339619	436668	487146	308662	327693	465629	607854	321779	158779	319926	189070	323492	161018	157638	215993	235003	389727
5581	diisopropanolamine	Xenobiotics	Chemical	21023	LC/MS Pos Early	100000894	2284	134.118	8086	110-97-4			13064769	13820800	10285003	10867687	78068320	41264336	47405840	37972212	5145170	9654726	13643412	9469792	12257262	8062521	8518823	8447848	12169597	13397084	6565555	8920402	11049330	9160547	8617058	3364935	6727072	3011466	5324618	3783100	7229782	4997290
4830	DIMBOA	Xenobiotics	Food Component/Plant	57786	LC/MS Neg	100003884	2165	210.041	2358	15893-52-4	C04720			20810			56585	22220	37243			22491	42908		46826		40652	95431	49473	125351	104257	108405	52763								25616
5582	dimethyl sulfone	Xenobiotics	Chemical	43424	LC/MS Pos Early	100004284	832	95.0161	6213	67-71-0	C11142	HMDB04983	1611959	1736380	1252669	1128652	1708777	1264172	1610637	1678548	527856	645755	1196003	603430	896991	194079	1077680	1370083	1985710	1890729	1123586	1148178	1701298	195708	128290	194652	154638	177330	130843	131268	123453	124990
446	dimethylarginine (ADMA + SDMA)	Amino Acid	Urea cycle; Arginine and Proline Metabolism	36808	LC/MS Pos Early	100001810	2850	203.15	123831	102783-24-4	C03626	HMDB01539	10819255	10864040	13308146	13980911	14905809	10020838	13505074	10505001	11015540	32036088	16260453	14420010	21562084	77572224	22063992	27728228	20274382	18827538	17449452	24949540	21744396	7306602	11016056	11975689	3951697	14782774	4269756	5770104	6379105	5673361
5	dimethylglycine	Amino Acid	Glycine, Serine and Threonine Metabolism	5086	LC/MS Pos Early	806	1104	104.071	673	1118-68-9	C01026	HMDB00092	86620384	92771528	90769912	86695456	87702448	105446880	94044704	83505296	89089560	102682784	74556320	91269776	77196712	132061616	73447936	68374624	88919176	80913392	75667344	81985456	86911008	117063472	125991376	106343824	118407840	121684024	114327744	125837904	124115600	138331216
1461	docosadienoate (22:2n6)	Lipid	Long Chain Polyunsaturated Fatty Acid (n3 and n6)	32415	LC/MS Neg	100001182	6034	335.296	5282807	7370-49-2	C16533	HMDB61714	598791	549797	688143	728122	1114023	698654	1310575	1716845	969371	1438409	1087209	1740657	760746	5022341	1577051	1536561	1703393	762294	1542872	1839002	1723749	729500	1058301	722174	529748	549819	930133	615710	1441649	722241
1739	docosadienoylcarnitine (C22:2)*	Lipid	Fatty Acid Metabolism (Acyl Carnitine, Polyunsaturated)	57526	LC/MS Pos Late	100015848	1493	480.405					271286	434920	353293		691362	628827	649583	799216	838885	2116792	448274	931867	581763	4442284	802728	317902	446291	170991	312169		266975	409403	426786	308987	392353	390637	634300	369854	310416	294534
1585	docosadioate (C22-DC)	Lipid	Fatty Acid, Dicarboxylate	39837	LC/MS Neg	100002952	5291.8	369.301	244872	505-56-6	C19625		407063	159331	345563	329897	264712	303590	115726	402274	682363	594329	332902	464340	298009	809423	306207	653954	454581	335824	454122	644556	418255	418017	576986	439041	429310	826301	244825	455752	740931	575557
1447	docosahexaenoate (DHA; 22:6n3)	Lipid	Long Chain Polyunsaturated Fatty Acid (n3 and n6)	44675	LC/MS Neg	100000665	5525	327.233	445580	6217-54-5	C06429	HMDB02183	273746048	227279488	291163648	390573920	275965536	412855968	245762112	639376768	638828352	460471424	157824736	305340736	287172032	502396128	226793856	311623968	241678512	469174368	528177344	715584960	483468544	641639424	757540288	987797184	901526208	1526620160	632474560	1012955392	1379944064	1288932864
1744	docosahexaenoylcarnitine (C22:6)*	Lipid	Fatty Acid Metabolism (Acyl Carnitine, Polyunsaturated)	57523	LC/MS Pos Late	100015845	1349	472.342					27821116	25351820	28668488	31081080	30121012	33211728	29744742	37088600	47886444	27142372	21640474	32716252	33633744	24858012	37551768	28301176	29566292	23671592	25809614	27402786	35924912	44517608	43185368	38668168	42306520	49784600	44589568	48524140	39682500	54074216
1446	docosapentaenoate (DPA; 22:5n3)	Lipid	Long Chain Polyunsaturated Fatty Acid (n3 and n6)	32504	LC/MS Neg	100001181	5571	329.249	6441454	2234-74-4	C16513	HMDB06528	20778240	18567864	22746884	27465618	31177288	27581748	28799750	59812104	40747016	32637944	15591811	27539708	22699988	54747992	21983156	28440196	20921812	37781056	38692824	57274408	38869144	22626228	33691816	40361000	30820818	46626748	26976310	32743066	52600852	49374880
1460	docosapentaenoate (n6 DPA; 22:5n6)	Lipid	Long Chain Polyunsaturated Fatty Acid (n3 and n6)	37478	LC/MS Neg	100001580	5624.5	329.249	6441454	25182-74-5	C16513	HMDB01976	5824142	5325955	5601813	6828398	5447031	8659390	5154645	8221045	6362379	7328311	4.01447e+06	4448705	4333947	7564401	3640879	5491952	6038520	7.73498e+06	9786079	9971127	8671893	8.20715e+06	8367569	14389363	9125987	16470249	8148704	12189566	12261128	12480219
1742	docosapentaenoylcarnitine (C22:5n3)*	Lipid	Fatty Acid Metabolism (Acyl Carnitine, Polyunsaturated)	57529	LC/MS Pos Late	100015851	1387	474.358					3.22005e+06	2786827	3509087	4286168	3973327	3772544	4364754	5312144	9092802	6705661	5155007	7277597	6167080	5171498	7753164	4390467	4901416	3927449	4369554	5047018	5350499	4590167	4073158	3937101	5034662	5072332	4107445	4833446	4791332	4927112
1448	docosatrienoate (22:3n3)	Lipid	Long Chain Polyunsaturated Fatty Acid (n3 and n6)	32417	LC/MS Neg	100001195	5823	333.28	5312556	59708-86-0	C16534	HMDB02823	503669		353639	302250	279699	284181		469198	428795	570660	236452	266965	320273	786877		258322	298269		626777	678017	396152	150591	288232	395553	257522	402142	284674	402731	391173	708183
5584	ectoine	Xenobiotics	Chemical	35651	LC/MS Pos Early	100001635	1980	143.082	126041	96702-03-3	C06231		15840861	17722672	12843297	13994522	16179713	15717119	14159207	10920801	7038634	6694976	12214800	8435806	8.04271e+06	1070784	6526452	13631945	13674238	13087899	13173987	12447037	12200321	5826040	7293772	8295046	6626677	5470561	5724221	6547894	5875226	6.33092e+06
1444	eicosapentaenoate (EPA; 20:5n3)	Lipid	Long Chain Polyunsaturated Fatty Acid (n3 and n6)	18467	LC/MS Neg	2050	5450	301.217	446284	10-2005-9;10417-94-4	C06428	HMDB01999	55753372	44859412	60309312	100606912	59096168	93847192	51070936	139280496	70394280	55506392	25326334	34826232	40274228	71581192	31060572	48169428	47126400	104903232	85497080	130403600	82988424	98144912	145704160	196430704	163583568	286076256	93226280	163075568	323011232	272270752
1427	eicosenoate (20:1n9 or 1n11)	Lipid	Long Chain Monounsaturated Fatty Acid	33587	LC/MS Neg	100001335	5950	309.28	5282768		C16526	HMDB02231	17232264	16222108	18689732	21679256	22386414	26574948	23950436	37670952	24460630	30051640	12186678	18478972	15972379	48599012	19160460	22429112	24096582	18727352	22183732	32166640	26218178	18707060	21901466	34171352	22192576	25783918	19282310	24022372	40419100	34130160
1729	eicosenoylcarnitine (C20:1)*	Lipid	Fatty Acid Metabolism (Acyl Carnitine, Monounsaturated)	57519	LC/MS Pos Late	100015838	1484	454.389					4344343	5075484	4400457	2684886	7266392	5792890	9049195	6045403	11430113	10224314	8855060	12315523	9147227	26275294	15139649	5908985	7647710	4343203	4470775	3984662	5372163	6.59994e+06	7089555	3439530	5416584	3779830	10174296	4308386	4099507	3560297
4541	enterolactone sulfate	Xenobiotics	Food Component/Plant	64041	LC/MS Neg	100020407	3746	377.07					6524715	8117852	8941554	5419823	3534309	1922166	2734466	4012380	107274	4155201	3098035	3123841	984414	3161100	1431289	11896198	13382805	12025702	5185202	15214233	8576834
4544	equol glucuronide	Xenobiotics	Food Component/Plant	41948	LC/MS Neg	100003895	3215	417.119					114886712	144376592	140479680	76769736	166776304	117743104	148629600	115687648	10459444	54736864	123124776	102713432	132235312	2159741	125939672	169883088	210598016	334538112	223082240	182061712	268455136
4545	equol sulfate	Xenobiotics	Food Component/Plant	40478	LC/MS Neg	100003429	3630	321.044					371919424	411742368	423112800	334246944	576496832	456715680	547581760	468549568	27869998	124568032	278723456	146732000	261174368	16951132	267548528	722323392	1048690240	1391435264	793414144	1023578816	1170394624	326774	464224	392000	331775	336787	329330	391259	333595	362968
4546	ergothioneine	Xenobiotics	Food Component/Plant	37459	LC/MS Pos Early	100002154	850	230.096	3032311	58511-63-0	C05570	HMDB03045	35766512	37349164	39937024	50032968	34717312	30318224	35554836	35612536	16181116	16403632	23414296	21199668	18501584	18730996	25709252	44307048	59897800	60868084	47244800	53452032	56529364	104003448	132072296	70179928	145420080	174173024	146214624	146474640	140238624	134879776
1431	erucate (22:1n9)	Lipid	Long Chain Monounsaturated Fatty Acid	1552	LC/MS Neg	1087	6355.6	337.311	5281116	112-86-7	C08316	HMDB02068	1442709	1474595	1747951	2306200	1491398	2.00346e+06	1558132	2161390	2602405	3.92531e+06	1431301	2064477	2278231	7318579	1984167	1874131	1158816	1787152	1549206	2032760	1713189	1714977	1518530	1768275	1531647	1678186	1124457	1.86901e+06	2065291	1795192
1730	erucoylcarnitine (C22:1)*	Lipid	Fatty Acid Metabolism (Acyl Carnitine, Monounsaturated)	57525	LC/MS Pos Late	100015841	1535	482.42					355404	396549	420596	323643	789903	1069769	720221	820825	598416		526438	808789	520427	1633175	825292	523093	779483		423033	523401	550842	667341	839807	410871	749213	406888	1014215	538982	837133	486292
4548	erythritol	Xenobiotics	Food Component/Plant	20699	LC/MS Polar	100000846	1491	167.056	222285	149-32-6	C00503	HMDB02994	138240	171278	126976	126132	155671	138040	168594	167053	194998	108990	158961	131792	146959	257613	167170	215556	194416	180583	172851	205408	179286	149206	171977	227859	163071	130466	115202	136606	118181	173283
1330	erythronate*	Carbohydrate	Aminosugar Metabolism	42420	LC/MS Polar	100001320	2186	135.03	2781043	88759-55-1		HMDB00613	27080220	27086544	25161056	24064922	28769080	27150960	27923950	27817540	27026270	25322208	24974896	22244164	21888616	29308330	24481282	29087602	25535306	27948084	27152096	29122860	27621810	25362680	28843080	37718188	28653166	25454568	25890490	26640348	28786330	29459428
4738	ethyl alpha-glucopyranoside	Xenobiotics	Food Component/Plant	63152	LC/MS Neg	100015965	1576	207.087	428040	34625-23-5								76184											43848					120121	119232	70756			93189	90112	56819
4867	ethyl beta-glucopyranoside	Xenobiotics	Food Component/Plant	64131	LC/MS Neg	100020377	1519	207.087	121667				29162					76018		37658			39336						72947					93377	64784	82143		96853	68475	84384	72606
362	ethylmalonate	Amino Acid	Leucine, Isoleucine and Valine Metabolism	15765	LC/MS Polar	2054	2785	131.035	11756	601-75-2		HMDB00622	1993068	2079313	2817942	1957429	2653165	2521019	2247561	2291193	2.88347e+06	3863802	1662789	2553258	2182118	10775180	2264277	3327350	2.94383e+06	2654621	2538023	3192550	2597555	1563764	1904241	2544672	1956356	2559968	1852955	2.08666e+06	1663112	1973521
4553	ferulate	Xenobiotics	Food Component/Plant	35630	LC/MS Neg	100001542	1755	193.051	445858	537-98-4	C01494	HMDB00954	213824	264859	222053	234754	324002	344066	305653	245826	187276	336939	164659	192517	237496	209855	241368	397472	377577	443666	346924	286414	391227	293881	468862	442490	360736	447774	358830	410225	442592	402722
4554	ferulic acid 4-sulfate	Xenobiotics	Food Component/Plant	47114	LC/MS Neg	100005389	1200	273.007	6305574	86321-29-1		HMDB29200	154422944	153699872	118898952	140387696	104785872	129197792	96729448	66614076	104900648	111068056	105303944	79244904	100909384	25210740	78342400	94180496	95111408	205230784	103570976	95074568	95713344	186044992	134394928	178347136	185535568	182594544	107865672	181682384	129943760	190202160
4555	ferulylglycine (1)	Xenobiotics	Food Component/Plant	54936	LC/MS Neg	100010912	2239	250.072					11959202	12443359	10511923	12866529	13258657	10634620	10991910	7794569	10543379	10930495	15752134	10354114	17434472	5374224	11657578	9518996	8115094	13248774	9326405	10570609	11343413	8535191	10131696	7062202	7426815	8835510	10121129	9499908	16030677	10298139
4556	ferulylglycine (2)	Xenobiotics	Food Component/Plant	54937	LC/MS Neg	100010913	2172	250.072					3556393	2311519	1749785	1682906	1948450	1851977	2247539	2138288	2942127	1561251	2565650	1519394	2488901	525382	1843669	1870447	1902125	1856485	1333605	1234302	1286465	2180054	3334391	3343719	2813224	3115148	3348430	3022906	4934846	3525825
4051	FMN	Cofactors and Vitamins	Riboflavin Metabolism	15797	LC/MS Neg	100000251	2390	455.097	710	130-40-5	C00061	HMDB01520	491708	602872	531890	618496	181927	107612	168332	202097	80632	333264	377845	96047	342086	498518	386045	390879	262787	240599	542391	573503	259002	208861	361522	77454	197813	194471	147567	263977	187056	327941
77	formiminoglutamate	Amino Acid	Histidine Metabolism	43493	LC/MS Pos Early	100002500	1880	175.071	439233	816-90-0	C00439	HMDB00854	19464592	20164480	21265832	19179648	17212880	18935796	14615585	14247661	13614990	13933640	16093635	15325716	13081784	12401495	11844829	11988675	15962261	13191773	15289517	17300466	15621327	21687528	45327012	5723359232	29327128	42485080	27335204	35802572	40399136	64594652
1248	fructose	Carbohydrate	Fructose, Mannose and Galactose Metabolism	577	LC/MS Polar	878	2065	179.056	5984	57-48-7	C00095	HMDB00660		655056	654930	197527	353500		243717	592873			255679	257960	82934		124986	694993	377176		145849	1195435	613996		355034	339705	333550		247140	244865	294966	285830
113	fructosyllysine	Amino Acid	Lysine Metabolism	46227	LC/MS Pos Early	100005373	2784	309.166	123708	21291-40-7			1.03257e+06	1999631	538665	1067633	2743213	4186612	2683169	2397704	1729524	135094		1902472	1628547		801625	4960254	2575398	3973840	3042204	3278261	2236464	2141805	2980607	2447162	1688427	3081033	1.75523e+06	2154674	1788297	2235579
4564	fucitol	Xenobiotics	Food Component/Plant	38313	LC/MS Neg	100002455	816.1	165.077	3429	13074-06-1			61160							102663	59899	75905	104094	72864	120763			178775	142733	145363	167781	183158	161417	66947		98909						109717
1348	fumarate	Energy	TCA Cycle	1643	LC/MS Polar	330	3084	115.004	444972	100-17-8	C00122	HMDB00134	1091381	1261356	1265140	1212830	1.0409e+06	1142345	981247	972731	1787817	1898766	1086037	1.40789e+06	1386286	2896070	1093423	1613246	942106	1357961	1101235	1729224	1.0406e+06	1075461	1098400	1433457	1170606	1220628	839004	1093029	1.34027e+06	1.57873e+06
4804	furaneol sulfate	Xenobiotics	Food Component/Plant	54795	LC/MS Neg	100009328	1900	206.997																										62221	83395	126666	77550	99522	93640	85383	79105	80883
1274	galactonate	Carbohydrate	Fructose, Mannose and Galactose Metabolism	27719	LC/MS Polar	100001026	3085	195.051	128869	299-28-5	C00880	HMDB00565	5606675	4584335	6145486	5155914	6.35801e+06	5901238	6.37568e+06	6341636	6174960	6.51776e+06	4928072	5412346	7503818	8969254	4958824	5323713	5021303	5687893	5902967	5054534	6.87826e+06	6435267	7.15333e+06	5362399	6067468	9347816	6876969	8811313	9442910	8868647
4085	gamma-CEHC glucuronide*	Cofactors and Vitamins	Tocopherol Metabolism	42381	LC/MS Neg	100004243	2500	439.161					1721157	1401049	1646409	2268606	2057403	2272665	2560234	2762262	1113583	1311764	1589303	1435022	1721058	410366	2085948	2489361	2784252	3001452	2.01911e+06	2510687	2243699	530990	603977	599930	655073	786906	519400	609473	613164	617866
4096	gamma-CEHC glycine*	Cofactors and Vitamins	Tocopherol Metabolism	62284	LC/MS Neg	100020481	3900	320.15					4292860	4599159	4996622	6208021	2412430	1844374	2715962	2638019	714258	1696094	3288425	1652335	2541316	575441	3530573	8166273	5.81969e+06	8139920	4077495	9573699	5373487	224835	265159	287368	307603	279666	239724	285270	329382	270010
4095	gamma-CEHC sulfate	Cofactors and Vitamins	Tocopherol Metabolism	62280	LC/MS Neg	100020480	2850	343.086					278905	264182	295769	327019	218380	282484	237280	332551	162972	234288	199097	173736	220778	228961	278661	414537	483197	479529	276545	430293	332348	204105	176373	230417	271646	295517	252043	222793	275854	226089
581	gamma-glutamyl-alpha-lysine	Peptide	Gamma-glutamyl Amino Acid	55015	LC/MS Pos Early	100010901	2784	276.155	65254				1973123	1456851	1552065	2966137	222392	1319947	154447	1592184	4507404	6071175	4968492	3374119	3071957	5189390	920446	4288555	1074227	816196	2202248	2940473	2124523	663353	1961900	2739552	1832343	2698982	2153763	1951456	4521537	3363061
582	gamma-glutamyl-epsilon-lysine	Peptide	Gamma-glutamyl Amino Acid	33934	LC/MS Pos Early	100001262	2725	276.155	7015685	17105-15-6		HMDB03869	4093569	2920443	4670462	6637068	1164477	3.65665e+06	973661	4907686	6.23027e+06	8163207	4391595	3811974	3879291	10149675	2.7008e+06	3667760	2.40027e+06	1921678	3.10109e+06	5547322	5370603	5954735	8579796	8909252	10717798	6228829	708659	8907461	6827987	7632823
590	gamma-glutamylcitrulline*	Peptide	Gamma-glutamyl Amino Acid	62104	LC/MS Pos Early	100020241	1644	305.146					888160	694397	770916	1290255	658099	1255125	496299	845104	1685984	2079542	894107	1099531	937747	4693943	731614	1288840	709171	923177	971327	1726648	965736	2619713	1894380	2217088	1448757	2293431	970336	1480051	2299656	2153238
575	gamma-glutamylglutamate	Peptide	Gamma-glutamyl Amino Acid	36738	LC/MS Pos Early	331	1775	277.103	92865	1116-22-9	C05282	HMDB11737	1709484	1.73188e+06	1605685	2606322	861787	1.68918e+06	669578	1982487	5917104	4715301	2770891	4315203	4542554	5583181	2929849	3154760	2277093	3.53192e+06	2796154	4539542	2497246	5635212	5450346	6975187	5251897	7662165	2781542	4635587	8621866	7510654
576	gamma-glutamylglutamine	Peptide	Gamma-glutamyl Amino Acid	2730	LC/MS Pos Early	1140	1430	276.119	150914	10148-81-9	C05283	HMDB11738	76216512	62092200	64778020	96480192	54193852	78097424	49012432	100017816	197791568	199599328	95342528	144139280	130729688	237850176	109827936	105417456	86783424	102650848	116156144	174149296	132927032	76973912	66981384	89162384	72267888	75396488	44831264	67309760	104511088	94601736
577	gamma-glutamylglycine	Peptide	Gamma-glutamyl Amino Acid	33949	LC/MS Pos Early	100001294	1535	205.082	165527	1948-29-4		HMDB11667	28105304	24775610	24578246	34043116	14873118	21422624	14717475	25046864	43206304	43079752	23257364	33940640	31513676	37514400	24883702	26884868	23732076	27697810	30888258	39820000	28418688	41075584	34812192	44624648	37137984	43651928	24529472	35840528	45203164	49379256
578	gamma-glutamylhistidine	Peptide	Gamma-glutamyl Amino Acid	18245	LC/MS Pos Early	1235	2740	285.119	7017195	37460-15-4			7779867	6337718	5958626	11478572	2867817	3.20824e+06	1948733	4099459	6122386	16436166	10178157	4667518	7615100	20015964	5347941	8966238	7251039	8597802	10444631	11352724	5956993	4142610	4194594	4672972	4402322	5352976	2850691	4.07481e+06	6458786	6.32085e+06
579	gamma-glutamylisoleucine*	Peptide	Gamma-glutamyl Amino Acid	34456	LC/MS Pos Early	100001485	2940	261.144	14253342			HMDB11170	5778712	5688560	5371612	9077151	3262956	4806615	3111429	6544293	11371881	8843007	5632035	8522520	7.34826e+06	9178270	5350680	6587603	5761498	7305915	7.40971e+06	11900237	7790518	6263506	7276864	9466932	8230046	8717177	4907662	8448972	10993247	10794144
580	gamma-glutamylleucine	Peptide	Gamma-glutamyl Amino Acid	18369	LC/MS Neg	1268	1685	259.13	151023	2566-39-4		HMDB11171	4956333	4431232	4392310	7.25936e+06	3.4244e+06	4421720	2997752	5652659	11809398	12719504	6726060	8777623	8.25192e+06	12628786	6539408	6734123	5153586	6717243	7189996	10805457	6832267	6528373	6587383	9408150	6951188	8553899	4916521	6797871	10096035	9833080
583	gamma-glutamylmethionine	Peptide	Gamma-glutamyl Amino Acid	44872	LC/MS Pos Early	100001313	2640	279.101	7009567	17663-87-5		HMDB29155	50469744	48648016	45492912	80086424	43400856	71100976	41339328	73717040	166628720	158796784	83383184	132475088	112684768	127297152	71671872	59071364	47347640	71015816	79565312	129971072	95938944	108214008	99294192	143929968	109466464	153924704	56036712	109481008	153703664	144189376
584	gamma-glutamylphenylalanine	Peptide	Gamma-glutamyl Amino Acid	33422	LC/MS Neg	100000491	1825	293.114	111299	7432-24-8		HMDB00594	2.03253e+06	1807480	1828155	2958548	1239902	1976331	1179047	2233034	4523696	5335703	2.86969e+06	3.5687e+06	3.32433e+06	5381489	2611327	2491370	1.88715e+06	2677870	2.72334e+06	4149120	2609500	2622734	2536626	3607040	2856409	3309335	1.5912e+06	2638967	3.84471e+06	3782905
585	gamma-glutamylthreonine	Peptide	Gamma-glutamyl Amino Acid	33364	LC/MS Pos Early	100001314	1750	249.108	76078708	5652-48-2		HMDB29159	2311578	1586831	1.76738e+06	3354259	1604504	2251926	1374471	2148201	4879104	5727188	2645413	4.11325e+06	3589520	5558204	2337180	2744080	2180698	2643023	2737673	5021598	2.94788e+06	2921403	3316412	4445606	3022127	5421461	2171662	3411833	6.96302e+06	5706921
586	gamma-glutamyltryptophan	Peptide	Gamma-glutamyl Amino Acid	33947	LC/MS Pos Early	100001295	2975	334.14	3989307	66471-20-3		HMDB29160	5750774	4878651	5000303	8585176	3378282	3583649	3.59269e+06	5144159	8.15869e+06	15347126	7275497	8976548	9512570	14415068	7.50287e+06	8346481	5741167	7.43284e+06	8051096	11072798	6042263	3328942	2004049	4291933	4353339	1785704	1256721	2892609	5669305	6.07227e+06
587	gamma-glutamyltyrosine	Peptide	Gamma-glutamyl Amino Acid	2734	LC/MS Pos Early	1102	2518	311.124	94340	7432-23-7		HMDB11741	5491950	4549262	4546076	9515068	2980155	5316233	2742418	7308748	12073026	14818614	6996310	10581172	8.11858e+06	16132893	6809140	9080576	5711122	6837058	8407964	11976521	7682611	7215136	8545663	9647199	8581964	9204635	4054073	6231791	14336843	10115994
588	gamma-glutamylvaline	Peptide	Gamma-glutamyl Amino Acid	43829	LC/MS Pos Early	100001126	2700	247.129	7015683	2746-34-1		HMDB11172	16341334	15105439	15657819	29512008	10108686	17632330	9595635	20102064	33592044	32874280	10615600	23339528	23656596	28205728	14227777	18233834	15234283	20373836	20965226	34354168	24469882	25014688	28902050	43682352	22571236	33322472	17347434	23915118	32809032	39679472
4098	gamma-tocopherol/beta-tocopherol	Cofactors and Vitamins	Tocopherol Metabolism	52473	LC/MS Pos Late	100008998	2384	416.364					268589	264966		486305	805445	800864	740718	871707	574512	157766	793071	748083	483786	665029	792772	1383553	1662196	1328354	1386175	1719851	1415163	814694	1123604	959397	771724	952297	783632	510014	1080679	643269
4368	genistein	Xenobiotics	Food Component/Plant	32448	LC/MS Neg	100001221	3754	269.046	5280961	446-72-0	C06563	HMDB03217	1015653	1332292	1177507	763937	1929564	2241657	1543667	2332088	5933865	11805841	3187258	8531286	6722605	6341992	7049345	3251259	2232652	2826458	2412680	2257271	2538339	7261626	15886362	8471684	8878366	10537635	10224715	11539389	10069687	12585168
4369	genistein glucuronide*	Xenobiotics	Food Component/Plant	62063	LC/MS Neg	100020216	2895	445.078					67271080	66537508	51823132	63554232	53065964	47440848	46290332	34149888	80335752	104205176	96525048	124954920	120455672	41062448	116239784	83580448	67521336	77720312	85690456	86885192	68673096	73663240	88410848	65220112	81600456	85707592	86838720	89538704	77883888	82068456
4527	genistein sulfate*	Xenobiotics	Food Component/Plant	62061	LC/MS Neg	100020207	3616	349.002					133735768	118329440	86331696	169177888	144171520	117137800	122371352	90453216	209651728	228300240	207408000	230730560	192278144	134587328	215389440	284059808	268762144	315349344	279892384	368505184	224460480	156439248	164267504	233084128	172645840	147372304	161995840	185733152	263588480	193073712
208	gentisate	Amino Acid	Tyrosine Metabolism	18280	LC/MS Neg	100000447	1459.8	153.019	3469	490-79-9	C00628	HMDB00152	276209	283108	349474	339843	484456	419814	366733	376028			161522	192457	135135		173127	431026	663681	818336	425289	634665	665452
5648	gentisic acid-5-glucoside	Xenobiotics	Chemical	48729	LC/MS Neg	100006372	1434	315.072	10914066	1820-89-9			567134	660109	519000	603075	477825	448630	440653	315626	170261	118411	446651	138666	185942		188324	385824	430222	609952	389136	375281	597211	178967	146717	140519	138692	108312	139328	163360	238498	85684
1053	glu-gly-asn-val	Peptide	Polypeptide	62917	LC/MS Pos Early	100021107	2675	418.193					363829		369390	1617259		1292899		1168754	2528153	1636857	581550	781163	1356938	903325		351004		299459	1115994	3332292	1501169	737232	792508	2716721	1372958	2159243		1503578	2476120	2.85928e+06
4459	gluconate	Xenobiotics	Food Component/Plant	587	LC/MS Polar	338	2922	195.051	10690	527-07-1	C00257	HMDB00625	337342	373043	338651	419147	326817		336857			474855	498555	519827	355387	1166531	310926	352146		383690	424487	475490	479050			344475	531070		369148	374461	517534	532968
1128	glucose	Carbohydrate	Glycolysis, Gluconeogenesis, and Pyruvate Metabolism	48152	LC/MS Polar	572	2342	225.062	5793	50-99-7	C00031	HMDB00122	7876563	9376680	8046205	9069730	11009937	16295593	14298764	10543002	3150548	1347245	4134248	2.47834e+06	4691477	1034659	3445874	10243144	9317777	7225883	7075309	7818485	9632800	12008981	9275133	12007244	13580973	6572182	8520055	7288723	10152247	13785014
1306	glucuronate	Carbohydrate	Aminosugar Metabolism	15443	LC/MS Polar	100000257	3233.3	193.035	444791	207300-70-7	C00191	HMDB00127	326614592	271465280	304271904	338963616	260323680	280901408	279055648	270985056	250199376	279133792	191815888	220381024	214696240	413201088	265569184	264969984	285852224	232928784	235790384	260507232	271951232	137935648	178062432	146497536	142399120	152315744	147331808	157115392	153664704	162364816
5747	glucuronide of C12H22O4 (1)*	Partially Characterized Molecules	Partially Characterized Molecules	61874	LC/MS Neg	100019984	2590	405.177					53108	67482			47631				89602	103228	78945	49066	52405	96319	48933	54758	52220		84309	93044	70883	67808	89799		71616	82790	66085	97233	115578
5749	glucuronide of C14H22O4 (1)*	Partially Characterized Molecules	Partially Characterized Molecules	61969	LC/MS Neg	100019998	3891	429.177					567754	695810	824264	807578	589626	734689	744001	729186	316883	269253	335685	327013	494297	282852	433642	1298959	1564037	1.02887e+06	932080	1290096	1213375	1455226	1477042	1361379	1334497	1053116	1262652	1277784	1269331	1533629
5750	glucuronide of C14H22O4 (2)*	Partially Characterized Molecules	Partially Characterized Molecules	61970	LC/MS Neg	100020096	3932	429.177					740368	856178	952419	1525658	1714458	1173479	1829951	2355922	696274	963121	952402	854185	949655	1293330	1061524	2030313	1746053	2671593	2386249	2633980	2210198	1337449	1567888	702400	1301522	1567188	1188913	1836843	1822213	2.0042e+06
42	glutamate	Amino Acid	Glutamate Metabolism	57	LC/MS Pos Early	561	1500	148.06	611	56-86-0	C00025	HMDB00148	189216928	179544768	194417840	236292736	93382616	182840112	46216612	177861088	307783968	265918384	243651792	196738832	281830336	174926912	273785376	379358304	382857504	598279680	390231840	680697024	420090048	580632832	791837696	900825600	604164544	834275264	450677792	610903104	1008441216	1033143104
43	glutamine	Amino Acid	Glutamate Metabolism	53	LC/MS Pos Early	563	1291	147.076	5961	56-85-9	C00064	HMDB00641	2547922944	2433120000	2660075008	2695858944	2659323392	2736497664	2715778560	3327920384	4437044224	4477045760	2798899712	3811805440	3834928640	5547768320	3586931968	3179966720	3203450624	3733139200	3290793728	3688832512	3841879040	2214062848	2335695104	2727739136	2398519040	2255932416	1879440000	2370785024	2693933824	2789106432
731	glutaminylleucine	Peptide	Dipeptide	42994	LC/MS Pos Early	100003160	3009	260.161	18218208				3740356	3285445	3154124	4258905	2672776	4236842	2800423	4175433	4501439	3518233	4037543	4176939	3.66452e+06	1935287	2778492	3738185	4340642	8982226	4211728	8282861	8134252	7558070	9913035	4878377	8848360	5983780	8559163	7596760	6467637	7687113
1540	glutarate (C5-DC)	Lipid	Fatty Acid, Dicarboxylate	396	LC/MS Polar	339	2900	131.035	743	110-94-1	C00489	HMDB00661	1401594	1924850	1299910	1011372	630319	939105	542341	577687	54610636	76853184	20031596	52962456	18209370	100946832	21318744	17125640	4929309	11984950	7697290	15680005	6259028	4565862	4902028	2956752	2975874	1521097	1240694	1877009	4156791	5274430
119	glutarylcarnitine (C5-DC)	Amino Acid	Lysine Metabolism	44664	LC/MS Pos Early	100001593	2393	276.144	71464488	102636-82-8		HMDB13130	8936139	9502360	11634486	8245314	9595533	15718260	13940871	14003900	18268004	20752496	9262968	16664051	13521611	19389006	14042089	14002353	17860174	11971267	12369976	14864036	14342575	18768124	31787840	14314572	23890772	17984516	20268892	26641840	29913760	44727024
512	glutathione, oxidized (GSSG)	Amino Acid	Glutathione Metabolism	27727	LC/MS Pos Early	448	2667	613.159	65359	103239-24-3	C00127	HMDB03337	999794432	1050895744	966915968	1030037824	846873472	876361920	910479808	800303424	613806912	696058944	839419008	657041280	789278976	768961344	807102208	981519296	991055744	1127173760	965652800	925123136	922807616	783583488	777906112	686752512	846289024	844277056	726585792	803253888	644877760	741216384
511	glutathione, reduced (GSH)	Amino Acid	Glutathione Metabolism	2127	LC/MS Neg	496	790	306.077	124886	70-18-8	C00051	HMDB00125	442624	541514	509815	501203	393475	615419	747438	399797	619723	2552855	736677	629154	481317	5163870	531815	765374	623139	898521	624604	498776	785960		649796
1148	glycerate	Carbohydrate	Glycolysis, Gluconeogenesis, and Pyruvate Metabolism	1572	LC/MS Polar	1052	2070.4	105.019	752	600-19-1	C00258	HMDB00139	8089764	9231264	9561833	8972942	8687495	9041430	9032761	9634523	12764864	11223780	9758030	10703293	9740606	13226224	10759755	9515137	8231922	9617167	9758654	10405173	8968754	13154439	12862825	13067989	15061505	15791154	14060391	15157640	17238490	19483076
2613	glycerol	Lipid	Glycerolipid Metabolism	15122	LC/MS Neg	1254	758	91.0401	753	56-81-5	C00116	HMDB00131	7465080	7.04974e+06	8930768	9405692	5026211	5890350	5504562	9293683	5308781	3610398	6088729	5586346	6530888	2164138	3263717	7.23033e+06	9407089	8328862	7896061	8455876	6631088	6530530	6001031	7765870	5948380	7102693	6706360	5528322	7158463	6463451
2614	glycerol 3-phosphate	Lipid	Glycerolipid Metabolism	43847	LC/MS Pos Early	100000258	580	173.021	754	29849-82-9	C00093	HMDB00126	1888188	1938396	2482417	2658876	1215851	1733170	1164291	1931147	1855614	2739151	1.66241e+06	1246838	1479141	5560200	1621844	1981988	2153710	2319196	2461044	3863492	2296757	1958826	3260410	3353633	4044002	6309488	2411762	3721108	5739966	6000381
2050	glycerophosphoethanolamine	Lipid	Phospholipid Metabolism	37455	LC/MS Polar	100001620	3075	214.049	123874	33049-08-0	C01233	HMDB00114	1534178	1370361	1613574	2465074	1143062	1513398	1217376	1668672	2263183	2596735	1180618	1452884	1514508	4020590	1538648	1852344	2.0418e+06	1890773	2029810	2585708	2562021	1885095	2342882	3012851	2539206	3542592	1583844	2979785	4718227	5244249
2619	glycerophosphoglycerol	Lipid	Glycerolipid Metabolism	48857	LC/MS Polar	100001619	2430	245.043	439964		C03274		6416161	4.83809e+06	6750124	9957677	4736567	4704998	4016464	5884719	2873208	2653971	1951149	1371306	1661638	3884843	2631043	7677798	8577647	7270889	6137886	10443751	8901369	3267256	3717916	4172789	3893724	3913586	2749590	4278245	4446268	7023339
2052	glycerophosphoinositol*	Lipid	Phospholipid Metabolism	52307	LC/MS Pos Early	100001621	516	335.074	167572	16824-65-0			264972	292389	314952	286733	248115	293557	283873	311774	311181	261957	289583	245796	294737	290541	240734	343161	402363	389401	395722	554346	410377	320262	346983	359667	349111	431387	300756	402379	424767	473729
2046	glycerophosphorylcholine (GPC)	Lipid	Phospholipid Metabolism	15990	LC/MS Pos Early	100000269	672	258.11	71920	28319-77-9	C00670	HMDB00086	94096984	103829704	117868352	125465384	94509792	115104832	104560272	155319024	185819440	212402800	109650488	148036064	148385248	151644208	102840888	121834456	86281584	135550752	174383840	194899856	149141136	163844688	188942144	244903776	206134272	249605232	145712784	224578048	321790848	296521888
2051	glycerophosphoserine*	Lipid	Phospholipid Metabolism	57404	LC/MS Pos Early	100015666	577	260.053	3081457				215781	215853	257634	240042	197929	256922	260443	295108	374395	366666	196471	245354	237722	422765	200144	252332	308542	256252	309866	379504	342591	279292	377578	366844	331628	451487	278334	398524	415385	625545
1	glycine	Amino Acid	Glycine, Serine and Threonine Metabolism	58	LC/MS Pos Early	340	1375	76.0393	750	56-40-6	C00037	HMDB00123	481294528	503362016	540464128	522846496	414104768	442246368	405518272	474881216	672755136	605391232	425835584	567293632	565889088	399254464	457371104	491107168	552515200	588567296	553177728	691744512	570279744	686113792	676116672	736945792	709824768	774634816	652772480	722354112	833470912	822581824
4574	glycitein	Xenobiotics	Food Component/Plant	34024	LC/MS Pos Early	100001222	3245	285.076	5317750	40957-83-3	C14536	HMDB05781	2735805	2717737	2927957	2389698	2629068	1072624	941797	559904	3417003	5820321	5974837	6669347	7849175	2215993	8366066	5641073	4606971	4174010	2972716	6216447	1843576	617639	660747	1120459	317149	850639	557990	900147	1100717	686438
4575	glycitein glucuronide (2)*	Xenobiotics	Food Component/Plant	63735	LC/MS Neg	100021011	2733	459.093					9661794	12143172	9861614	9310353	8149648	5611561	6582420	4267311	11912537	21496436	30476680	31782470	35133964	5752571	28479424	16623042	11430335	19696854	12781516	23711532	10898367	7604086	8256439	7177135	7485936	7289649	8450046	9752444	8935957	8108628
4577	glycitein sulfate (2)	Xenobiotics	Food Component/Plant	62887	LC/MS Neg	100021092	3400	363.018					93590016	97187184	88232600	108588608	72953008	47503600	54364688	31575470	66355300	130837080	165006128	104905704	167395040	64639612	131065832	155545376	128848832	177953568	107940056	261114544	106493184	80084896	84400800	109462208	79899416	82800632	74332776	98662656	127727760	97917312
3195	glycochenodeoxycholate	Lipid	Primary Bile Acid Metabolism	32346	LC/MS Neg	1628	5236.1	448.307	12544	16564-43-5	C05466	HMDB00637	2522429	3136405	3528297	5967740	2841518	2513627	3186380	3.92223e+06	16096945	4105160	7166305	2816217	2343650	5428310	9789094	21739594	10008787	8517866	7492222	13746010	14399235	10036059	11937262	14132076	10860051	10066822	10177552	11125785	11034041	12080723
3256	glycohyocholate	Lipid	Secondary Bile Acid Metabolism	42574	LC/MS Pos Late	100004083	1037	466.316					2548445	2375681	2435415	3436957	2932456	3900907	2639636	2583963	3.3839e+06	1406208	2187674	2003183	1.79598e+06	825789	2590334	4905793	4488042	2841085	2648372	4.10731e+06	2864377	14156053	13624490	12472840	14721603	15837496	12355205	13963013	16087523	15802389
5589	glycolate (hydroxyacetate)	Xenobiotics	Chemical	15737	LC/MS Polar	203	1790.4	159.011	757	79-14-1	C00160	HMDB00115	506607	728163	675695	562730	572286	452890	601817	356169	346141	280104	379283	474426	506948	322243	810246	868073	528378	561390	842005	838784	648436	2575039	1341161	443339	709410	938488	599312	690841	398845	643948
2839	glycosyl ceramide (d16:1/24:1, d18:1/22:1)*	Lipid	Hexosylceramides (HCER)	57457	LC/MS Pos Late	100015730	3373	782.65					412644		666000	382912	1670713	820673	1890902	1953901	1347435	776687	130978	580242		766080	450115		152853	161602				341557		423210						420135
2841	glycosyl ceramide (d18:2/24:1, d18:1/24:2)*	Lipid	Hexosylceramides (HCER)	57453	LC/MS Pos Late	100015745	3380	808.666					1019947	827258	1183712	901795	1550029	1405416	1936354	1.95983e+06	2709393	2546465	899362	1681268	1508143	2048923	1358704	866600	624841	517879	584554	669067	551450	707631	459601	1054811	688194	246838	615980	527043	608106	723707
2822	glycosyl-N-nervonoyl-sphingosine (d18:1/24:1)*	Lipid	Hexosylceramides (HCER)	57369	LC/MS Pos Late	100001878	3990	810.682					6923856	5946563	6.98827e+06	5834435	12478675	8994366	14940343	14775261	4170423	9074912	4805789	7.52074e+06	2.95709e+06	8975294	6932661	5.94942e+06	4958363	1192648	4355765	5737008	4600550	5464683	5183158	7.96244e+06	5158079	2992027	5993830	4507369	4743375	6.20997e+06
2816	glycosyl-N-palmitoyl-sphingosine (d18:1/16:0)	Lipid	Hexosylceramides (HCER)	53013	LC/MS Pos Late	100009272	2623	700.572					11124543	9002501	11319807	10584267	8436650	12074791	9777731	10780205	54737268	49727176	16978124	31528224	33102444	39720372	27383588	7445665	4362176	6777555	4770980	5198405	3446570	7.00615e+06	4652659	10665872	7.19767e+06	2654793	4.51431e+06	5052660	3194675	6611542
2817	glycosyl-N-stearoyl-sphingosine (d18:1/18:0)	Lipid	Hexosylceramides (HCER)	52234	LC/MS Pos Late	100001882	3053	728.604					4770864	4008539	6.29491e+06	4341183	14570482	10629762	14187323	18778612	27145992	26937408	5356990	16330537	10533405	22656332	10281644	3.02443e+06	1313029	2471760	1915672	1604269	1410693	5324223	3792827	7221462	7419308	3649725	5835293	6.03465e+06	3.89456e+06	5302686
3245	glycoursodeoxycholate	Lipid	Secondary Bile Acid Metabolism	39379	LC/MS Neg	100002911	5033	448.307	12310288	64480-66-6		HMDB00708	10443090	9660578	9195266	16865770	8025495	4987668	6736136	5941559	22249932	8983921	11906382	7086289	4301030	7135615	23279820	23592178	16401238	8710939	11458790	28408040	18029710	7057062	6678611	7551079	6949818	6138641	7853940	6132473	7325872	6805896
3247	glycoursodeoxycholic acid sulfate (1)	Lipid	Secondary Bile Acid Metabolism	63731	LC/MS Neg	100020819	4309	263.628					9760900	11476632	11464046	10573178	15955313	18535724	17171772	16483391	24680404	19341388	24910674	24692184	25946458	21872728	24405192	23518584	24178672	37014136	27829280	28553814	26139548	36196564	38005120	33218628	50532384	45485916	51582776	51449692	41699416	48616300
754	glycylisoleucine	Peptide	Dipeptide	36659	LC/MS Pos Early	100001790	3002	189.123	88079	19461-38-2		HMDB28844	4408853	3.81609e+06	3.89962e+06	6784282	3893438	5876448	2948432	4984465	9389529	7.60542e+06	6484393	7905767	6004998	7813507	5270381	6534456	4438837	7482075	5568763	9643974	46930	8752879	9537419	12060874	11111351	10148202	7025302	10660938	14238101	14870305
755	glycylleucine	Peptide	Dipeptide	34398	LC/MS Pos Early	100001258	3059	189.123	92843	869-19-2	C02155	HMDB00759	48657680	48451032	51470192	66045604	34819152	40369456	35213296	46127392	62594824	82821032	47822524	45770208	59173736	40655304	44867296	52146160	53204448	76871112	67208560	87135856	67094256	39999732	51727296	54132672	43522088	56264432	34064080	49783084	42994624	39698960
765	glycylvaline	Peptide	Dipeptide	18357	LC/MS Pos Early	100000487	2734	175.108	97417	1963-21-9		HMDB28854	23122384	17756096	24003800	34155864	10970027	19276056	9797880	24728072	43933504	66804016	25542684	34025044	30481340	55483912	17802046	20884428	15932078	20114578	21001780	31623144	23985492	19428350	27035074	37377720	35468880	31939848	16072199	31785154	32069432	32306002
474	guanidinoacetate	Amino Acid	Creatine Metabolism	43802	LC/MS Pos Early	344	1937	118.061	763	352-97-6	C00581	HMDB00128	19312204	17246014	16468419	17252520	16786108	17711472	15215760	15346774	61180392	47942196	38433424	55960168	50555288	39676572	52816784	20103220	15314357	18433188	18685732	18342956	13637767	25494428	17876344	22754152	25128580	21992326	24678208	21702248	24370364	21693460
509	guanidinosuccinate	Amino Acid	Guanidino and Acetamido Metabolism	32446	LC/MS Pos Early	100001212	1892	176.067	97856	6133-30-8	C03139	HMDB03157	567922	668546	688391	604609	477193	278020	543090	629548	152310	187954	248958	215165	271029	109184	353094	791319	819143	697232	718763	1133882	1081442	957229	1429854		1208596	1370332	1.49928e+06	1302293	1230731	1.92867e+06
3910	guanine	Nucleotide	Purine Metabolism, Guanine containing	32352	LC/MS Pos Early	172	2032	152.057	764	73-40-5	C00242	HMDB00132	774129	293571	569813	584880	623744	606072	397387	608068	920541	238063	184203	221312	453083	162449	281664	410598	606133	865814	580947	665643	579723	724817	1549515	1395606	1037662	1860870	945636	1.51168e+06	1632391	1712802
3909	guanosine	Nucleotide	Purine Metabolism, Guanine containing	1573	LC/MS Neg	1099	1662	282.084	6802	118-00-3	C00387	HMDB00133	2594949	2976273	3.26044e+06	3002068	2358530	2280974	2.8687e+06	2136951	1761283	1845624	2284000	2439657	2608334	2034457	3153316	2.88062e+06	2433376	2664537	2.80738e+06	2753800	2275263	2794632	2522281	2788482	2474989	2531791	2786595	3449249	1958560	2313939
4073	gulonate*	Cofactors and Vitamins	Ascorbate and Aldarate Metabolism	46957	LC/MS Polar	100001586	2750	195.051	152304	20246-53-1	C00257	HMDB03290	89760128	76436904	96784816	82828960	90725568	68099408	83188040	88288808	117525712	134166784	96419376	106191224	91062480	185727360	103034040	81366984	72874040	88161232	82966056	93192952	89489096	101177928	88666712	71510704	104098104	124460056	115258392	116554864	106411640	117057904
4122	heme	Cofactors and Vitamins	Hemoglobin and Porphyrin Metabolism	41754	LC/MS Pos Late	100001386	1124	616.176	26945	14875-96-8	C00032	HMDB03178	1506807	1.74306e+06	1.78768e+06	954242	2544478	1694955	2020345	930274			1032144	905363			899277		865741		1239272			1991576	2150812	1121927	1.57912e+06	1465264	2058584	1956098	700570	553833
1445	heneicosapentaenoate (21:5n3)	Lipid	Long Chain Polyunsaturated Fatty Acid (n3 and n6)	57658	LC/MS Neg	100015797	5514	315.233	11998573	24257-10-1			1374724	1355847	1450100	1186452	1.7114e+06	1757317	1.89378e+06	2921597	1745232	1912128	847278	1211384	1204274	3.24995e+06	1115251	1051057	892100	1333311	1142984	1654393	1140754	1198609	1692857	1.65507e+06	1.60058e+06	2024646	1567187	1933466	2115567	2562760
1385	heptanoate (7:0)	Lipid	Medium Chain Fatty Acid	1644	LC/MS Neg	925	3670	129.092	8094	111-14-8	C17714	HMDB00666	3220254	2121320	2137123	1998016	1996726	2138282	1786658	1901546	3056912	2499226	1941757	1759190	1909170	2386609	2055769	2526826	2872713	1659488	1779065	1952418	1559942	2006423	4614858	2346807	2209547	2.06051e+06	1815418	1889467	1825969	1982171
1676	heptanoyl glycine	Lipid	Fatty Acid Metabolism (Acyl Glycine)	42629	LC/MS Neg	100004195	3720	186.114	10932172	23783-23-5			40880	39892	82837							24767						47038	45129			70584	65061	109162	125561	161150	162089	154803	98039	99980	215195	125138
1450	hexadecadienoate (16:2n6)	Lipid	Long Chain Polyunsaturated Fatty Acid (n3 and n6)	57652	LC/MS Neg	100009394	5398	251.202	13932172	28290-73-5		HMDB00477	3196974	2343656	3815320	4307764	2422725	4044445	2704612	5484991	8314646	23723282	1811341	4651760	3488198	44760744	2978547	3148666	2658424	4852306	4612416	7587969	3791882	3955034	4545346	9462234	6.72959e+06	8014654	3795514	6017134	8485678	8808711
1697	hexanoylcarnitine (C6)	Lipid	Fatty Acid Metabolism (Acyl Carnitine, Medium Chain)	32328	LC/MS Pos Early	100000781	3358	260.186	6426853	6920-35-0		HMDB00705	529525	456436	872866	819556	843275	1506395	802585	1126743	5463820	7098896	1494953	3079863	1447798	14725996	1267891	1144586	788971	848470	651399	1085493	723347	1641558	1176746	1921290	2115375	1386341	1195376	1751092	888930	1385015
1671	hexanoylglycine (C6)	Lipid	Fatty Acid Metabolism (Acyl Glycine)	35436	LC/MS Neg	100001527	2900	172.098	99463	24003-67-6		HMDB00701	5657985	6708556	12582045	6028079	4914309	5307309	6.38255e+06	8086253	14839894	14330450	5213932	10398035	11986279	23344858	10214943	5.83539e+06	4893577	3445113	3473708	9183163	5728698	13577110	14934739	24576540	18876016	17455560	20490024	17455318	25208374	16517497
1992	hexanoyltaurine	Lipid	Endocannabinoid	63224	LC/MS Neg	100021223	3040	222.081	2245940				193286	338908	546415		597456	526412	604492	787399	708667	1121044	312494	777665	695696	2704464	754843	396398	407066			392805	252818	381486	455911	957185	534292	314034	721341	633777	617489	629227
4171	hippurate	Xenobiotics	Benzoate Metabolism	15753	LC/MS Neg	100000014	2106.9	178.051	464	495-69-2	C01586	HMDB00714	14838189	17420748	17720278	17409680	25059054	21313738	23561456	22800332	5221080	6981012	11890572	8032825	8352373	1203206	10349425	19268726	26090312	34908784	19423600	21582186	21623874	5968209	4092095	5654039	3.87892e+06	3498177	3422868	3.66486e+06	5203191	3.94405e+06
67	histidine	Amino Acid	Histidine Metabolism	59	LC/MS Neg	355	755.9	154.062	6274	5934-29-2	C00135	HMDB00177	58221504	52493232	52085096	60597280	59178100	57103812	51371976	65504620	73354256	74592432	66872108	71071952	56936084	89629720	69664768	73682920	69243304	73304104	75747728	80047296	67930608	51443964	62056468	64110280	59300108	70777016	51284508	56404160	81832088	70235064
4582	histidine betaine (hercynine)*	Xenobiotics	Food Component/Plant	62278	LC/MS Pos Early	100004059	2094	198.124	3083620	534-30-5			62869748	41343724	32441144	45841408	19872652	26659714	17916246	27429422	24292928	38330536	33505736	23446976	41281120	22177932	31179776	50637152	62841936	54273128	57160428	55581320	56509972	49849256	79677280	72815712	66957692	82962048	65814536	87353216	64244960	65466252
442	homocitrulline	Amino Acid	Urea cycle; Arginine and Proline Metabolism	22138	LC/MS Pos Early	100000963	1908	190.119	65072	1190-49-4	C02427	HMDB00679		178814	206397	274043		290220	374318	410075	325549	497891	154147	494382	300487	1459072	330385	290051	272655	301743	284601	477573	341706	682053	949042	613271	684135	818029	705848	762903	875137	911347
4585	homostachydrine*	Xenobiotics	Food Component/Plant	33009	LC/MS Pos Early	100001550	1750	158.118	441447	1195-94-4	C08283	HMDB33433	251143888	248438944	217854992	320687680	220479424	323603424	252541360	224961088	61194488	66719056	76490016	53785384	56560328	19675636	52221600	184994688	368857568	213318800	206744208	255570736	274489952	20252348	25937060	22433026	14944453	17205412	14340883	18014960	16066576	18529954
210	homovanillate sulfate	Amino Acid	Tyrosine Metabolism	38349	LC/MS Neg	100002250	1047	261.007	29981063	38339-06-9		HMDB11719					53410		21915	33530			40756	44061			53998	65347	41718		78308	108184	65884	27083	30634	38457	46220	43315	33191	40816	30399
73	hydantoin-5-propionate	Amino Acid	Histidine Metabolism	40473	LC/MS Polar	100002514	2080	171.041	782	5624-26-0	C05565	HMDB01212	66080	73798	60531	54675	54253	68815	40328	73296	86734	78508	86962	61120	75825	84904	55281	59509	95546	91447	73715	134149	94225	86051	302618	38512936	222154	193691	123023	153582	349195	168838
5439	hydroquinone sulfate	Xenobiotics	Drug - Topical Agents	35322	LC/MS Neg	100001604	1395	188.986	161220	123-31-9	C00530	HMDB02434	134550	119111	101015	90923	139188	66918	133531	58400			57021		39352		82345	113060	328820	150250	157184	113771	108898
110	hydroxy-N6,N6,N6-trimethyllysine*	Amino Acid	Lysine Metabolism	62959	LC/MS Pos Early	100021123	2759	205.155					2.09011e+06	2262865	2109517	1902232	1738013	1408541	1958390	1773612	2535905	1942485	2406173	881155	2132684	2.07786e+06	1977695	2225014	2042870		1922453	975064	791718	1961621	1864106	2393014	2326694	2221381	1571608	2242354		2412068
41	hydroxyasparagine	Amino Acid	Alanine and Aspartate Metabolism	62060	LC/MS Pos Early	100020205	1149	149.056	97663		C03124	HMDB32332	92791	116937	140456	109866	197626	188627	190424	215632	300375	326295	156730	289332	222087	691994	274837	239367	208821	208861	184710	266168	229912	153636	225583	190020	181366	181529	150366	128068	191394	177103
4139	hydroxymethylpyrimidine	Cofactors and Vitamins	Thiamine Metabolism	57565	LC/MS Pos Early	100003365	2207	140.082	777	73-67-6	C01279		558672	520453	464899	445391	697036	770904	676083	632744	696166	914964	562483	646426	334170	1.89014e+06	607044	477980	511005	483221	471014	430876	479771	11303020	13156393	11814121	8687547	10916466	9969914	11046115	9849482	10864050
3255	hyocholate	Lipid	Secondary Bile Acid Metabolism	34093	LC/MS Neg	100001279	5046	407.28	92805	547-75-1	C17649	HMDB00760	12603131	4937055	4347197	18255552	6308563	1244850	2928941	2470444	1785000						6528047	14143526	14825357	9690153	3.36239e+06	12063760	6112255
422	hypotaurine	Amino Acid	Methionine, Cysteine, SAM and Taurine Metabolism	590	LC/MS Pos Early	358	724	110.027	107812	300-84-5	C00519	HMDB00965	23976528	28060022	26655920	18730084	48443776	43472824	50344608	30675206	10804796	12173361	24718186	21187994	17190188	3718366	14800225	16915940	23373372	17567820	16937262	20499900	24502748	14994840	13843235	11686020	15144532	21336664	20605768	20315674	17799800	16756337
3849	hypoxanthine	Nucleotide	Purine Metabolism, (Hypo)Xanthine/Inosine containing	3127	LC/MS Pos Early	171	1295	137.046	790	68-94-0	C00262	HMDB00157	650702	627086	980161	904542	693419	504154	883246	555624	1472264	319324	239887	329552	216591	3202802	769942	939720	588068	725070	601757	757209	558450	480025	648138	359275	558029	513649	459889	609606	618145	732655
78	imidazole lactate	Amino Acid	Histidine Metabolism	15716	LC/MS Pos Early	100000263	2040	157.061	793	14403-45-3	C05568	HMDB02320	13573434	14615041	13160088	13144012	16885136	15810069	16423052	13786364	8411378	12074609	9854828	7393932	8037779	18008514	7301843	12540789	20622544	14565815	15178386	17388900	16887974	10806271	16797984	19262112	12525242	19986188	14812598	17686442	26345986	15620433
76	imidazole propionate	Amino Acid	Histidine Metabolism	40730	LC/MS Pos Early	100003434	2263	141.066	70630	1074-59-5		HMDB02271	130061336	129348320	75219408	117732320	80231240	78440152	82043288	56752104	45694376	83037712	102092296	67086376	59622868	43829048	80302832	79517888	60683716	63453568	81622384	70609968	64218996	36820888	65276260	88284008	68068616	35292188	36878076	66855728	81675248	77181664
283	indole-3-carboxylate	Amino Acid	Tryptophan Metabolism	38116	LC/MS Neg	100002185	1710	160.04	69867	771-50-6	C19837	HMDB03320	72292		79635		71789		81116									123987	126342	127582	112560	127297	148705	29989	14619			28176	26495	59333	24208	27665
285	indoleacetylglycine	Amino Acid	Tryptophan Metabolism	54730	LC/MS Neg	100006730	2610	231.077	446640				1206234	1236824	1230908	1118253	1314425	1210753	1367661	1203083	583007	652326	902290	576223	786131	604863	719855	1581088	1721195	2095976	1514902	2194047	1514664	1492571	1786848	2.93536e+06	1303233	1384854	1.47e+06	1.39003e+06	2654663	1611466
274	indolelactate	Amino Acid	Tryptophan Metabolism	18349	LC/MS Neg	100000463	2286	204.067	92904	832-97-3	C02043	HMDB00671	206234	130640	228503		158123	126037	139355	98143	148772	587429	181800	175819		2012203	192329	273008	361847	302502	229911	315756	225844	170705		108136		81011	128372
279	indolepropionylglycine	Amino Acid	Tryptophan Metabolism	54917	LC/MS Neg	100010863	2926	245.093	7677842				1614270	1338197	1591018	1551497	2324022	3141030	3174275	2786520	106558	414888	1197031	488732	1496333		957709	2035098	4229408	2164337	1.86703e+06	3331948	2374185
4589	indolin-2-one	Xenobiotics	Food Component/Plant	43374	LC/MS Pos Early	100004318	2575	134.06	321710	59-48-3	C12312		500253	548328	297316	967535	498207	529957	490153	346533			189939	132969	101500		223322	287369	553123	307812	249663	376802	227149								28585
290	indoxyl glucuronide	Amino Acid	Tryptophan Metabolism	52749	LC/MS Neg	100008931	1940	308.078	2733785	35804-66-1		HMDB59804	476596	413481	354631	648291	823714	556861	713682	708846		208032	385027	332766	370974	100405	546468	1039411	1153786	986215	1125269	1077119	1192691
3848	inosine	Nucleotide	Purine Metabolism, (Hypo)Xanthine/Inosine containing	1123	LC/MS Neg	361	1602.1	267.074	6021	58-63-9	C00294	HMDB00195	1117239	1794232	2902835	1807165	1043145	982753	1729711	714313	682467	375221	260603	323629	363792	1156846	1.01073e+06	2057790	967337	1030354	809049	1432457	785400	329762	414735	612852	556461	300408	262083	521869	304385	391395
378	isobutyrylcarnitine (C4)	Amino Acid	Leucine, Isoleucine and Valine Metabolism	33441	LC/MS Pos Early	100001055	2810	232.154	168379	25518-49-4		HMDB00736	3777062	3.81587e+06	4086675	4372845	3.80121e+06	4501781	3592246	2666362	1960740	3.69334e+06	1.97301e+06	2554522	1529590	6533140	1513004	3912772	4390702	3314027	3222052	3663935	3684852	3417785	4084156	3273118	3723551	6163956	3537070	4225673	3317773	4.11992e+06
379	isobutyrylglycine (C4)	Amino Acid	Leucine, Isoleucine and Valine Metabolism	35437	LC/MS Neg	100001590	1420	144.067	10855600	15926-18-8		HMDB00730		260588		183986		26128				313812	29760				127326			235871	159171	45651	132534		185307		153712	157159		198150
1667	isocaproylglycine	Lipid	Fatty Acid Metabolism (Acyl Glycine)	61789	LC/MS Neg	100019816	2820	172.098	28777652				815313	842335	1178802	824414	496365	554904	648340	631453	828580	974723	571066	651531	774304	1320765	645361	614367	581451	584052	501066	787385	654169	1445023	1516190	1.8682e+06	1.86803e+06	1734094	1977004	1.74665e+06	2490300	1761025
1343	isocitric lactone	Energy	TCA Cycle	54724	LC/MS Polar	100009239	2970	173.009	98259	4702-32-3			159836	120612	194033	157596	190671	206387	144468	217232	308478	427627	96793	197040	136630	1174542	213126	401543	309738	238820	234963	316526	328878	274579	374652	296181	268660	355776	193375	221648	278502	346180
344	isoleucine	Amino Acid	Leucine, Isoleucine and Valine Metabolism	1125	LC/MS Pos Early	376	2800	132.102	6306	73-32-5	C00407	HMDB00172	4324114432	4183437056	4535792640	4684680192	3768061952	4123442176	3786875392	4395137024	5668896256	5580420096	4768258560	5267006976	5127588864	5547140608	5049417728	5009894400	4704667136	5112374784	4972113920	5200223744	4780727808	4485383168	5050902016	5075786240	5107428352	4805899264	4284562688	4926966784	5417387520	5430459392
789	isoleucylglycine	Peptide	Dipeptide	40008	LC/MS Neg	100003169	1992	187.109	342532	868-28-0		HMDB28907	3551620	3460093	3.56134e+06	4322771	3099912	3331111	3.00871e+06	4631770	9830456	8086073	5470886	6148564	7180306	5.43752e+06	4223084	3641142	3010363	3349506	5021637	6793831	4917953	5109844	5557972	6.50287e+06	6237674	5824944	5041033	6296182	6439849	6653483
593	isoleucylhydroxyproline*	Peptide	Dipeptide Derivative	63051	LC/MS Pos Early	100021262	2707	245.15				HMDB28908	802566	742636		824090	639261	867760	848994	788602	820034	921948	421299	651614	705943	719093	571213	803675	901816	972091	863190	1053840	1171723	1078924	1386531	1162109	1127143	1122143	954533	1009488	1178274	1245766
312	isovalerate (C5)	Amino Acid	Leucine, Isoleucine and Valine Metabolism	44656	LC/MS Neg	100000708	1564	101.061	10430	503-74-2	C08262	HMDB00718	1016814	894473	739325	829819	663917	767509	505603	607807	1868374	2367169	1230672	1.66045e+06	1193920	3022607	1527312	905385	999855	754872	909635	917322	652820	509361	513672	773799	616343	700710	464901	546545	512231	544203
315	isovalerylcarnitine (C5)	Amino Acid	Leucine, Isoleucine and Valine Metabolism	34407	LC/MS Pos Early	100001393	3085	246.17	6426851	31023-24-2		HMDB00688	2928904	2590272	2912941	3052314	3105572	4.18816e+06	4020039	3250882	4374848	6925096	3604117	4964859	2250782	14169840	2942356	2332856	2914991	3304155	2148005	3244293	3223762	3814794	4324602	3528326	4214541	4806867	4325742	4123498	3310823	4573391
314	isovalerylglycine	Amino Acid	Leucine, Isoleucine and Valine Metabolism	35107	LC/MS Neg	100001452	1950	158.082	546304	16284-60-9		HMDB00678	3453549	3549242	3532467	3230159	2495128	2098254	2495090	1828596	2291154	4890503	1921255	1693749	1659340	9390817	1780487	3295050	3.534e+06	3.58354e+06	3421911	4037462	3510820	3789770	3923065	5766585	3.88849e+06	4511243	4226871	4239950	5371562	4142074
4108	isoxanthopterin	Cofactors and Vitamins	Pterin Metabolism	27732	LC/MS Pos Early	100000749	1110	180.052	10729	529-69-1	C03975	HMDB00704	685926	744460	844724	814989	944920	736896	1105966	1195904	1684071	2301871	1321952	1.58017e+06	1.89069e+06	2531213	1802475	2616084	2260530	3161857	2596777	3172736	2756040	1129570	1216943	1923871	1030276	1375606	1295186	1158393	1542410	1188083
1354	itaconate	Energy	TCA Cycle	18373	LC/MS Polar	100000455	2969	129.019	811	97-65-4	C00490	HMDB02092									1027932	1235674	187516	1641304	422930	5854975	989688	974529	187759	848367	330617	1115175	378849			59295				60551
252	kynurenate	Amino Acid	Tryptophan Metabolism	1417	LC/MS Neg	98	2224	188.035	3845	492-27-3	C01717	HMDB00715	3501358	3751451	3911898	3595386	4193455	3859315	4179309	3728303	2.98865e+06	4.14874e+06	3334251	2619295	3057035	6898760	2444660	4623868	5869602	6788244	5280959	6987766	5026088	7810659	9076250	11655636	6090104	8445469	7.67539e+06	6789774	11739010	9257771
248	kynurenine	Amino Acid	Tryptophan Metabolism	15140	LC/MS Pos Early	100000265	2739	209.092	161166	2922-83-0	C00328	HMDB00684	7107850	7326799	7199490	7144015	6022861	6987930	6397310	5541453	14553362	20192292	11224693	14131149	11468503	49035276	9504275	8105111	8909837	8.09366e+06	7.21385e+06	9407565	8250506	9947062	12325036	10432558	9175374	10881376	9871737	10396862	10705906	12670543
1145	lactate	Carbohydrate	Glycolysis, Gluconeogenesis, and Pyruvate Metabolism	527	LC/MS Neg	482	681.6	89.0244	612	79-33-4	C00186	HMDB00190	68151216	68755024	60162216	61036072	74618296	71127368	72986512	49369936	68187024	81016480	89203848	63960744	65027452	124246392	61634032	69282416	74333080	77882776	67214096	74795144	71367696	37795164	46838892	55815976	54270224	48722344	41557820	49502536	37553592	43761392
2948	lanosterol	Lipid	Sterol	1128	LC/MS Pos Late	395	2687	409.383	246983	79-63-0	C01724	HMDB01251	2364857	2858481	3095229	1.68692e+06	1911587	848619	1579915	2481514	637947	996236	1525886	785777	1178934	775435	1257743	2596841	3220863	3431638	2777401	2156691	2557237	558567	217861	211978	549511	127719	473265	285363	267126	328838
1394	laurate (12:0)	Lipid	Medium Chain Fatty Acid	1645	LC/MS Neg	181	5300	199.17	3893	143-07-7	C02679	HMDB00638	12135104	14307777	15185467	14646840	13137682	14216546	14011970	13811736	13995333	15466812	12210664	11843592	13145768	22493992	13262387	11969950	11306770	14626477	10902085	12258796	12940319	11238872	11420120	14094015	12701093	15602925	11098610	10588441	13501348	13826787
1706	laurylcarnitine (C12)	Lipid	Fatty Acid Metabolism (Acyl Carnitine, Medium Chain)	34534	LC/MS Pos Late	100001392	1235	344.279	10427569	25518-54-1		HMDB02250	96230344	97758424	161248656	113677960	67068108	118858344	59997452	80609088	527651616	920375232	199523856	329853536	218254464	777943488	155315776	87350240	78396392	94230232	63760092	79046928	55915896	163045360	154474976	178123504	207311392	120024856	140223648	161727760	145387328	138271824
297	leucine	Amino Acid	Leucine, Isoleucine and Valine Metabolism	60	LC/MS Pos Early	397	2864	132.102	6106	61-90-5			4051311872	4065712128	3982775552	4280671488	3447227904	3695410688	3354983936	4010686720	5681797632	5550157312	4320655360	5146563072	5308775424	5565467136	4736019456	4516017152	4636666368	5055677440	4721759744	5514094080	4996788224	4349040128	4803070976	5211407872	4754251264	4947877888	4404362240	4733102080	5389632512	5264656384
803	leucylalanine	Peptide	Dipeptide	40010	LC/MS Pos Early	100003179	2801	203.139	259321	7298-84-2		HMDB28922	12846614	8.29135e+06	10304195	17609272	4392978	11838323	3343688	13672146	9937257	9239569	7.61696e+06	5260610	9124482	6482054	4.02124e+06	9825096	11391081	16435462	17734404	25618608	19142528	26055334	22013296	33430420	34451416	26002532	13331470	26899490	30100690	30920142
980	leucylglutamine*	Peptide	Dipeptide	48189	LC/MS Pos Early	100003183	2620	260.161	4305457			HMDB28927	3.9979e+06	3015032	4159150	8714974	1.88138e+06	6510953	980823	8435261	11338303	8.38859e+06	5637747	6480917	7.82942e+06	5606899	3206592	4721347	4435422	6012043	7100971	12928400	10755693	7775873	9892758	16976198	13911538	15383360	4825175	13490907	14356893	18419138
808	leucylglycine	Peptide	Dipeptide	40045	LC/MS Pos Early	100003185	2778	189.123	79070	686-50-0		HMDB28929	10256790	6722354	10019976	19714248	3390268	12567493	2565691	14635687	20398288	16329601	8.27195e+06	8395550	12829266	8572417	3.80443e+06	8095361	9724911	13689209	21248612	35954484	21197230	9843056	15686615	26281674	16888180	30963450	6274085	17976408	31323444	32877542
2867	lignoceroyl sphingomyelin (d18:1/24:0)	Lipid	Sphingomyelins	57330	LC/MS Pos Late	100006298	3437	815.7		60037-60-7			66542920	68054160	75003136	71410120	87101792	73826080	89813584	99405944	119685016	152966720	71565672	93677832	83128448	131216152	96904368	83341304	80399688	83681784	82209696	87367192	68544928	71085600	74354728	63789664	79659648	76323392	74612824	78533136	86855408	86846200
1714	lignoceroylcarnitine (C24)*	Lipid	Fatty Acid Metabolism (Acyl Carnitine, Long Chain Saturated)	57515	LC/MS Pos Late	100015834	1603	512.467					720425	735654	883946	862311	1239509	1056094	1253575	1852035	2109520	2067542	2.05194e+06	3353282	1709932	5627894	2807967	2000487	1.84484e+06		1626693	1.98223e+06	1605777	1360471	2.03145e+06	1498903	1760510	1302766	2480077	1573375	2288191	1120175
1451	linoleate (18:2n6)	Lipid	Long Chain Polyunsaturated Fatty Acid (n3 and n6)	1105	LC/MS Neg	180	5535	279.233	5280450	60-33-3	C01595	HMDB00673	972303232	754411392	1058482368	1526409984	839400256	1248749568	733435776	1943826688	2082069504	2287914752	599585216	1119528064	1086540416	2767846144	818213696	1099926656	833783616	1639260416	1859555456	2683744256	1689664512	1800968960	2230324480	3147403520	2625175296	4056747776	1708891648	2630121216	4105230080	3718752512
1453	linolenate (18:3n3 or 3n6)	Lipid	Long Chain Polyunsaturated Fatty Acid (n3 and n6)	34035	LC/MS Neg	100001337	5450	277.217	5280934		C06426	HMDB03073	67997352	54190944	72869112	100055712	58044232	88820000	53338912	134208992	104321288	136016832	29126104	48723968	51661844	202506528	37823880	62743252	54392916	110752464	97404040	156784928	99312648	83904544	112321752	168149824	134313200	229697488	85770400	135005136	241476928	207106112
1734	linolenoylcarnitine (C18:3)*	Lipid	Fatty Acid Metabolism (Acyl Carnitine, Polyunsaturated)	57511	LC/MS Pos Late	100015831	1310	422.327					120147944	124356016	185387952	138378768	85733440	107050880	86440160	124298440	502560992	876201600	203407360	354716704	271330208	830890496	236441936	136403872	97197808	114126392	116375696	128639256	107360152	143791536	115782512	149823696	163479312	112322408	122429168	140645424	127820896	131916216
1994	linoleoyl ethanolamide	Lipid	Endocannabinoid	52608	LC/MS Neg	100006726	6150	322.275	5283446	68171-52-8		HMDB12252	358309	420020	520620	410310	378968	542804	454645	948938	1196296	2173609	363559	1047501	568829	2.76581e+06	708100	495604	482196	627066	836575	1028533	646439	287197	459156	694179	526207	631644	373067	629173	1049182	746283
1733	linoleoylcarnitine (C18:2)*	Lipid	Fatty Acid Metabolism (Acyl Carnitine, Polyunsaturated)	46223	LC/MS Pos Late	100003151	1430	424.342	6450015	36816-10-1		HMDB06469	334901792	343479936	546028544	405815168	270965760	311004256	286064544	442504064	1598406144	2189872384	845220288	1318464896	1021289216	2481098240	1040645312	510213760	366638496	358588384	445741280	507243968	447868256	505684160	427684544	538447488	619275584	417190464	486606528	505017792	468187232	451316192
98	lysine	Amino Acid	Lysine Metabolism	1301	LC/MS Polar	407	5431.1	145.098	5962	56-87-1	C00047	HMDB00182	3666442	3487951	4009390	5174477	5132912	5418901	4.16117e+06	5729537	11971445	12768021	6680152	9074714	7.40269e+06	14526860	5764111	7643205	5283055	5860005	6562447	8.20826e+06	6.97205e+06	5773096	6394632	7705579	5985923	6873423	4504086	6.79196e+06	10112197	8810098
828	lysylleucine	Peptide	Dipeptide	40020	LC/MS Pos Early	100003196	3370	260.197	4682588	7369-79-1		HMDB28955	4049856	3935335	4601652	4174701	2999321	4095848	2473199	5220621		9543076	3173224	3.95275e+06	5031044	6612345	4624781	3854473	5641266	5636051	2635353	7250651	4280062	4176400	4714919	5436649	6521400	6871259	4535961	5099340	6054194	7629130
1350	malate	Energy	TCA Cycle	1303	LC/MS Neg	409	615.6	133.014	525	6915-15-7	C00149	HMDB00156	9726793	12547989	11341827	11116889	11227290	10146078	9673586	9323395	19606968	17168286	10234091	15598328	12527900	21821184	11980263	19449660	8334672	14254044	9917526	15440875	9418303	9930872	12056586	13055812	10429825	10288119	9004059	9011206	11009887	14944190
1552	maleate	Lipid	Fatty Acid, Dicarboxylate	20676	LC/MS Polar	100000707	2640	115.004	444266	110-16-7	C01384	HMDB00176	4330233	3604103	3.52353e+06	3.6449e+06	4058584	3.77162e+06	3285463	3.35445e+06	4059139	3.61919e+06	2969021	2694224	3056932	3725404	3057206	4299705	3.60941e+06	3.4714e+06	3.61498e+06	3.7449e+06	2858890	2677261	3311471	3237937	2680494	2991456	2077980	2641391	2351988	2901113
1368	malonate	Lipid	Fatty Acid Synthesis	15872	LC/MS Polar	818	3447	103.004	867	141-82-2;26522-22-85-0	C00383	HMDB00691	13672979	12525302	11676425	12128428	11056610	10898489	10304166	9429624	17757088	29764898	13772074	14852354	12892297	123137288	12637408	16236330	12241220	13267555	11642871	15792523	10765440	8.31365e+06	9660145	10847242	8202159	9976145	8413396	8006309	8741488	9352459
4314	maltol sulfate	Xenobiotics	Food Component/Plant	48696	LC/MS Neg	100006106	1503	204.981					425540	546403	403480	317814	450674	309872	309021	242838	164976	342842	549380	717200	560272	55861	229162	457062	316501	910777	891953	540397	347755	239484	227464	277835	312554	81168	234258	262094	171288	163077
1253	mannitol/sorbitol	Carbohydrate	Fructose, Mannose and Galactose Metabolism	46142	LC/MS Polar	100001740	2320	181.072	5780		C00794	HMDB00247	918843	868687	932739	779486	5264685	4456451	3678712	4274448	1305753	1493773	1.30679e+06	1422107	1338887	1.68152e+06	1134278	1325993	1471574	1384145	1037387	1148386	1225737	936435	1112481	961461	904327	1043451	957814	984570	801774	1041375
4609	mannonate*	Xenobiotics	Food Component/Plant	62864	LC/MS Polar	100003695	2736	195.051	3246006	642-99-9			8940959	9510691	9735179	9060340	9992816	7166748	8390266	9716325	14609379	10397813	13452871	13860792	13457579	8611462	15438669	14018174	12266176	14068956	12372981	16451589	14341974	10447608	13356993	14025308	11929515	10517647	12030128	10959375	11164761	12527201
1254	mannose	Carbohydrate	Fructose, Mannose and Galactose Metabolism	48153	LC/MS Polar	803	2200	225.062	18950	3458-28-4	C00159	HMDB00169	1.92905e+06	1740622	1984057	1973390	2221814	2338366	2568640	2823424	1406273	561626	1857255	1463986	2742239	268579	1742720	3773732	3.41565e+06	2972862	2833575	3729146	3649942	2645575	2.72019e+06	2743794	2263288	2459662	2507557	2316331	2584949	3015931
1401	margarate (17:0)	Lipid	Long Chain Saturated Fatty Acid	1121	LC/MS Neg	891	5731	269.249	10465	506-12-7		HMDB02259	33661892	27619854	39352620	58885752	21441044	41107800	21315028	44308880	71759488	51410064	24419604	34233092	41291988	54345652	29346228	32597930	25470018	49401760	47067208	65691184	50586596	59022824	58782528	105879712	84508128	104170384	48913244	93636528	121159168	128622640
1710	margaroylcarnitine (C17)*	Lipid	Fatty Acid Metabolism (Acyl Carnitine, Long Chain Saturated)	57512	LC/MS Pos Late	100004054	1424	414.358		106182-29-0		HMDB06210	6402569	6442194	7503016	4864510	8341532	7295136	9709016	9724926	22331736	57799632	13101356	27205544	15589952	74692608	19196214	9702798	3192166	4249023	5671951	5591191	6627700	13243912	11913088	9975915	12232336	6656472	15105443	10908154	8775102	5816242
1463	mead acid (20:3n9)	Lipid	Long Chain Polyunsaturated Fatty Acid (n3 and n6)	35174	LC/MS Neg	100001472	5650	305.249	5312531	20590-32-3		HMDB10378	3357233	2432452	2.83095e+06	3.7198e+06	5798558	5351252	5412756	7175996	2.77954e+06	2489529	2432765	1728059	1.98598e+06	4259714	1649911	2939402	2851949	4.31631e+06	5693330	6499633	4389332	4.16012e+06	6512458	7754327	5.28612e+06	9413713	4170737	7088512	8840252	9939523
386	methionine	Amino Acid	Methionine, Cysteine, SAM and Taurine Metabolism	1302	LC/MS Pos Early	415	2526	150.058	6137	63-68-3	C00073	HMDB00696	2299304960	2314094592	2264190464	2532779776	2133032704	2289429248	2137547264	2269276416	2897852160	2941069056	2443084544	2643328768	2531936768	2580562432	2309607424	2474817792	2443976192	2841754368	2505764864	2994278656	2681469696	2603809536	2863151872	3063846912	2991580160	2919321600	2468083968	2879475968	3322223616	3007036672
391	methionine sulfone	Amino Acid	Methionine, Cysteine, SAM and Taurine Metabolism	44878	LC/MS Pos Early	100004635	1250	182.048	69961	820-10-0			664808	569446	580325	562717	635472	785787	747491	757339	933023	980321	511503	650099	739531	633246	642359	928061	1055190	790125	662560	886315	692716	535764	706822	622178	478107	551254	482672	502190	567595	574927
392	methionine sulfoxide	Amino Acid	Methionine, Cysteine, SAM and Taurine Metabolism	18374	LC/MS Pos Early	100000039	1272	166.053	158980	3226-65-1	C02989	HMDB02005	91361312	72581528	73609080	82284520	52716004	70746416	55392736	69985064	164890192	199235408	70577208	97010576	114697584	176579296	77035736	112403240	65192376	79275536	66196088	109208408	74091960	54351524	72315952	87329472	60796736	64654528	38566900	59737176	69229864	79832304
4739	methyl glucopyranoside (alpha + beta)	Xenobiotics	Food Component/Plant	46144	LC/MS Neg	100005864	1070	193.072					299750	433895	327438	296985	314298	509060	286042	195599	107320		184083	146458	151739	48605	119544	275353	282422	173406	163413	290252	191572	27678
4858	methyl vanillate sulfate	Xenobiotics	Food Component/Plant	63857	LC/MS Neg	100020622	2933	261.007					115331	151922	106378	80237	94419		44517		79960	112277	175229	146371	129421		98620	85569	89934	127551	120451	52946	36622	179093	100066	50158	107473	155304	220333	306075	161121	60202
1655	methylmalonate (MMA)	Lipid	Fatty Acid Metabolism (also BCAA Metabolism)	1496	LC/MS Polar	418	3078.4	117.019	487	516-05-2	C02170	HMDB00202	3882955	3.83335e+06	3405549	3649890	3.83878e+06	3208227	3.48947e+06	2900845	2252827	3.35055e+06	3.60554e+06	2649503	2305148	9688084	2853859	4782877	4278787	4373630	3.83318e+06	4440388	3870058	1927726	2673380	2367111	2070219	3094692	2231124	2693430	2128809	3037178
4004	methylphosphate	Nucleotide	Purine and Pyrimidine Metabolism	37070	LC/MS Pos Early	100001805	544	113	13130	7023-27-0		HMDB61711	69646	64682	85837	81115		56742	51191		31177	63434	43867	44517	52478	103235	54860	59742	81926	90983	123679	118359	89242	34400	53544	67738	77306	90701	47651	70338	79468	96051
363	methylsuccinate	Amino Acid	Leucine, Isoleucine and Valine Metabolism	15745	LC/MS Polar	2051	2800	131.035	10349	498-21-5		HMDB01844	801136	832848	727439	723062	491854	571735	518596	571554	7126132	6712445	6535595	15905254	15568456	8207323	9550018	9292271	3623635	22890060	9607202	29524316	7636707	766952	1043938	1302372	1189102	943114	870432	922837	746112	819480
2937	mevalonate	Lipid	Mevalonate Metabolism	39583	LC/MS Polar	30	1462	147.066	439230	96949-03-0	C02104	HMDB00227	1134600	1254647	1352245	975107	1504743	1205621	1529979	1529306	2770658	4764897	2.45434e+06	2324540	2394661	6070291	2449932	1257732	1042136	1.30768e+06	1009317	1132284	1095186	414937	348020	442858	449895	369377	422751	479635	375970	486732
2013	myo-inositol	Lipid	Inositol Metabolism	1124	LC/MS Polar	363	3506.3	225.062	892	87-89-8	C00137	HMDB00211	1932506	2420208	2589150	2663715	3123325	3141605	3.14458e+06	2649864	3408853	3155123	2679853	2826273	2845216	5324515	2801437	3.59292e+06	3535714	3027258	3542240	4139968	3690551	2850479	3431091	2953301	2549449	3324994	2699915	3205840	3139737	4270159
1398	myristate (14:0)	Lipid	Long Chain Saturated Fatty Acid	1365	LC/MS Neg	519	5440	227.202	11005	544-63-8	C06424	HMDB00806	263378544	263115712	263477280	203978592	163431776	156851120	128487792	149355104	352983616	343899520	206228208	275183232	230578112	463030176	202986560	183073008	154577520	143659616	143868640	199576800	134958464	169953296	262384160	263040576	219654384	277712608	165561472	204920992	275726944	242708432
1411	myristoleate (14:1n5)	Lipid	Long Chain Monounsaturated Fatty Acid	32418	LC/MS Neg	100001198	5346.9	225.186	5281119	544-64-9	C08322	HMDB02000	1072680	1034850	1565943	1298360	1319580	1.98022e+06	1.90539e+06	2293223	2849890	8387466	850334	1745577	2.03613e+06	17102712	1235665	1604745	1281664	1513261	1803018	2653148	1413414	1583518	1428907	2259157	1950266	1745031	1220131	1.89814e+06	2944411	2353200
1726	myristoleoylcarnitine (C14:1)*	Lipid	Fatty Acid Metabolism (Acyl Carnitine, Monounsaturated)	48182	LC/MS Pos Late	100006051	1316	370.295	90659872	889848-55-9			290968128	382936256	541174720	332693344	369366656	455597920	426781600	482882144	969387072	1864606208	797569856	1174902528	729311552	2070793472	571759744	551510912	587786240	396757632	477977056	562536384	410554720	619819264	552668480	630342976	686136896	454373152	502793952	578794112	501695072	521752032
1707	myristoylcarnitine (C14)	Lipid	Fatty Acid Metabolism (Acyl Carnitine, Long Chain Saturated)	33952	LC/MS Pos Late	100001270	1350	372.311	6426854	18822-89-4		HMDB05066	230201456	241707392	355268640	277220672	261514512	304084064	234435408	299039616	850430144	1309870720	416212672	600117184	435554848	1481694720	433080032	285712480	260645792	219091808	220451488	269930880	212797040	330432672	284741632	335497760	383611424	243266928	277016288	321553120	288690976	284511552
130	N,N,N-trimethyl-5-aminovalerate	Amino Acid	Lysine Metabolism	57687	LC/MS Pos Early	100015962	2186	160.133	14274897				110134032	96436400	125053336	130205016	72845504	85440496	77166672	70892312	177702816	222332560	95506768	148403792	95905288	468660640	111477272	198171136	144606784	132383648	118959280	207354160	150576352	13853649	17212304	16897432	15188638	18128992	13459727	17271168	16397876	19438056
466	N,N,N-trimethyl-alanylproline betaine (TMAP)	Amino Acid	Urea cycle; Arginine and Proline Metabolism	62947	LC/MS Pos Early	100020217	2470	229.155					1110373	1.0304e+06	1002077	1082795	3022446	2850577	1592055	2729065	6388662	10671466	1984389	6480771	3190141	41827800	5056920	5114869	2523848	2328982	1764902	6.06197e+06		1455130	5120450	4846386	4530507	3075343	2969060	2652992	4834647	5851070
32	N,N-dimethylalanine	Amino Acid	Alanine and Aspartate Metabolism	63151	LC/MS Pos Early	100020371	1370	118.086	5488191	2812-31-9			20325772	19807764	15213256	23165108	27394596	33280966	30726916	49374104	5467867	8571335	10425037	24337224	27875694	4240653	17032456	15765256	16918692	13597661	10889108	17064134	11121718						34961464
4616	N-(2-furoyl)glycine	Xenobiotics	Food Component/Plant	31536	LC/MS Neg	100001086	1525	168.03	21863	5657-19-2;5657-19-2		HMDB00439	276020	342050	323377	291858	337782	267461	322193	210588	155258	78280	212865	150949	172420		182336	253284	244566	402213	248963	310293	269207	355136	372058	463037	354121	408350	330133	279358	299258	297537
72	N-acetyl-1-methylhistidine*	Amino Acid	Histidine Metabolism	43255	LC/MS Pos Early	100004299	2100	212.103	53859791				2623492	3013123	2977918	3498818	2696163	2377745	2862348	3441640	3617871	5248920	2954615	3090621	2290029	10630002	3842742	3717504	3.90528e+06	3677154	4250572	5556235	4819063	3630373	6950462	5747109	5904567	6201049	5835143	5448147	8209623	5870415
1637	N-acetyl-2-aminooctanoate*	Lipid	Fatty Acid, Amino	62059	LC/MS Neg	100020204	3943	200.129	95555			HMDB59745	662244	699326	625611	1.0212e+06	632290	494456	608352	717369	432044	548908	733450	259438	527984	948910	535070	1099672	1149988	1476759	1104669	1606764	1396858	891688	1105625	1054721	1000646	1172232	856734	908066	1502098	828917
71	N-acetyl-3-methylhistidine*	Amino Acid	Histidine Metabolism	43256	LC/MS Neg	100002204	1360	210.088	193270	37841-04-6			120199	148411	152579	128128	96350	117730	101769	161718	68116	94658	90749	85784	119000	92944	94680	118757	140104	106836	95856	164006	120211	119373	171639	164334	186859	160417	154909	193733	137501	194321
3966	N-acetyl-beta-alanine	Nucleotide	Pyrimidine Metabolism, Uracil containing	37432	LC/MS Neg	100002102	773	130.051	76406	3025-95-4	C01073		265451	352201	278576	410446	249875	161280	391555	221414	678278	622956	328599	495060	339158	1950035	599003	420455	390688	352357	570109	440369	393708	169745	297638	218717	140045	113003	293963	283697	476806	306253
30	N-acetylalanine	Amino Acid	Alanine and Aspartate Metabolism	1585	LC/MS Neg	1110	861	130.051	88064	97-69-8	C02847	HMDB00766	2514998	2576767	2382393	2975754	2073989	2893684	2.08394e+06	3110056	5403762	4964284	3054229	3.68765e+06	3.86115e+06	6676102	3.62609e+06	2902025	2864857	3539508	3626629	5001131	3.56285e+06	2956048	3516439	4768624	3.83431e+06	4370932	3194378	3.79002e+06	4400938	4496315
447	N-acetylarginine	Amino Acid	Urea cycle; Arginine and Proline Metabolism	33953	LC/MS Pos Early	100001266	2245	217.13	67427	155-84-0	C02562	HMDB04620	1746293	1748397	1541078	2420045	1215355	1487573	1157537	1420348	2001254	1748870	1362550	1315160	1552082	999145	1209602	1440746	2349764	2926972	2498234	3468330	2476113	3707124	5037024	5881821	4841447	8442499	4038033	5370791	6061961	5615256
40	N-acetylasparagine	Amino Acid	Alanine and Aspartate Metabolism	33942	LC/MS Polar	100001257	2250	173.057	99715	4033-40-3		HMDB06028	1180971	1081442	1.24606e+06	1024426	1082087	1014328	1021147	990003	572643	742386	696897	611455	583760	1102888	552520	1072795	1092519	1144024	941982	1205581	1273929	1203377	1742472	816752	1376465	2293275	1734969	1764658	1711435	1796492
36	N-acetylaspartate (NAA)	Amino Acid	Alanine and Aspartate Metabolism	22185	LC/MS Polar	100000787	3143	174.041	65065	997-55-7;997-55-7	C01042	HMDB00812	2623821	2692160	3336445	2.50182e+06	2141466	2170123	2069275	2392412	7.98544e+06	7456784	5005097	7166325	5029007	6389704	6605708	7113186	5164012	7884893	5808540	8094425	6504852	3461542	4658900	91454432	3946906	4725609	3.77118e+06	4127080	4994809	5498477
81	N-acetylcarnosine	Amino Acid	Histidine Metabolism	43488	LC/MS Pos Early	100004046	2141	269.124	9903482	56353-15-2		HMDB12881	1317661	1345346	1280447	1031551	1144220	959211	1298511	1174004	390870	1494185	1288205	1302549	1.42187e+06	1995137	1639664	1829067	2263952	2459848	1377692	1.36209e+06	1354038	1412774	1684965	477413	1058289	553705	1569490	1132449	283774	261920
452	N-acetylcitrulline	Amino Acid	Urea cycle; Arginine and Proline Metabolism	48434	LC/MS Neg	100001577	940	216.099	656979	33965-42-3	C15532	HMDB00856	1067157	1059124	993507	1267043	680466	808273	706846	446513	459532	692510	629131	479214	475148	1318976	344391	736763	747997	1105475	786958	848738	785154	931730	1482705	955698	955292	1937255	1135092	1438974	1933603	1531163
408	N-acetylcysteine	Amino Acid	Methionine, Cysteine, SAM and Taurine Metabolism	1586	LC/MS Pos Early	1107	1416	164.038	12035	616-91-1	C06809	HMDB01890	1225079	1082762	964902	1217907	851105	788243	873730	837222	1400505	1.84851e+06	1002166	1224063	1238739	4029818	1379819	1474577	1258876	1756839	1188702	1694968	1340866	1423089	1701011	1.64314e+06	1403971	1.70817e+06	1244423	1730983	1604644	1534740
1332	N-acetylglucosamine/N-acetylgalactosamine	Carbohydrate	Aminosugar Metabolism	46539	LC/MS Pos Early	100006435	715	222.097	24139			HMDB00215	1088907	919385	1175392	628871		886354	957868	1273800	1358337	1297676	760323	1340225	1249456	1.4848e+06	1126902	1833394	1914358	1628337	1387517	1967418	1460268	897883	1252425	1.50208e+06	1095419	949959	684183	1096019	1180572	1172081
45	N-acetylglutamate	Amino Acid	Glutamate Metabolism	15720	LC/MS Polar	100000282	3106	188.056	70914	5817-08-03	C00624	HMDB01138	8512688	4683837	7763487	13438970	2927661	6158379	2123355	6932877	8384097	8465999	5045476	5945793	5467114	10883739	4535499	7584873	7773239	10898497	9756971	13005258	11493830	6280578	17806706	11581955	12266490	23968588	5774409	12712074	22717524	21028150
46	N-acetylglutamine	Amino Acid	Glutamate Metabolism	33943	LC/MS Pos Early	100001253	845	189.087	182230	2490-97-3	C02716	HMDB06029	12048709	13201888	13015024	10686167	10716337	8589736	10449997	12182538	15739968	19042244	12015167	12617199	14288861	18446128	14409878	12567904	14120898	16261606	13979665	15346707	16755639	9685829	8851374	9518376	10464927	9207271	9815771	9944303	12241990	9827148
2	N-acetylglycine	Amino Acid	Glycine, Serine and Threonine Metabolism	27710	LC/MS Pos Early	100001006	826	118.05	10972	543-24-8		HMDB00532	4145725	4782460	7692602	4906853	3543978	4.08433e+06	4548728	5205693	14617551	20622768	4772987	12776886	8856251	60491232	10221988	6143754	5276434	5029560	5568890	7223263	4960780	7.8229e+06	7483637	9962050	8827000	7.57983e+06	8.0977e+06	8.18034e+06	8107208	7770146
94	N-acetylhistamine	Amino Acid	Histidine Metabolism	48679	LC/MS Pos Early	100006123	2287	154.097	69602	673-49-4	C05135	HMDB13253	2051824	1247392	1189405	3576216	3524719	2763265	3752312	3459156					168507		186820	3111999	2668274	3589420	3043051	3215017	3673360	549968	449822	872139			310282	286364	549973	348530
70	N-acetylhistidine	Amino Acid	Histidine Metabolism	33946	LC/MS Pos Early	100001293	2065	198.087	75619	39145-52-3	C02997	HMDB32055	33837072	35029120	34004692	35550624	35847272	33673344	36364444	34188592	23264768	26419668	27255674	23347602	23422468	24768398	22133508	33387598	42764840	44712752	40902044	44976264	44601936	40806408	59232272	34024584	44134760	60260452	54375224	53410104	60012416	48813504
346	N-acetylisoleucine	Amino Acid	Leucine, Isoleucine and Valine Metabolism	33967	LC/MS Neg	100001276	2325	172.098	306109	3077-46-1		HMDB61684	1666839	1866509	1988206	1649862	1436458	1258240	1353287	1353830	993319	1280168	958566	921487	942209	1.72725e+06	858507	1515557	1686547	1.82166e+06	1610658	1.94166e+06	1863633	2.08263e+06	2373309	2083937	2288135	2658160	2359383	2880337	2829328	2954809
250	N-acetylkynurenine (2)	Amino Acid	Tryptophan Metabolism	48757	LC/MS Neg	100006378	2378	249.088					108626	148453	94200	88771	96076	85060	83017	78177	456110	664551	379267	361469	403831	1313664	353270	264830	335485	324923	244487	381388	294344	268366	327311	262224	286342	505509	330007	282049	695112	312321
298	N-acetylleucine	Amino Acid	Leucine, Isoleucine and Valine Metabolism	1587	LC/MS Neg	1082	2400	172.098	70912	1188-21-2	C02710	HMDB11756	8520312	9119469	9057876	7156483	7129759	6237419	6583716	6186007	4812277	6871114	5082530	4466931	4.07117e+06	10687081	4.01387e+06	6882777	7450733	7623366	7809817	9324347	8142513	10655458	13455086	9848540	12135898	14421714	12440991	14440540	15310024	15650517
387	N-acetylmethionine	Amino Acid	Methionine, Cysteine, SAM and Taurine Metabolism	1589	LC/MS Neg	1083	1787	190.054	448580	65-82-7	C02712	HMDB11745	15900651	14902380	16409840	20667232	13066686	18918780	10690986	23091246	52254548	39999440	22189468	26823744	29838404	38752704	22291852	20127520	20837256	25193012	24429260	31844876	26269216	23078180	28359212	34419752	28567772	30915972	19894712	27702590	35085628	34674092
393	N-acetylmethionine sulfoxide	Amino Acid	Methionine, Cysteine, SAM and Taurine Metabolism	45428	LC/MS Pos Early	100005463	880	208.064	193368	108646-71-5			1794293	1590633	1713295	2112154	1017540	1607775	977879	2059426	7316982	7034106	1861311	2947155	3567541	4952088	2212209	1631045	1490065	1625454	1510816	1.91723e+06	1969569	1162768	1.98848e+06	2509541	1647176	1721764	1140612	1571980	2031061	2336053
1318	N-acetylneuraminate	Carbohydrate	Aminosugar Metabolism	32377	LC/MS Polar	1162	3072.6	308.099	439197	131-48-6	C00270	HMDB00230					31693				123516	279583	68459	66643		387523					27866		57361		33967			20430	25139
133	N-acetylphenylalanine	Amino Acid	Phenylalanine Metabolism	33950	LC/MS Neg	100001256	2597	206.082	74839	2018-61-3	C03519	HMDB00512	8464680	8943745	8104179	8355952	8120215	6453984	7355159	6653865	4504829	4843409	6156197	4535095	4655683	7004372	5411168	8234423	9748717	9997157	9029487	10324510	8879943	8098652	10137752	7517823	10042965	9877801	11822833	10543547	9954225	8989290
484	N-acetylputrescine	Amino Acid	Polyamine Metabolism	37496	LC/MS Pos Early	192	2230	131.118	122356	18233-70-0	C02714	HMDB02064	1046572	1074696	1081153	1583507	1265303	1365471	1.57008e+06	1488187	8428376	9829379	3309204	7997614	3278941	27991356	6047786	2541962	2298517	2334095	2063592	2944845	2088048	985053	1176701	1225275	1082682	1129543	1.01686e+06	985209	974143	1160301
4772	N-acetylpyrraline	Xenobiotics	Food Component/Plant	48438	LC/MS Neg	100006120	2545	295.13					2866439	2775255	1910125	2322847	2460480	1818212	2155187	1708561	1036313	936748	1543752	952443	1074010	280868	1017933	2.00513e+06	1979662	2527913	2005691	2099987	2138913	9684204	13813330	14300150	9956455	14660844	11365067	12728610	29814540	11565586
10	N-acetylserine	Amino Acid	Glycine, Serine and Threonine Metabolism	37076	LC/MS Pos Early	100001851	800	148.06	65249	97-14-3		HMDB02931	2717200	2959914	2965352	3183064	2116358	2550919	2245869	2929366	5639238	5500636	2845426	3.78481e+06	3.91686e+06	5349664	3409614	3490884	3610824	4054832	3666745	4486938	3.99933e+06	3478073	3.72199e+06	4.18672e+06	3936327	4926947	3550454	4396337	4513667	4825838
425	N-acetyltaurine	Amino Acid	Methionine, Cysteine, SAM and Taurine Metabolism	48187	LC/MS Neg	100005466	800	166.018	159864				13497317	14409508	16188379	10270195	16155288	12225295	15738318	13584479	6838957	21739034	13829004	11432037	9691237	32687982	11525984	14678569	16433894	15393852	15120941	14130504	11792176	4851309	5304196	5301479	5778716	4864245	4501598	5422190	4768202	5585511
17	N-acetylthreonine	Amino Acid	Glycine, Serine and Threonine Metabolism	33939	LC/MS Polar	100001274	1700	160.061	152204	17093-74-2		HMDB62557	3064238	3460744	3879913	3201341	3017043	3236745	2886758	3455951	6109156	6462177	4.07119e+06	4824088	4545810	8100980	3560148	3977996	3799033	4579213	4355176	5493881	4.90745e+06	4841991	6372786	5697419	5582006	8718093	5.92086e+06	6733470	7508128	7768399
238	N-acetyltryptophan	Amino Acid	Tryptophan Metabolism	33959	LC/MS Neg	100001254	2630	245.093	700653	1218-34-4	C03137	HMDB13713	298250	357873	284670	263742	318244	276203	255878	284877	235472	273475	242155	240815	209363	343868	229709	408867	452510	489305	384489	508507	365361	605748	497196	377901	512110	578655	533323	447102	708709	537965
155	N-acetyltyrosine	Amino Acid	Tyrosine Metabolism	32390	LC/MS Neg	100001104	1680	222.077	68310	537-55-3		HMDB00866	861340	860138	640704	845001	801029	661901	602171	612432	514106	552758	609786	508741	470077	599333	511925	746345	917090	802150	829272	700970	708007	1107058	1277293	978973	1107174	1145309	1223529	1014944	1081352	1111762
370	N-acetylvaline	Amino Acid	Leucine, Isoleucine and Valine Metabolism	1591	LC/MS Neg	1084	1704	158.082	66789	96-81-1		HMDB11757	396893	415559	557449	437586	319934	386432	332742	438107	649510	691791	336923	397578	471477	1002337	519739	402471	489248	542888	526324	621313	545735	427303	463481	508559	534008	532305	442637	604260	614643	654443
2793	N-behenoyl-sphingadienine (d18:2/22:0)*	Lipid	Ceramides	57372	LC/MS Pos Late	100015624	3911	620.598					1.73813e+06	1859943	2385783	2188253	2418206	3102180	2274843	2999276	3338533	2248988	1103482	1614779	1.95653e+06	2.75071e+06	2.05578e+06	2464552	3446888	2701399	1.73898e+06	2306544	2242975	2070030	3388853	3738726	3007260	4751293	3.02793e+06	3814681	4743705	4242484
455	N-delta-acetylornithine	Amino Acid	Urea cycle; Arginine and Proline Metabolism	43249	LC/MS Neg	100004523	858	173.093	9920500				1245384	1265505	1.33033e+06	1419978	1379188	1250734	1251720	1181713	1296526	1.73041e+06	1266925	1472943	1061114	3640706	1418965	2156739	2.06358e+06	1538802	1672612	2165575	1716746	840511	990453	786964	839597	1096704	919325	867773	714706	920075
389	N-formylmethionine	Amino Acid	Methionine, Cysteine, SAM and Taurine Metabolism	2829	LC/MS Polar	194	1188	176.039	439750	4289-98-9	C03145	HMDB01015	3215508	3960895	3515756	3371940	2905677	3402689	2759955	3680447	4960908	3562224	4294730	4462106	4677053	3608133	3296839	4392593	3907538	4939517	5230280	5483275	4505024	3957844	4903903	5430596	5589826	7965167	4957214	6076864	4567331	5704918
216	N-formylphenylalanine	Amino Acid	Tyrosine Metabolism	48433	LC/MS Neg	100006056	2360	192.067	759256	13200-85-6			307852	229091	316993	295937	138957	195475	177702	145749	387295	417045	229097	246739	245648	502086	305314	224875	190609	152655	154288	196224	170905	184347	232357	310388	180455	207438	170870	212352	253956	206390
1333	N-glycolylneuraminate	Carbohydrate	Aminosugar Metabolism	37123	LC/MS Pos Early	100001491	636	326.108	123802	1113-83-3	C03410	HMDB00833	400735	429973	610257	570369	361108	378133	466328	514397	817264	751921	475949	483961	475299	1534269	529357	460190	510182	443575	575446	569873	465572	402471	451292	545164	461607	460449	371315	491382	377319	673893
1990	N-linolenoyltaurine*	Lipid	Endocannabinoid	46224	LC/MS Neg	100005815	5412	384.221					2353593	2103126	3110202	2305694	3180661	2673583	3.51097e+06	4980583	8.27339e+06	18678728	4373762	8596296	6215776	24710870	4270152	4917915	3286839	4904826	4441676	6381505	4528240	2191650	1673283	2246358	1.76737e+06	1309165	1552716	1915703	1606282	1699884
1683	N-linoleoylglycine	Lipid	Fatty Acid Metabolism (Acyl Glycine)	32462	LC/MS Neg	1506	5510	336.254	6433346	2764-03-06			347589	396955	505167	460020	247414	288524	171747	654553	1039314	1568273	373652	903126	660821	1610057	484297	412977	305743	322294	546084	712122	450166	637143	511975	566244	530217	548822	497384	667601	798353	640178
1989	N-linoleoyltaurine*	Lipid	Endocannabinoid	61826	LC/MS Neg	100005814	5505	386.237					12446197	12879676	19478632	13687722	19645120	14708778	19963628	32611516	47006608	94317184	29775144	59425208	40919920	155389184	34066556	33837084	17333884	27233508	28782078	43731392	31379178	16390809	14718048	18053096	14394277	9679626	11657531	14919110	13181268	13168254
57	N-methyl-GABA	Amino Acid	Glutamate Metabolism	39577	LC/MS Pos Early	100003152	2109	118.086	70703	1119-48-8	C15987		249112960	233922400	234058912	267913728	254485648	366410752	340102048	265529312	171567248	127415560	168838176	104354336	138084880	68714288	111805784	192117520	312996256	277494400	231330304	275204064	280763488	271977984	333828544	367051840	259848848	386204480	319184992	318528544	344903904	380205152
4932	N-methylpipecolate	Xenobiotics	Bacterial/Fungal	47101	LC/MS Pos Early	100005383	1932	144.102	11286529	41447-17-0			604972	474876	864534	656325	697271	843269	840833	1154149	367005	426138	398499	699366	704737	320527	248648	1267726	971913	750638	977001	1226577	1373539	818547	1215486	394952	629607	630114	768900	822725	890746	1124136
465	N-methylproline	Amino Acid	Urea cycle; Arginine and Proline Metabolism	37431	LC/MS Pos Early	100001956	1335	130.086	557	475-11-6			9958463	9173476	9395224	12274731	12248844	14352816	16742019	12304422	3026891	4085804	6318525	4557505	4400150	2544796	6328564	10619145	9810403	9304630	8519424	10410920	10884983	3034203	3875713	3.42412e+06	3766036	3784684	3.74085e+06	3301790	3250938	3672401
1678	N-octanoylglycine	Lipid	Fatty Acid Metabolism (Acyl Glycine)	43502	LC/MS Neg	100003940	4335.4	200.129	84290	14246-53-8		HMDB00832	1691674	1758757	3900330	1804241	1134415	1462020	1620880	1897705	1606354	1211617	1244683	1551815	3151666	2740450	2085928	2198505	1180921	1511818	1762137	3039506	1652756	4.08193e+06	3945736	6746668	4262323	4384570	5536460	5528105	8628274	5090377
2008	N-oleoylserine	Lipid	Endocannabinoid	57664	LC/MS Neg	100015641	5600	368.281					52658	55372	78101	69786	98021	63601	95323	86561	102981	202040	105233	170719	55474	188509	86178	95755		60910	104795	89765		86923		61441			68503	105647
1984	N-oleoyltaurine	Lipid	Endocannabinoid	39732	LC/MS Neg	100003119	5610	388.253	6437033	52514-04-2			11854355	11916290	15133529	12377313	25975800	18656584	26944036	35942988	30908286	60045640	23913536	42398932	27708764	104123568	26732916	30328446	19304580	27135866	28577014	39854112	29359874	26354024	23874380	24456964	16959964	12623961	16057614	19314840	17517456	18447788
1988	N-palmitoleoyltaurine*	Lipid	Endocannabinoid	61824	LC/MS Neg	100005831	5442	360.221					7102602	6.99929e+06	9099875	7963531	14225144	11555236	14316051	19582880	16776817	32035770	11879944	19076340	16107707	54275256	10542121	20532282	14945235	19236552	17290024	27033800	17002948	8759884	8.33983e+06	9792781	6.68197e+06	4949325	5615938	7.2544e+06	6.56883e+06	7166049
2773	N-palmitoyl-sphinganine (d18:0/16:0)	Lipid	Dihydroceramides	52604	LC/MS Pos Late	100009028	3090	540.535	5283572	5966-29-0		HMDB11760	379570	456517	557196	648538	968052	1.03569e+06	910674	1370106	12711464	17436752	2757387	10395611	4641860	33873912	5400926	1745971	1484420	1256507	1022678	1085637	828370	502022	704594	890269	926963	896355	506922	867839	849451	1091637
2781	N-palmitoyl-sphingosine (d18:1/16:0)	Lipid	Ceramides	44877	LC/MS Pos Late	1518	2893	538.519	5283564	24696-26-2		HMDB04949	33916208	35377516	50059248	48374768	57804808	62213812	65007164	84418440	306069152	284213952	87772848	241045920	153249024	389212384	184513520	71531056	86735600	75131472	59074448	65158788	53129368	32568312	49177228	55469856	55434508	53737424	41815164	52879092	50172728	60606044
1679	N-palmitoylglycine	Lipid	Fatty Acid Metabolism (Acyl Glycine)	42092	LC/MS Neg	100003686	5580	312.254	151008	2441-41-0		HMDB13034	329920	365685	417236	505198	203809	245816	184965	389158	1030054	898613	308346	642168	528260	876281	369079	419211	339852	462582	627070	740027	457736	540614	441721	780572	637012	646853	403190	711736	1126957	885663
1986	N-palmitoyltaurine	Lipid	Endocannabinoid	39835	LC/MS Neg	100003239	5560	362.237		83982-06-3			2893635	3.50645e+06	4491922	3.27791e+06	5282156	4466388	5722014	7635662	8779474	18269108	5895027	11366985	7362960	26117104	6594768	5901457	3842468	5.21344e+06	6287635	7630941	4853619	4257717	3656020	4574165	4341765	3367041	3390474	4400805	5.18003e+06	4322281
5680	n-propanol glucuronide	Xenobiotics	Chemical	63814	LC/MS Polar	100021360	1784	235.082													163365	1.97962e+06	84666	240116	90157	14642852	167746
2785	N-stearoyl-sphingosine (d18:1/18:0)*	Lipid	Ceramides	54979	LC/MS Pos Late	1547	3392	566.551	5283565	104404-17-3		HMDB04950	4802900	4595319	7974598	6304728	13335125	12367910	11911019	19407734	64313128	64358956	10571371	48063852	22462792	91232920	27089452	7829520	5162794	7.65997e+06	5767131	4556594	4457149	6361233	8723402	12454202	15289397	11183520	9122392	12966968	8514709	12187613
1985	N-stearoyltaurine	Lipid	Endocannabinoid	39730	LC/MS Neg	100003240	5782	390.268	168274	63155-80-6			988021	1088801	1540214	1165757	1.98316e+06	1652507	1903107	2947916	2630071	5205490	1858889	3556656	2354856	7373764	1985803	1628494	1297150	1776649	1716255	2457137	1576166	1597902	1.85225e+06	2108562	1757624	1252464	1732562	2039340	1799644	1.81395e+06
4043	N1-Methyl-2-pyridone-5-carboxamide	Cofactors and Vitamins	Nicotinate and Nicotinamide Metabolism	40469	LC/MS Neg	100001468	1668	151.051	69698	701-44-0	C05842	HMDB04193	6.50358e+06	6523045	7531883	7348428	7790861	10375331	9299796	10106053	8549794	5316719	4272281	5.86927e+06	6.09213e+06	8772287	7036423	13022346	13829367	15155767	11194877	19567906	14343317	14567321	16445926	24148820	13797223	14924539	15645987	13159154	16741628	17286378
3880	1-methyladenosine	Nucleotide	Purine Metabolism, Adenine containing	15650	LC/MS Pos Early	1242	2120	282.12	27476	15763-06-1	C02494	HMDB03331	4794948	5306781	6042885	6.62043e+06	4696162	5221300	5951702	7160828	5286889	7.82245e+06	5068089	5075566	7191978	5863165	4763397	6477855	6738620	9360818	6528970	10526231	8437278	7.19258e+06	7.30707e+06	9781588	6.95065e+06	6617978	6339991	7022538	7.49986e+06	7.99504e+06
3917	1-methylguanosine	Nucleotide	Purine Metabolism, Guanine containing	31609	LC/MS Neg	100001122	1915	296.1	96373	2140-65-0		HMDB01563	1583383	1675966	1894788	2037192	1804062	1715044	2264039	2677063	2019454	2256265	1686301	1885153	2544743	1617032	2.07645e+06	2535061	2699771	2854326	2309998	3435256	2836916	2048043	2121768	2938410	1894223	1857781	1953004	1943481	2301665	2295655
3855	N1-methylinosine	Nucleotide	Purine Metabolism, (Hypo)Xanthine/Inosine containing	48351	LC/MS Pos Early	100001409	1430	283.104	65095	20245-33-4		HMDB02721	937222	1079550	1185065	1312661	1122098	1.01985e+06	1395049	1634250	1406809	1601339	1190170	1399370	1818897	1074030	1335048	1.95974e+06	1848360	1966663	1338675	2285546	2.00301e+06	2174376	1939278	2844353	1.71421e+06	1479874	1791361	1383344	1.86104e+06	1888330
3919	N2,N2-dimethylguanosine	Nucleotide	Purine Metabolism, Guanine containing	35137	LC/MS Pos Early	100001412	2210	312.13	92919	2140-67-2		HMDB04824	358268	322152	381528	464831	325840	265025	440205	459671	575104	658099	345479	543012	610184	954198	481378	524397	496388	550878	469340	680175	630688	561125	556436	674990	552642	536460	494621	626188	656941	622908
104	N2,N6-diacetyllysine	Amino Acid	Lysine Metabolism	48455	LC/MS Neg	100006124	1604	229.119	91827	499-86-5			415248	427655	499196	344386	438888	400158	457611	379070	207808	253710	234092	195944	234339	375102	180352	290674	312316	299399	316399	335253	370348	816128	962808	922928	832688	1139080	861988	1178806	1106321	1.03978e+06
103	N2-acetyl,N6,N6-dimethyllysine	Amino Acid	Lysine Metabolism	63254	LC/MS Pos Early	100020545	2172	217.155					346448	174774	162484	263875	228641	395814	191569	274908	200983		108079	202698	137608	339752		339013	370497	385872	361274	439982	332329	512291	689573	697940	582819	828236	431862	597132	726303	829941
102	N2-acetyl,N6-methyllysine	Amino Acid	Lysine Metabolism	62954	LC/MS Pos Early	100020546	2168	203.139					59740															169676	96380		128162	99397		117072	487568	336821	281372	550114		486532	636078	314386
99	N2-acetyllysine	Amino Acid	Lysine Metabolism	36751	LC/MS Polar	100001721	3372.6	187.109	92907	1946-82-3	C12989	HMDB00446	930088	887455	776746	816861	820345	724541	791191	630192	681832	772768	769124	559097	547578	673467	744191	1033352	1051400	1077997	949082	1098784	1031939	2237860	3216230	2772494	2325089	3.81206e+06	2529085	3097911	3875419	3070241
3918	N2-methylguanosine	Nucleotide	Purine Metabolism, Guanine containing	35133	LC/MS Neg	100001467	1988	296.1	3035422	2140-77-4		HMDB05862	334270	285243	389170	342256	384926	298503	384690	439042	214990	224996	246052	236032	426785	149807	346812	509078	573335	582795	467693	659358	521125	491169	543503	719805	518143	494011	592992	620949	643856	596120
3980	N4-acetylcytidine	Nucleotide	Pyrimidine Metabolism, Cytidine containing	35130	LC/MS Neg	100001413	2040	284.089	107461	3768-18-1		HMDB05923	182344	205808	215329	275266	209626	185374	222009	280338	173073		185163	145921	174777	317804	226188	297391	433535	407399	279033	459286	356474	336727	423616	605186	378817	399285	395810	359886	576980	421547
109	N6,N6,N6-trimethyllysine	Amino Acid	Lysine Metabolism	1498	LC/MS Pos Early	189	2825	189.16	440120	23284-33-5	C03793	HMDB01325	3868533	4101609	3.76812e+06	3048740	5.31645e+06	5188838	5470970	4312650	6966223	16377355	5112559	6.98855e+06	7384231	53441584	6993166	9987111	8141707	7644934	6573416	11945363	10780219	3302069	4570545	5301500	2347335	7451885	2393083	3106634	2999075	3.9148e+06
3882	N6,N6-dimethyladenosine	Nucleotide	Purine Metabolism, Adenine containing	42081	LC/MS Pos Early	100003867	2415	296.135	348206	2620-62-4				863039		966413	872751	1006668	1383045	1660034	928281	621505		770641		1363249	980560	1196514	1530985	1307123	852549	1247798	1169504	1243020	1083915	1298345	1326557	1359897	1224943	1370064	969810	1280695
100	N6-acetyllysine	Amino Acid	Lysine Metabolism	36752	LC/MS Neg	100001734	1059	187.109	92832	692-04-6	C02727	HMDB00206	364438	388530	456544	377151	484432	552557	564580	530344	449453	710902	397701	468707	435040	1731156	444521	443820	470909	393372	421568	501978	467416	565491	646532	608981	561799	627324	568119	602045	584360	745776
3891	N6-carbamoylthreonyladenosine	Nucleotide	Purine Metabolism, Adenine containing	35157	LC/MS Neg	100001415	2164	411.127	161466	24719-82-2		HMDB41623	2261389	2290800	3063434	2410717	2429101	2286273	2766687	3381577	3806317	4261838	2618628	2983990	3.55128e+06	6078551	3634828	3229334	3669994	3.52242e+06	3360853	4826504	3.95082e+06	2677369	3343914	3618741	3026354	3109994	3.41327e+06	3.64699e+06	3.67173e+06	3731485
107	N6-methyllysine	Amino Acid	Lysine Metabolism	62860	LC/MS Pos Early	100003415	2831	161.129	164795	1188-07-4	C02728	HMDB02038	36063820	39473376	41058800	35465764	46251804	39031120	44048320	29531810	13570677	55350332	24990322	30627910	40256404	131859048	44046012	57454560	67377920	56663224	51518340	76885584	75207112	58729512	75016376	59189424	20132860	100373056	33512340	55562300	37048304	53500336
3901	N6-succinyladenosine	Nucleotide	Purine Metabolism, Adenine containing	48130	LC/MS Neg	100001664	940	382.1	165243	4542-23-8		HMDB00912	204224	189935	178346	131977	142309	125124	158003	241876	385496	1276942	268568	312105	263379	1041431	336208	313859	285365	209065	236205	328288	293574	204458	308722	176679	261176	306417	289349	285247	302233	278774
4621	naringenin 7-glucuronide	Xenobiotics	Food Component/Plant	54924	LC/MS Neg	100010898	3144	447.093					6165764	6.29763e+06	4809715	8.35932e+06	5868916	4681880	4639236	3919231	7.67497e+06	7.02127e+06	10299981	10702462	7000548	2438660	13201500	11873314	10005579	10848546	13836543	10907993	9655826	2.018e+06	2817377	2730763	2490160	1961908	2619398	2449587	2407949	2693438
1731	nervonoylcarnitine (C24:1)*	Lipid	Fatty Acid Metabolism (Acyl Carnitine, Monounsaturated)	57531	LC/MS Pos Late	100015846	1602	510.452						434067	490556	627022	605296	525830		778299		1446949	720766	1198373	1060073	2395613	1220904	937536	802690	568436	843793	845192	631279	870712	849789		1170395	748019	1158416	972743	1211938	952989
4024	nicotinamide	Cofactors and Vitamins	Nicotinate and Nicotinamide Metabolism	594	LC/MS Pos Early	432	1942	123.055	936	98-92-0	C00153	HMDB01406	39504116	36366156	54897432	35182456	33358690	30027080	36734496	33478440	18905494	14809621	12947043	12886896	17436920	15704926	26651316	32029420	21086168	27871330	29016924	34018300	34071596	46723748	40504388	54812996	45127916	38540848	45423456	57254840	40952152	46757592
4028	NAD+	Cofactors and Vitamins	Nicotinate and Nicotinamide Metabolism	5278	LC/MS Neg	1310	1434	662.102	5893	53-84-9	C00003	HMDB00902	109693	141174	191372	140108	108668	87296	132957	80390								75887	25679		37279	66105		26540	31042			35669	44437	53744		117012
4035	nicotinamide N-oxide	Cofactors and Vitamins	Nicotinate and Nicotinamide Metabolism	39582	LC/MS Pos Early	100002763	877	139.05	72661	1986-81-8		HMDB02730	7.85351e+06	7524053	9925508	7557138	6828801	6301727	7586702	8933672	6870644	3707843	2079682	4618582	4067021	4443226	5347690	9230470	6319135	8391209	5824943	9271025	7232589	15455128	12948400	20873654	11201125	10936540	11792306	10883177	11585687	13299054
4026	nicotinamide ribonucleotide (NMN)	Cofactors and Vitamins	Nicotinate and Nicotinamide Metabolism	22152	LC/MS Pos Early	1312	766	335.064	14180	1094-61-7	C00455	HMDB00229	552953	535128	833971	407445	228652	209386	190660	254428	229658	219584	96234	174083	145001	513958	145917	402110	418366	385578	326721	345266	244113	134286	216190	120933	416015	678494	299038	435285	892070	467294
4027	nicotinamide riboside	Cofactors and Vitamins	Nicotinate and Nicotinamide Metabolism	33013	LC/MS Pos Early	100001310	2040	255.098	439924	1341-23-7	C03150	HMDB00855	415659712	427849920	484087360	473085952	342254848	355453408	371230944	436596736	354743936	381639104	256597360	322716960	336110624	258465680	316159584	345108320	276674688	305563136	300640512	282911616	324953632	437950624	506368672	533655456	521747808	416043200	457491552	530287040	467297728	581281728
4021	nicotinate	Cofactors and Vitamins	Nicotinate and Nicotinamide Metabolism	1504	LC/MS Pos Early	567	1673	124.039	938	59-67-6	C00253	HMDB01488			1246912						51688680	23941530	1882740	24252736	5187983	90996240	30186164				218615		205352	478716		302465					134926	299289
4022	nicotinate ribonucleoside	Cofactors and Vitamins	Nicotinate and Nicotinamide Metabolism	33471	LC/MS Pos Early	100001316	1536	256.082	161234	2625-49-2	C05841	HMDB06809	4451544	4477761	5482432	3847923	2512280	2628385	2204203	1832010	1451177	1336269	1767913	1861914	1172858	2575142	1506540	2938466	2172077	3.61503e+06	2646382	2334315	2107879	5187377	8.02352e+06	6.82885e+06	4598131	4236925	4364350	5274503	3357472	7678319
1449	nisinate (24:6n3)	Lipid	Long Chain Polyunsaturated Fatty Acid (n3 and n6)	57810	LC/MS Neg	100015785	5657	355.264	11792612	68378-49-4		HMDB02007	5712716	5232169	5652302	6052488	6.63157e+06	8913106	6372675	9272732	7051178	5176079	3285322	3309397	3719053	4730058	3769558	5559228	4684338	5616123	5701203	7282937	5744197	4774585	6651079	8.2429e+06	5.81123e+06	8109704	6.65414e+06	8466654	8257086	9582055
1403	nonadecanoate (19:0)	Lipid	Long Chain Saturated Fatty Acid	1356	LC/MS Neg	892	6068	297.28	12591	646-30-0	C16535	HMDB00772	4676871	3900734	4834302	8.09726e+06	5028297	5080942	5449505	8593280	7559835	7363726	5355235	8985356	5464352	14362508	7517693	7.46643e+06	6621771	5191960	8043252	9977528	8788518	7621407	8711230	6942517	6403518	7224790	8069591	6978656	15373826	10152689
1703	nonanoylcarnitine (C9)	Lipid	Fatty Acid Metabolism (Acyl Carnitine, Medium Chain)	61775	LC/MS Pos Late	100006620	1010	302.233				HMDB13288	436233	448087	878402	822709		552427		390436	2.05302e+06	6603101	839009	1181493	800523	5439357	664230	418065	479174	462485	185382		281563	1380673	837937	1210195	1402070	1.00397e+06	690306	1180130	816346	1027496
5519	O-sulfo-L-tyrosine	Xenobiotics	Chemical	45413	LC/MS Neg	100005384	990	260.023	514186				255321	298695	280121	282624	306507	264431	313903	330505	399020	396389	381145	367728	366049	589426	378564	452307	493708	528772	450952	541955	514235	334527	472460	432908	389788	459770	350642	363673	439288	442444
205	o-Tyrosine	Amino Acid	Tyrosine Metabolism	43392	LC/MS Pos Early	100004290	2772	182.081	91482	2370-61-8		HMDB06050	1214492	1196721	1968610	2131667	836066	1315224	873887	1544913	7313526	10556266	3505685	4863817	5532702	10703828	2982954	3.32737e+06	1.57379e+06	1997080	2602442	3875539	2475681	2273712	2303508	3187478	2622328	2960238	1.45806e+06	2328245	2.96275e+06	3109501
1754	octadecanedioylcarnitine (C18-DC)*	Lipid	Fatty Acid Metabolism (Acyl Carnitine, Dicarboxylate)	61867	LC/MS Pos Late	100005998	1227	458.348		123233-50-1			5205250	6546775	9609026	5409228	2382670	4655623	2742786	3416129	11103238	13222958	4369088	6265770	8352027	19416466	5795189	2423712	2025173	3437959	2126231	2179692	2628579	11245006	12993378	14215799	15520354	10458827	10980088	14967113	14590899	15542586
1755	octadecenedioylcarnitine (C18:1-DC)*	Lipid	Fatty Acid Metabolism (Acyl Carnitine, Dicarboxylate)	61865	LC/MS Pos Late	100005996	1180	456.332		251981-06-3			22112282	24408380	34088524	28543158	36883964	36832188	36976660	39488948	116544976	167533360	30062814	43783504	74119080	246473072	52490696	27225838	31223872	39238364	27448206	33623696	30685478	88330224	57141312	113680592	101788096	84422880	49566076	92145096	54575920	108759904
1701	octanoylcarnitine (C8)	Lipid	Fatty Acid Metabolism (Acyl Carnitine, Medium Chain)	33936	LC/MS Pos Late	100001247	950	288.217	123701	3671-77-0	C02838	HMDB00791	514754	630374	1438157	740662	678220	1157788		799487	4824665	11737883	1228211	2353640	1441692	22445746	1110137	440411		939516	533696		575463	1723658	975729	1735747	2059667	1139253	1373742	1470089	1055466	1122963
1418	oleate/vaccenate (18:1)	Lipid	Long Chain Monounsaturated Fatty Acid	52285	LC/MS Neg	100008930	5655	281.249	445639;5282761;5281127				1060909760	857047360	1140031104	1710944000	1412306432	1996197888	1361792128	2625836544	1624594560	1726269952	579464000	882270400	830883200	2506457344	697038848	1141852160	1032397440	1518768768	1679928960	2536298752	1611801600	1558783232	1848921856	3272327936	2222294528	3099198976	1544849536	2447359232	3274603520	3735977216
1971	oleoyl ethanolamide	Lipid	Endocannabinoid	38102	LC/MS Neg	1137	6450	324.291	5283454	11-58-0;111-58-0		HMDB02088	780295	899682	1.04643e+06	1.59397e+06	1203737	1200789	1611827	1.89728e+06	2.0501e+06	3370765	1511036	2040572	1161569	5412782	1643883	1160393	1023683	1405129	1724756	2279956	1307297	1331024	1421550	1401705	1173296	1258102	790234	1243578	1797005	1595063
1728	oleoylcarnitine (C18:1)	Lipid	Fatty Acid Metabolism (Acyl Carnitine, Monounsaturated)	35160	LC/MS Pos Late	100001501	1423	426.358	6441392	38677-66-6		HMDB05065	332207424	335370400	488500576	361047104	344863968	392476448	370043200	475370432	1220359552	1777947904	602070848	1003748608	851962944	2026626816	790403264	434743712	316782016	345400448	369622240	414682304	363858848	675522624	471895776	660961472	686480448	466976864	543388864	589105792	502170624	499965472
1776	oleoylcholine	Lipid	Fatty Acid Metabolism (Acyl Choline)	53260	LC/MS Pos Late	100009331	1449	368.352					235006	325412		391969	147973		244419		517806	1543548	277879	567482	555278	851396	406847				226906			950977	609408	627642	618321		532303	560865
529	ophthalmate	Amino Acid	Glutathione Metabolism	34592	LC/MS Pos Early	100001311	2085	290.135	7018721	495-27-2		HMDB05765	98450992	83858376	74363584	115259840	87166592	111312248	85717400	148156880	402256192	626207040	183410624	328446176	175184240	1070226432	230348064	110254280	91441224	65539732	80146928	74570048	69948112	70325104	80221488	89764496	72969760	72992504	75522256	63173528	62082580	68475168
435	ornithine	Amino Acid	Urea cycle; Arginine and Proline Metabolism	1493	LC/MS Pos Early	444	2800	133.097	6262	3184-13-2	C00077	HMDB03374	189533888	154021872	208732112	183317808	146385184	255689360	129925568	186208736	391699520	339912416	231377232	455936608	186905104	747257664	192404864	395142976	202161776	176398336	185502480	238223696	234225184	144735424	154640192	196354032	159694592	201859040	150252304	195337360	176582160	207830416
3933	orotate	Nucleotide	Pyrimidine Metabolism, Orotate containing	1505	LC/MS Polar	445	1638.1	155.01	967	50887-69-9	C00295	HMDB00226	6605773	8.30535e+06	5836569	5548931	7812007	6460177	6983703	7561596	12684314	13157252	17401366	14593071	12020504	5871168	10568333	12127069	10929949	13782016	12844770	15216843	10285310	5470062	6214474	9167749	5246204	6899938	5714000	5405746	9615321	6854773
3935	orotidine	Nucleotide	Pyrimidine Metabolism, Orotate containing	35172	LC/MS Polar	100001416	2250	287.052	92751	314-50-1		HMDB00788	304203	310230	304660	249710	336662	292551	339252	348458	690521	688659	537934	535329	491712	945838	481516	887504	733215	891232	656537	965340	644795	258163	433408	485975	261907	413986	300157	320093	580815	366502
4072	oxalate (ethanedioate)	Cofactors and Vitamins	Ascorbate and Aldarate Metabolism	20694	LC/MS Neg	100000841	603	88.988	971	144-62-7	C00209	HMDB02329	9368938	9448553	7601336	7938252	9606633	7069249	7976180	6830249	5418439	5668162	7611772	6477278	5698565	9188873	7404573	7.79885e+06	8274264	8138500	7729959	7243467	6181016	7286602	7196849	7.9547e+06	8100173	7651251	9881924	9207844	7278459	6564763
214	p-cresol glucuronide*	Amino Acid	Tyrosine Metabolism	48841	LC/MS Neg	100006191	2420	283.082	154035	17680-99-8		HMDB11686	92905	75482	57876	126138	493138	270283	633664	885255	420359		136652	117850	188369	462021	401431	601221	636449	576475	1154544	933338	253898
4252	p-cresol sulfate	Xenobiotics	Benzoate Metabolism	36103	LC/MS Neg	100001315	2890	187.007	4615423	3233-57-7		HMDB11635	35616		28499		155161	76595	205048	291589	177085		27078		69665	264517	251502	361091	247707	395665	637612	284446	80714
4215	p-hydroxybenzaldehyde	Xenobiotics	Benzoate Metabolism	17665	LC/MS Neg	1276	2040	121.029	126	123-08-0	C00633	HMDB11718	1577782	1936674	1967696	1714303	1194732	1246705	1025297	1162930	1699859	2150189	1890353	1580586	1539398	2560926	1757204	2292428	1735506	1958309	1887465	2467730	1706741	1752510	1808784	1695749	1.83537e+06	1.98163e+06	1516976	2023474	1603350	2272482
1400	palmitate (16:0)	Lipid	Long Chain Saturated Fatty Acid	1336	LC/MS Neg	424	5618	255.233	985	57-10-3	C00249	HMDB00220	2519131648	1826106240	2729715200	4477419008	1783515648	3888549888	1421928064	4060410112	5573824000	3384890368	1523341952	2350953216	2808922880	3635517696	1739620096	2898817536	2615416064	4911930880	4349264896	6374041088	4369734144	4758261248	4908485632	8607496192	6862417408	8820729856	4383244288	6928168960	8734612480	9196502016
1414	palmitoleate (16:1n7)	Lipid	Long Chain Monounsaturated Fatty Acid	33447	LC/MS Neg	452	5475	253.217	445638	373-49-9	C08362	HMDB03229	166197456	127609232	169412416	321540384	175496016	299722176	147858208	406926720	197252720	195952192	62843584	76810832	91558600	319708256	57581296	189212656	217948176	353596672	319337568	603424192	279635584	240431520	295220064	567352960	340658016	504988576	212254960	325520800	539888576	571633664
1727	palmitoleoylcarnitine (C16:1)*	Lipid	Fatty Acid Metabolism (Acyl Carnitine, Monounsaturated)	53223	LC/MS Pos Late	100009406	1357	398.327	71464547				314512544	339903680	516414944	407040320	402327264	410916160	390777952	522595296	1201610752	1976603008	592573760	938358208	646464896	2225646080	643929152	466642272	403227904	347287360	379934784	482478112	351917280	435563936	353318304	463158336	480781056	300399488	359179200	401286240	366413120	376288768
1777	palmitoloelycholine	Lipid	Fatty Acid Metabolism (Acyl Choline)	53257	LC/MS Pos Late	100009334	1385	340.321							186534	200450	210228	77341	132311			753989			217794		209395	162895		108313	257714		171300	646457	366505	372747	645110	300340	259546	355316	456940	546530
2858	palmitoyl dihydrosphingomyelin (d18:0/16:0)*	Lipid	Dihydrosphingomyelins	52434	LC/MS Pos Late	100008954	2290	705.591	9939965				5705855	5842247	7040514	7897377	9637186	8193894	9185679	10971984	33255828	44548016	29950494	51572612	34046136	50161908	34857680	13747518	8401255	11415897	10880620	9780623	6896672	6312789	6964361	6366070	7842538	7763842	5902637	6795373	6280572	7415570
2862	palmitoyl sphingomyelin (d18:1/16:0)	Lipid	Sphingomyelins	37506	LC/MS Pos Late	100002107	2168	703.575	9939941	6254-89-3			54459064	50314304	61362480	58065908	51254736	47991332	51801076	62829724	225133600	288180960	171871888	280972832	216572528	344181856	248392032	64667684	39839688	57947348	62689952	52400868	50383416	56217092	67280704	57455184	71806312	64143284	59525688	65329416	62409864	68859976
1709	palmitoylcarnitine (C16)	Lipid	Fatty Acid Metabolism (Acyl Carnitine, Long Chain Saturated)	44681	LC/MS Pos Late	100000776	1425	400.342	461	6865-14-1	C02990	HMDB00222	182062896	187224832	305341856	206702688	184923088	269119136	181295680	274414240	1005223168	1404953216	374369984	709771136	577000064	1485920512	494913216	252834928	169020592	205011040	194805680	234201456	188482448	416853344	309728032	422177792	485484320	340521120	315275104	411258432	344564480	380058720
1775	palmitoylcholine	Lipid	Fatty Acid Metabolism (Acyl Choline)	52944	LC/MS Pos Late	100009233	1482	342.337	151731				558075	504059	465790	541892	605475	689052	1079637	769949	497535	1331273	591815	503029	388748	650573	418597	575873	534411	540195	569395	665377	554859	873786	875859	919736	685613	449495	525134	668325	1292850	715713
4052	pantoate	Cofactors and Vitamins	Pantothenate and CoA Metabolism	63061	LC/MS Neg	100002613	1143	147.066	439251	470-29-1	C00522		185535	210566	266232	128948	108336	313060	422121	325366	264713	691619		248634	152202	687276	314428	241430	323459	368018	460150	619453	305888		126468	139743	197334	97169	84266	193514	150571	92529
4053	pantothenate (Vitamin B5)	Cofactors and Vitamins	Pantothenate and CoA Metabolism	1508	LC/MS Neg	1024	1498.7	218.103	6613	137-08-6	C00864	HMDB00210	115185840	113373408	134271680	176356736	164923584	143594480	173714752	204719984	163007648	146398096	91194368	143951136	127569152	216941696	127771296	146331008	131610928	156572672	133330680	152477536	163137984	154627328	169834752	200760352	183673744	176617344	170418528	163005600	161523824	172224864
1399	pentadecanoate (15:0)	Lipid	Long Chain Saturated Fatty Acid	1361	LC/MS Neg	980	5521	241.217	13849	1002-84-2;10002-84-2	C16537	HMDB00826	39829064	36568272	40115456	46763536	31022388	41946432	31691442	40405248	47930520	42237108	31757176	34824392	38974588	42494488	32409612	38939264	35824448	47155476	44905936	57118544	44552512	49457464	48340196	59929992	53183616	60945584	45403064	55486620	56916912	67083576
1708	pentadecanoylcarnitine (C15)*	Lipid	Fatty Acid Metabolism (Acyl Carnitine, Long Chain Saturated)	57522	LC/MS Pos Late	100015842	1362	386.327					12505553	12604375	17925676	13890198	13576413	14446570	13590343	16365353	45174912	90594768	24347846	40336404	23389288	94206888	26584108	17369196	13992352	11623726	13059043	15450896	13212401	18381960	17477332	18043828	22346860	15235241	16615927	19504816	17166940	17273856
5781	pentose acid*	Partially Characterized Molecules	Partially Characterized Molecules	63264	LC/MS Polar	100021467	2180	165.041					2346797	2452306	2090223	1844863	2909828	2.06043e+06	1892425	1407020	1570014	934809	1723480	1083949	796237	254024	1107187	1577529	2050487	2308200	2024876	1554237	1789398	4069093	5351944	4447009	4086833	4867756	4556739	4608440	4358414	5344202
5614	perfluorooctanesulfonate (PFOS)	Xenobiotics	Chemical	57564	LC/MS Polar	100010955	662	498.93	74483	1763-23-1	C18142	HMDB59586	2141923	1887941	2223648	2053795	2379625	2144793	2654033	3150715	5591565	7079670	3163686	5537851	4097590	6193676	4074320	3808694	2858896	3113617	2165321	3722733	2027733	1086735	1204765	1978095	1365985	1367459	1217839	1662665	1196556	1298896
146	phenethylamine	Amino Acid	Phenylalanine Metabolism	12142	LC/MS Pos Early	1207	3065	122.096	1001	64-04-0	C05332	HMDB02017	1.32992e+06	1074112	1252768	1.61736e+06	1.035e+06	1071026	904574	1098174	1269384	1320283	1489046	2516319	1463852	852487	1170454	1641611	1445688	1543918	1590467	1633121	1298991	808945	1605635	1308820		1339557
180	phenol glucuronide	Amino Acid	Tyrosine Metabolism	52747	LC/MS Neg	100006679	1800	269.067	87235	17685-05-1		HMDB60014	234343	227546	211555	379116	206952	146712	179912	163401		144009	163978	309851	171549		225777	578871	728478	744859	878612	502369	420967
179	phenol sulfate	Amino Acid	Tyrosine Metabolism	32553	LC/MS Neg	100001510	2156	172.991	74426	937-34-8	C02180	HMDB60015	4367181	6012583	5300432	6270651	3712424	2565579	3975221	2525839	695826	2672050	4435630	4463519	3837527	86376	6826297	7980057	14758747	13033327	16041289	7445014	5717384	278451	122514	34041	31960	21217
1092	phenylacetylglutamate	Peptide	Acetylated Peptides	52925	LC/MS Polar	100009045	2325	264.088	11579826			HMDB59772	108797	87914	90813	110322	54280	61889		80507	169486	289319	79764	141063	144418	373187	161844	136763	112422	160817	158779	190197	140962	102114	197154	211923	132635	198430	120719	164772	232142	172637
1096	phenylacetylglycine	Peptide	Acetylated Peptides	33945	LC/MS Neg	100001275	2375	192.067	68144	500-98-1	C05598	HMDB00821	12754196	10925949	9843852	20720980	13217783	9827606	10925447	13134324	4910936	6338880	6103828	4058029	9069112	4810892	12630475	9360803	14781660	13323010	18994880	10837028	7425458	3468529	4219808	5476710	3470661	3789290	3129759	3409891	4.16664e+06	3700057
1103	phenylacetyltaurine	Peptide	Acetylated Peptides	63154	LC/MS Neg	100008932	2494	242.049	2179693	33953-90-1			145127	82198	132924	256009	231080	134602	156840	235133	75722	145132	89323	77347	107381	212977	154090	126332	167418	177448	242231	135536	59808		41212		33913	25533	19260		29826
132	phenylalanine	Amino Acid	Phenylalanine Metabolism	64	LC/MS Pos Early	460	2878	166.086	6140	63-91-2	C00079	HMDB00159	3130442240	3097927680	3278014464	3391370240	2571877888	3138731008	2636164608	3405375488	4522384384	4466878976	3461431296	3996549120	4129551360	4727579648	3612656896	3234325504	3392979712	3548270592	3166717440	4228211456	4120736512	3961761536	4332720128	4769761280	4657591808	4307382272	3874477312	4442110464	5002884608	4781001216
857	phenylalanylalanine	Peptide	Dipeptide	41374	LC/MS Pos Early	100003589	2909	237.123	5488196	3918-87-4			2307656	1.97731e+06	2457914	3665876	1597628	2475334	1363647	3163712	1381254	711090	1.03112e+06	788453	1493352	940320	1008886	1984819	2171815	1937079	2395625	3657604	2950946	1655155	2255964	3417275	2671608	3611994	1461716	3192960	4486575	4330914
862	phenylalanylglycine	Peptide	Dipeptide	41370	LC/MS Pos Early	100003588	2898	223.108	98207	721-90-4		HMDB28995	2442718	2461013	2800677	2978442	1522385	1897663	1314156	2237735	2016781	2473027	1451106	1259754	1983751	1301183	1239486	2171539	1627575	2126915	2027123	1697759	1541365	1620503	2699194	3087188	2443219	2957232	1600982	2618659	2206030	2545225
869	phenylalanylhydroxyproline*	Peptide	Dipeptide	63039	LC/MS Pos Early	100021238	2874	279.134				HMDB28996,HMDB11176	365329	648269	507413		478191	633523	755387	745389		484337		576009	543554		327413	632384	601056	523476	606310	515099	815088	730007	920571	892999	698812	749517	586268	587703	1126319	943647
143	phenyllactate (PLA)	Amino Acid	Phenylalanine Metabolism	22130	LC/MS Neg	100000774	2208	165.056	3848	828-01-3	C05607	HMDB00779	531059	498793	524238	639293	528872	492571	504185	244084	909522	1135932	608888	596747	516100	3827026	626691	650450	893921	1007900	715682	857168	675601	213520	225092	257470	470110	262141	212063	213557	236233	300267
142	phenylpyruvate	Amino Acid	Phenylalanine Metabolism	566	LC/MS Neg	241	2515	163.04	997	156-06-9	C00166	HMDB00205	370510	530817	660241	467848	460963	472780	450705	371130	587003	649598	443342	633732	521700	550453	589551	868806	616437	645300	688850	465623	486685	565436	652783	764034	468256	729100	451065	813893	597288	708375
1365	phosphate	Energy	Oxidative Phosphorylation	42109	LC/MS Neg	461	608	96.9696	1061	7664-38-2	C00009	HMDB01429	57021188	55560776	53222440	53793140	44536180	41564192	45355164	35011236	40952200	41964740	58322288	40208632	53287652	42208112	54549304	55378716	51201912	56856828	60472324	42791072	41255988	43729548	46451340	38071592	41526968	43392824	44797616	45432228	39135036	33488756
2770	phytosphingosine	Lipid	Sphingolipid Synthesis	1510	LC/MS Pos Late	469	1367	318.3	122121	554-62-1	C12144	HMDB04610	598305	586971	645610	583879	605740	649584	556977	727889	1137262	1160098	777589	1227249	947966	1061744	904537	886945	977226	838147	587074	890474	686436	759703	737105	787315	908284	835137	797800	782588	931781	968614
262	picolinate	Amino Acid	Tryptophan Metabolism	1512	LC/MS Pos Early	1022	910	124.039	1018	98-98-6	C10164	HMDB02243	4634681	5788889	4925817	4165726	3490084	2897406	2928449	2053232	1584699	2652725	3010067	2434623	2178359	2546228	2249364	3798075	3853312	4574319	3898284	3.97376e+06	2669308	4678358	7529333	4827309	4577725	5536505	3866626	4377918	4207116	6125611
1690	picolinoylglycine	Lipid	Fatty Acid Metabolism (Acyl Glycine)	63057	LC/MS Pos Early	100021198	1945	181.061	11788622	5616-29-5		HMDB59766	1024038	1126532	2377984	867473	906217	711994	721872	555684	523556	416559	773930	502713	662480	243959	533213	1122557	1292285	1427547	1064604	1451222	988244	1684543	1969734	2596697	994542	1466818	1383858	1096278	1476657	1350282
1554	pimelate (C7-DC)	Lipid	Fatty Acid, Dicarboxylate	15704	LC/MS Polar	100000101	2745	159.066	385	111-16-0	C02656	HMDB00857	223551	161799	120302	149376	156862	128213	175314	111018	134365	233548	139135	132208	139299	492976	152435	170021	162340	168014	178235	154312	167386	302278	375410	453631	243973	682403	337176	327053	464108	379301
1751	pimeloylcarnitine/3-methyladipoylcarnitine (C7-DC)	Lipid	Fatty Acid Metabolism (Acyl Carnitine, Dicarboxylate)	53224	LC/MS Pos Early	100009407	2773	304.175					7.88665e+06	8958740	9652461	6483336	8724146	9766065	8918657	9560556	23186442	30623512	12149701	15556280	15278539	39592320	16162009	9503356	13082813	9766445	8866136	7937196	8712430	10585151	14000274	8640110	13556387	14728223	15624350	15432668	14819258	13215492
123	pipecolate	Amino Acid	Lysine Metabolism	1444	LC/MS Pos Early	1025	2200	130.086	849	4043-87-2	C00408	HMDB00070	159800880	183501440	165459600	165863536	197059088	210680784	203360816	190136720	118554920	144058000	134898224	122986072	130121288	222710624	128744176	177943040	207285984	176635408	165657008	223183696	185524832	111106712	141135600	134934064	118772936	126572064	116832432	118837152	102961104	120109520
3016	pregnen-diol disulfate*	Lipid	Pregnenolone Steroids	32562	LC/MS Neg	100001993	3868	238.077					651457	565443	828703	1902951	518363	307295	588331	777674	692032	486836	347570	579901	413134	205371	958439	1430690	1285962	2352635	2059524	1.7381e+06	1488289	343326	71045	1039305	1263441	294796	211463	315363	219176	157756
3018	pregnenetriol disulfate*	Lipid	Pregnenolone Steroids	62921	LC/MS Neg	100021104	3504	246.075					414930	403816	556562	469936	459463	573676	521144	522462	604345	639960	372075	509387	548556	1060783	493968	501421	590245	485066	473077	564577	444437	750790	341480	813443	1081391	615301	874851	1109963	384208	845751
462	prolylhydroxyproline	Amino Acid	Urea cycle; Arginine and Proline Metabolism	35127	LC/MS Pos Early	100001167	2128	229.118	11673055	18684-24-7		HMDB06695	1743233	1.68721e+06	1323837	1065275	1.62386e+06	2.91481e+06	2273079	1610769	2761027	1980381	1096032	2113853	1646781	2992380	1131635	2978516	1716308	1749958	2143143	3167442	2940324	3649404	3864259	3550902	2437054	3475465	1744521	3154113	3.55096e+06	5237619
443	proline	Amino Acid	Urea cycle; Arginine and Proline Metabolism	1898	LC/MS Pos Early	480	1603	116.071	145742	147-85-3	C00148	HMDB00162	570947200	619880128	571821632	594176640	587506240	599831232	610115968	569475648	1311211520	1448098560	722164288	1201418240	715292288	2192989184	936699968	726438080	618505088	709291712	599821504	735910464	683614016	661635776	741794240	669666496	677474688	701259328	642945344	708786560	676617280	765231680
882	prolylglycine	Peptide	Dipeptide	40703	LC/MS Pos Early	100003674	2136	173.092	6426709	2578-57-6		HMDB11178	75621552	73034784	75890632	82586976	67494496	67327912	71246800	73060120	73179184	67947816	56555420	55137996	65574056	53561148	64274992	79107248	77415752	92295824	75389648	93080544	73391304	73530128	86241328	86064024	81671064	78526520	78819672	87693144	71092840	84671456
1652	propionylcarnitine (C3)	Lipid	Fatty Acid Metabolism (also BCAA Metabolism)	32452	LC/MS Pos Early	100001162	2590	218.139	107738	17298-37-2	C03017	HMDB00824	37383216	36850340	37167572	33533414	36034444	44194552	34917580	28028388	21445316	28342560	19843386	16881320	18506784	35385092	19841536	29097614	37153080	30798020	26772430	28869788	35893656	22814692	34658168	20538996	26006750	40383608	25660128	34456936	32968636	43487972
1653	propionylglycine (C3)	Lipid	Fatty Acid Metabolism (also BCAA Metabolism)	31932	LC/MS Polar	100001150	1502.5	130.051	98681	21709-90-0		HMDB00783	425225	441461	596802	428113	400293	374863	606355	267009			265554		353366		165626	451987	536679	508552	626849	805604	465116	327424	423687	617801	336019	505077	421992	458904	567817	544222
4121	protoporphyrin IX	Cofactors and Vitamins	Hemoglobin and Porphyrin Metabolism	39321	LC/MS Pos Late	100000292	1417	563.265	4971	553-12-8;50865-10-5	C02191	HMDB00241	139366272	146648032	136911104	120834888	125012424	106447184	107966488	108956648	111159536	74464840	104487752	106688464	131012752	42192032	101850320	109903992	126609920	157558208	117282064	114898720	108712408	76240936	83988240	78290832	90545280	97436656	79483408	86885048	99476104	89421680
3947	pseudouridine	Nucleotide	Pyrimidine Metabolism, Uracil containing	33442	LC/MS Neg	821	1100	243.062	15047	1445-07-4	C02067	HMDB00767	1981810	2150889	2272843	2474124	2073301	2157090	2796734	3084559	662827	200826	1110049	449958	1650363		1046301	2487560	3.2833e+06	2996561	2992343	3.85192e+06	3.56863e+06	2879195	3340378	3687555	2738494	2968869	3.32965e+06	2604986	3310958	3131527
4109	pterin	Cofactors and Vitamins	Pterin Metabolism	43023	LC/MS Pos Early	100004216	1805	164.057	73000	22363-60-4	C00715	HMDB00802	1843715	1961949	2271724	2537760	2325593	2.01323e+06	2948994	3425748	1760257	861110	839092	1124734	1.72677e+06	1077524	1533152	1220099	2703809	2825293	1853848	2448239	2779435	2229739	3622290	1719696	2756256	2160873	5136073	3090964	3599635	2650078
4165	pyridoxal	Cofactors and Vitamins	Vitamin B6 Metabolism	1651	LC/MS Pos Early	491	2343	168.065	1050	65-22-5	C00250	HMDB01545	29809472	31855290	41803356	31429792	24547652	26281628	26864708	22487706	11059418	11805718	18506720	11905321	17192598	7199794	19686036	24471884	32142930	32986664	32035744	26346198	27911088	29898908	42719388	31464460	34680160	43062324	34020184	53797352	34458260	48869536
4166	pyridoxate	Cofactors and Vitamins	Vitamin B6 Metabolism	31555	LC/MS Neg	100001121	2185	182.046	6723	82-82-6	C00847	HMDB00017	10621133	9810496	14502580	11111485	9822574	10422789	12517748	12562016	9474389	10400314	11244025	7829391	12823986	14956575	13232627	24147818	40025676	32370890	22931140	46164184	29039064	10449518	17079450	23687496	11491400	13750171	12363802	18753784	28210018	17736836
52	pyroglutamine*	Amino Acid	Glutamate Metabolism	46225	LC/MS Pos Early	100001540	1900	129.066	134508	2353-44-8			43050984	41557328	38413040	43349440	48575120	50856464	50904376	47008488	21393614	20664946	22622272	17916992	21895820	24716084	20867620	31606868	35258100	32892340	32318140	34103908	33788904	19703532	23676730	29620396	27215292	28433814	21400928	23287254	22347340	24263030
4765	pyrraline	Xenobiotics	Food Component/Plant	48428	LC/MS Pos Early	100001767	2750	255.134	122228	74509-14-1		HMDB33143	2289783	2531410	2333280	2137426	2672188	2413927	2374771	1.5855e+06	1055910	1343033	2350024	1549741	1399424	835655	1270552	1736141	1779991	1827324	2227582	1644941	1908088	4023698	5442202	4425938	3640183	4630146	3500970	4891179	3225505	5143217
1144	pyruvate	Carbohydrate	Glycolysis, Gluconeogenesis, and Pyruvate Metabolism	48990	LC/MS Polar	823	1083	87.0088	1060	127-17-3	C00022	HMDB00243	2730632	3494187	6526290	2641840	4573181	3769413	5721384	1511987	1.9584e+06	1221411	3735901	1829531	2331280	1654353	2.7835e+06	2492671	4958708	2652397	2.97286e+06	1708835	2.04059e+06	3310606	2911724	2235215	3153166	2363230	2478608	2833325	1821467	3273334
4557	quinate	Xenobiotics	Food Component/Plant	18335	LC/MS Polar	100000442	2432.9	191.056	6508	77-95-2	C00296	HMDB03072	237886	255337	171197	227836	224027	250877	203458	184912	370769	380981	272569	218635	283236	139350	189088	401160	302938	371209	328517	273157	281769	153459	173300	193151	129026	273980	124774	172953	155211	179741
4020	quinolinate	Cofactors and Vitamins	Nicotinate and Nicotinamide Metabolism	1899	LC/MS Pos Early	182	845	168.029	1066	89-00-9	C03722	HMDB00232	898794	1092808	916489	980917	763887	462130	609342	554845	814523	863767	865087	1.00876e+06	754671	1365963	804822	1339957	792173	1427097	716114	1199105	729080	2182377	3033108	2918314	1654628	1821990	1322186	1306035	1485412	2422299
4836	resveratrol disulfate (1)*	Xenobiotics	Food Component/Plant	62110	LC/MS Neg	100020247	2530	192.989					8.22402e+06	7266924	8315901	13022376	3238597	2405775	3386719	6584938	1080167	1975023	954869	475522	820363	2572517	2105466	6571439	8825504	10167387	10667176	6266784	20886308	1146710	1723979	1649053	1286082	789884	908866	1027093	1488280	946996
4837	resveratrol disulfate (2)*	Xenobiotics	Food Component/Plant	62111	LC/MS Neg	100020248	2840	192.989					1984437	1066069	1175907	1408487	355182	333144	524519	1484936	288841	214622	103812	33269	69563	219590	202577	858316	1456229	998620	1039068	507112	1.84014e+06	202809	446546	571334	368439	211404	272290	208856	264359	238486
4841	resveratrol glucuronide (1)*	Xenobiotics	Food Component/Plant	62112	LC/MS Neg	100020249	2806	403.103					295088	367092	292942	395457	310707	310032	299964	421089		82027	251682	55654	165666		275947	386985	554643	641888	1116806	578858	894903		38380						110687
4838	resveratrol sulfate (1)*	Xenobiotics	Food Component/Plant	62108	LC/MS Neg	100020245	3250	307.028					7802214	6075274	7238189	11225421	2217668	1509429	2265485	4292425	577924	2303587	1078715	323834	804280	3870493	1455007	7944750	7892662	12752148	10626630	8214810	23114340	1151323	1552348	1930033	1102077	691892	864690	861168	1822590	865358
4839	resveratrol sulfate (2)*	Xenobiotics	Food Component/Plant	62109	LC/MS Neg	100020246	3665	307.028					1284698	473388	628538	622819	159286	138591	299298	978903	156572	80122	50617			285494	103735	886304	1360816	1108183	701145	555310	1497862	95367	207375	530147	161085	76864	161424	87349	252871	92776
4152	retinal	Cofactors and Vitamins	Vitamin A Metabolism	40807	LC/MS Pos Late	100004088	1666	285.221	638015		C00376	HMDB01358		27421.8						45008	119470				29674.2		21835.5			72952		34128.9	16281.1		164655	120396		115282	167634	141621	204830	141429
4144	retinol (Vitamin A)	Cofactors and Vitamins	Vitamin A Metabolism	1806	LC/MS Pos Late	498	1636	269.226	445354	68-26-8	C00473	HMDB00305	3616893	3584707	4246821	3519118	4108984	4377288	5449671	4037103	4506596	4826932	3043146	3981829	3716337	3978756	3975840	4089753	4942102	4522342	3704349	4871426	4724189	4501364	4805742	4964004	4144070	4986329	6002059	5919223	5380764	5133382
1167	ribitol	Carbohydrate	Pentose Metabolism	15772	LC/MS Polar	100000406	1789.6	151.061	6912	488-81-3	C00474	HMDB00508	135349	146731	127547	141331	134330	169758	173224	176811	328441	474514	230119	343718	234352	737873	263748	216370	205464	193043	209487	239579	232220	160446	182211	154592	153731	187843	162761	177726	143953	171342
4049	riboflavin (Vitamin B2)	Cofactors and Vitamins	Riboflavin Metabolism	1827	LC/MS Pos Early	500	2292	377.146	493570	83-88-5	C00255	HMDB00244	54371752	57683540	86101136	76649728	49109716	50678488	38294400	32420014	87929840	153671776	69063728	60689552	117160568	300357568	108873736	72951376	91021560	129403648	92042888	162301696	91251848	11070847	18376944	20793852	18551482	20959992	18177312	28596616	23447048	21111092
1168	ribonate	Carbohydrate	Pentose Metabolism	27731	LC/MS Polar	100001007	2425	165.041	5460677	5336-08-03	C01685	HMDB00867	4773829	5081581	5335940	3.9881e+06	6.25714e+06	5.67419e+06	7.93959e+06	4878649	4389020	4915608	5173722	4149683	3.78679e+06	4568098	6466026	6568471	4907006	6923398	4635835	4727035	4863035	9874708	10473231	10101464	10111965	8529937	7430818	9694336	9574045	10162977
1166	ribose	Carbohydrate	Pentose Metabolism	1471	LC/MS Polar	914	1508.2	195.051	5779	50-69-1	C00121	HMDB00283	882443	504849	957975	505414	298238			489563		547931		279658		773696	269643	441945	355178			254232		512188	447356	626422	784686	737297	475863	854332	392342	883669
1192	ribulonate/xylulonate/lyxonate*	Carbohydrate	Pentose Metabolism	61858	LC/MS Polar	100019968	2350	165.041					13907373	11244282	13367784	13902572	10672375	11135632	12012799	13619138	17895036	15580702	12095816	26191276	11992346	18863116	18922772	14264320	9075025	11774163	11876003	16797712	11324199	24946546	18330522	18962392	26935594	13289402	27794880	19810268	22431864	21623836
1169	ribulose/xylulose	Carbohydrate	Pentose Metabolism	54671	LC/MS Polar	100006122	1400	195.051					116981	183805	109855	218251	185176	171974	162722	215070	159873	295490	176335	275572	174449	400674	164848	184090	222800	231301	159613	301476	189256	163624	180143	142982	152889	177465	159316	147944	204754	139088
532	S-(1,2-dicarboxyethyl)glutathione	Amino Acid	Glutathione Metabolism	63009	LC/MS Pos Early	100020967	1802	424.102	9802383	1115-52-2			1345104	1136153	1.02684e+06	1686261	1410670	1355394	1450485	1517355	1104182	1304015	1097386	959582	987608	1.53353e+06	1128326	2306744	2281834	1898093	1860470	2019621	1.93678e+06	1236670	2300241	1556088	1627224	2277118	1112783	1273544	1.63448e+06	1585235
5568	S-(3-hydroxypropyl)mercapturic acid (HPMA)	Xenobiotics	Chemical	44552	LC/MS Neg	100004568	1576	220.065	3371179	23127-40-4			83497	90468	71028	87343	94032	104689	109882	97034	92683	86060	81367	60376	65818	114898	79849	106081	118904	135734	122447	140395	119707	54899	73752	81577	63899	69349	64493	63671	90616	84750
60	S-1-pyrroline-5-carboxylate	Amino Acid	Glutamate Metabolism	42370	LC/MS Pos Early	35	1528	114.055	1196	2906-39-0	C04322	HMDB01301	2053599	1893362	1686547	1505283	1.33546e+06	1342181	1086811	802341	880951	860827	1191726	1013064	1321586	602044	754724	1281770	1302548	1256548	1180591	1385777	929488	1277752	1427242	1632129	1595033	1374578	1120664	1.62408e+06	1407417	1309104
398	S-adenosylhomocysteine (SAH)	Amino Acid	Methionine, Cysteine, SAM and Taurine Metabolism	42382	LC/MS Neg	197	1832.4	383.114	439155	979-92-0	C00021	HMDB00939	72837	88921	205582	71692	93340	67020	109531	38021	186909	225124	69262	142563	77589	298471	129357	87255	79656	71557	58662	96278	71725	64367	119184	101448	97549	106216	95106	143194	92400	349285
409	S-methylcysteine	Amino Acid	Methionine, Cysteine, SAM and Taurine Metabolism	39592	LC/MS Neg	100002749	880	134.028	24417	1187-84-4		HMDB02108	208107	240483	283622	326644	253991	293132	278299	486672	746474	526018	364613	742976	452077	1013306	518204	428540	308214	344017	392290	515695	350889	338307	403207	432977	418697	346211	276317	374930	516722	498503
410	S-methylcysteine sulfoxide	Amino Acid	Methionine, Cysteine, SAM and Taurine Metabolism	43378	LC/MS Pos Early	100002927	900	152.038	82142	6853-87-8		HMDB29432	427810	439098	485617	592303	378976	411778	516393	960685	1392938	1439094	555733	1.34666e+06	894057	2275084	902628	902208	397449	377821	398730	676722	479273	504713	640604	729977	631082	403191	445251	501068	572542	688061
519	S-methylglutathione	Amino Acid	Glutathione Metabolism	33944	LC/MS Neg	100001259	1075	320.092	3605667	2922-56-7	C11347		76670848	78397696	75735928	79576992	78374456	79826840	85907368	82881328	50640340	42503768	58370668	50994148	51697588	47183460	62442300	118583360	136118144	125265504	106978544	128634424	110610608	91906656	112193152	81549128	87063680	97158504	86604168	86751096	86070040	93082528
5433	salicylate	Xenobiotics	Drug - Topical Agents	1515	LC/MS Polar	501	802	137.024	338	69-72-7	C00805	HMDB01895	323408	442630	288707	302661	268434	220490	207671		184722	295378	393123	348479	207498			229561	196841	154879	259914	153362						92483		86609	103324
4	sarcosine	Amino Acid	Glycine, Serine and Threonine Metabolism	1516	LC/MS Pos Early	1023	1280	90.055	1088	107-97-1	C00213	HMDB00271	23095968	24029396	23572256	19703388	19444184	25048996	17609596	10565482	6482250	7341562	10322257	9876390	6043202	6476869	10019920	7420762	15141439	12804661	10072059	8640004	10725530	18564354	24646374	15831341	22997228	30227658	24102352	30644412	23743032	32280128
1562	sebacate (C10-DC)	Lipid	Fatty Acid, Dicarboxylate	32398	LC/MS Polar	100001211	2147	201.113	5192	111-20-6	C08277	HMDB00792	122159	72127	147212	116564	77214	107902	148463	105029	202258	277740	91287	113587	131975	1.02747e+06	178207	177673	121806	122694	120807	160534	102529	80844	149327	129996	99523	142193	78310.6	131207	123603	177403
9	serine	Amino Acid	Glycine, Serine and Threonine Metabolism	1648	LC/MS Pos Early	503	1239	106.05	5951	56-45-1	C00065	HMDB00187	328617376	324959872	332296064	369915520	288445248	293725152	286256064	317568480	630658048	616679360	360926624	509920224	473932064	662390464	418572736	393766560	357707744	456902688	391004128	495209632	423391584	386482752	441016384	426667552	432591392	493231456	389367136	462039584	507318944	512220512
4707	soyasaponin I	Xenobiotics	Food Component/Plant	43590	LC/MS Neg	100004481	5163	941.511	122097	51330-27-9	C08983	HMDB34649											328120			375625	377319							1301903	1792591	1097401	827864	1.79304e+06	1757733	1221703	1503666	1181132
4708	soyasaponin II	Xenobiotics	Food Component/Plant	43589	LC/MS Neg	100004482	5175	911.501	171435	55319-36-3	C12081	HMDB34650									249658													703928	799736	458705	398401	767192	504876	520756	684317	512888
2769	sphingadienine	Lipid	Sphingolipid Synthesis	57426	LC/MS Pos Late	100015643	1350	298.274	6449795	25696-03-1			822471	658739	1027197	965046	612397	1694105	583909	1210331	2233661	2428956	559764	1607197	1343147	4142971	856670	701947	1071450	1181127	570114	761124	969112	1086515	1340911	2008668	1329568	2140439	750561	1554239	1015695	1.92435e+06
2767	sphinganine	Lipid	Sphingolipid Synthesis	17769	LC/MS Pos Late	313	1413	302.305	3126	3102-56-5	C00836	HMDB00269	392996	436499		512094	582619	543628	661219	618329	2768006	4568544	1.53233e+06	3264662	1295882	18852856	1516405	856949	802764	442441	529658	503680	552482	464914	644800	525750	513405	656223	675997	589025	585491	378587
2874	sphingomyelin (d17:1/16:0, d18:1/15:0, d16:1/17:0)*	Lipid	Sphingomyelins	52433	LC/MS Pos Late	100006314	2082	689.559		121999-58-4			11303479	11713845	11848550	13676304	8694813	9101807	9289811	9767220	11829249	17159480	14228606	13273570	14541014	18824040	15385924	8587261	8949613	9409228	9692193	8267506	7721382	8994883	10199791	9537631	9652241	9286452	6764288	8751072	8.0021e+06	9929812
2860	sphingomyelin (d18:0/18:0, d19:0/17:0)*	Lipid	Dihydrosphingomyelins	57473	LC/MS Pos Late	100009027	2362	733.622				HMDB12087	1033222	1265311	1677102	1584581	3781561	2438528	3124080	4959251	28234762	53731712	8191580	24978668	12031506	39156088	14177749	3272882	1108633	2525022	2140942	1577090	1220969	1474105	1096988	1861081	2316744	1406884	1396796	1854778	1283662	1460170
2872	sphingomyelin (d18:1/14:0, d16:1/16:0)*	Lipid	Sphingomyelins	42463	LC/MS Pos Late	100004328	1998	675.544	11433862			HMDB12097	4933742	5670826	5356303	5930667	5749845	4340640	6336586	7308968	16204541	33468708	9751963	16752110	11134873	33829880	13484548	5416382	4983681	5015036	5835807	5.58243e+06	4033422	3543021	3705191	3819173	4176514	3243012	3.4718e+06	4169695	3.27598e+06	3587703
2877	sphingomyelin (d18:1/17:0, d17:1/18:0, d19:1/16:0)	Lipid	Sphingomyelins	52615	LC/MS Pos Late	100008920	2312	717.591		121999-64-2			3041016	3304978	3309938	3247718	3968652	3240064	3157186	3291803	2110929	1.80624e+06	4392777	3.53377e+06	5008235	2126662	3822381	1297345	1157781	1621350	1733362	1057866	1356903	3.82755e+06	3621173	3.76147e+06	5200797	3780900	3245618	4399756	2854419	3.41945e+06
2878	sphingomyelin (d18:1/18:1, d18:2/18:0)	Lipid	Sphingomyelins	37529	LC/MS Pos Late	100002106	2167	729.591	6443882	108392-10-5		HMDB12101	592120	509900	783292	479834	833308		719337	1110847	1468128	2319458	758949	2376115	1449039	2470561	1474997					275273	227456	762195	921651	661277	1626873	973896	1261895	1307834	667652	1028110
2879	sphingomyelin (d18:1/19:0, d19:1/18:0)*	Lipid	Sphingomyelins	57475	LC/MS Pos Late	100015787	2330	745.622					2019522	2264464	3088529	2217838	3375463	1875009	2940350	4050615	11823556	18837780	3841858	10090592	5233464	15601186	7614857	2306807	1242667	2298074	2.00741e+06	1755883	1334032	2721327	3446004	2696892	3.90308e+06	3659197	3141289	3972151	3332323	3866435
2880	sphingomyelin (d18:1/20:0, d16:1/22:0)*	Lipid	Sphingomyelins	48490	LC/MS Pos Late	100006290	2685	759.638				HMDB12102	19136788	21848744	24861284	18171484	22029374	19884836	22672048	26038382	55721368	69569464	27278618	44512344	36279572	63322780	40415496	21137894	17054196	24005622	23150684	18635780	15389182	21160608	24803560	19949760	29076952	33375554	25198602	31458142	27208544	25488134
2883	sphingomyelin (d18:1/21:0, d17:1/22:0, d16:1/23:0)*	Lipid	Sphingomyelins	52495	LC/MS Pos Late	100009025	2793	773.653					7.57569e+06	8654794	9362699	7816288	9345593	6751032	9847929	10547509	10707428	12856537	6201503	7712377	7317069	10617786	9024131	7385626	7111085	7.59265e+06	7647690	7284511	5706225	8115999	9866133	8042020	10201126	11239588	9946562	10685366	12721145	10633695
2885	sphingomyelin (d18:1/22:1, d18:2/22:0, d16:1/24:1)*	Lipid	Sphingomyelins	48493	LC/MS Pos Late	100006295	2666	785.653				HMDB12104	24822752	27979208	27850848	25227168	25157760	11179742	25863218	15977464	33133248	34416400	22196574	26016474	27236728	32068812	30333140	26221020	22648684	25841600	26056688	26556900	23957572	25599196	30442140	23455660	28884514	33782472	26754680	30948102	35022912	31629838
2888	sphingomyelin (d18:1/24:1, d18:2/24:0)*	Lipid	Sphingomyelins	47153	LC/MS Pos Late	100005986	3033	813.684		94359-13-4		HMDB12107	293100480	311710112	371540160	285608384	388697280	321246592	430004864	444881664	544055296	715380800	322499680	450926400	410466240	581470336	427039392	386050976	343074112	393353120	398173344	420190368	371998944	324902272	339000288	312917344	341687808	311296416	318652448	359264800	325770016	400591136
2890	sphingomyelin (d18:1/25:0, d19:0/24:1, d20:1/23:0, d19:1/24:0)*	Lipid	Sphingomyelins	57478	LC/MS Pos Late	100015792	3500	829.716					125002	379679			606150	399814	550677	535514	849725	1345529	405164	733246	384374	1057870	903801	391925	454480	255133	500982	432131	259715	293358	365416	259797	559418	201624	512956	392886	276478	432675
2873	sphingomyelin (d18:2/14:0, d18:1/14:1)*	Lipid	Sphingomyelins	47154	LC/MS Pos Late	100005985	1860	673.528					424838	414716	348442	523669	462767	399892	349490	540107	963073	1772408	327141	908322	528817	1.71255e+06	669549	308977		292553		261012	201273		192243	181966	221630	275969	217266	190283	266050
2876	sphingomyelin (d18:2/16:0, d18:1/16:1)*	Lipid	Sphingomyelins	42459	LC/MS Pos Late	100004329	2002	701.559					5901183	5868809	6474624	6180347	5801361	4840529	5560096	7466685	20730472	27662098	11029898	19357312	14496224	24514418	14640690	6663040	4659774	5712483	5849028	5775751	5402634	6148255	6297151	5536098	7017275	6324642	6390834	6850666	6038264	6826127
2887	sphingomyelin (d18:2/23:0, d18:1/23:1, d17:1/24:1)*	Lipid	Sphingomyelins	52435	LC/MS Pos Late	100008956	2845	799.669					24886104	28735626	32992178	24643734	30774226	24665242	32220034	34294228	24847056	29654024	15621133	17052676	18473392	23198512	21215844	23132608	23158052	23897250	23714996	25658996	22108374	30092558	33080424	27673142	31315634	29336734	29718988	34298656	30613272	36990840
2869	sphingomyelin (d18:2/23:1)*	Lipid	Sphingomyelins	57482	LC/MS Pos Late	100015791	2315	797.653					2402240	2.79943e+06	3289388	2231090	2637099	2334014	2559000	3234245	2954073	3741895	1960614	2434677	2220476	3069505	2627583	2457601	2254759	2390427	2614976	2767208	2377530	1862385	3125190	2253452	3108489	2448351	2520536	2882553	2633094	3008725
2889	sphingomyelin (d18:2/24:1, d18:1/24:2)*	Lipid	Sphingomyelins	52437	LC/MS Pos Late	100008957	2635	811.669					59533132	68183184	72694712	55490028	57577984	58033940	63158864	69077912	119638008	149397856	75867576	112783440	98831280	135451840	107930440	75105632	60910320	78243640	74490384	80581344	70777760	60007208	66764996	56880752	61438084	61800544	55440848	63103068	59999828	76355184
2918	sphingosine	Lipid	Sphingosines	17747	LC/MS Pos Late	297	1393	300.29	5353955	123-78-4	C00319	HMDB00252	9834208	9545414	13507960	13352269	12762593	27072880	12245860	24153042	62407036	86704048	26283312	60578276	38175776	210278560	33666684	21577694	25706432	15785305	11817690	16025792	19874596	13648276	19763300	25772176	20328528	18630012	16121726	19092340	18450040	22483968
2920	sphingosine 1-phosphate	Lipid	Sphingosines	34445	LC/MS Polar	100000626	1850	378.241	5283560	26993-30-6	C06124	HMDB00277	61888	59196	50699	53264	62761	67737	56171	54244	34633		55558	32563	56587		40256			42481	50304	45346	48179	41915	66675	42263	78307	62563	70707	69422	80960	35845
4712	stachydrine	Xenobiotics	Food Component/Plant	34384	LC/MS Pos Early	100001296	1440	144.102	115244	4136-37-2	C10172	HMDB04827	430149248	414438272	367462880	521415616	406520224	510147552	421808608	383765024	131849512	142911632	183266864	139690016	127618656	36868704	126326256	376972416	559304576	425904704	372275648	423951360	493068992	91346112	110880064	81395560	83741600	97366248	86213944	91008040	77299512	92616424
1402	stearate (18:0)	Lipid	Long Chain Saturated Fatty Acid	1358	LC/MS Neg	439	5872	283.264	5281	57-11-4	C01530	HMDB00827	2633854976	2000656896	2788844544	3037097984	1341432576	1906072192	1184776192	2344473856	3831154688	3118024448	1942679552	2764999936	3003421440	2795158272	1860785536	2295308544	1952775680	2788272640	2763820800	3215355136	2787000576	2547059456	2700481792	3576849408	3363930880	3604823808	2703716864	3385440256	4118628352	4272679680
1441	stearidonate (18:4n3)	Lipid	Long Chain Polyunsaturated Fatty Acid (n3 and n6)	33969	LC/MS Neg	100001229	5395	275.202	5312508	111174-40-4	C16300	HMDB06547	3425842	3775803	4899554	4616216	3493216	4956533	3171148	7227619	6.25005e+06	14137916	1595402	3175481	2364912	21258296	2006299	2758411	2487392	5591031	3969008	5307662	3.63285e+06	5580544	7448813	10429965	8.30325e+06	12374596	5.45342e+06	8172942	14021546	13656825
2864	stearoyl sphingomyelin (d18:1/18:0)	Lipid	Sphingomyelins	19503	LC/MS Pos Late	1538	2400	731.606	6453725	85187-10-6;85187-10-6	C00550	HMDB01348	2719376	2804528	3948838	3330889	3051583	2025437	3.38093e+06	4256887	13717641	16286775	6592352	15543371	8.35432e+06	22702044	11106836	2255545	788887	1643838	2.00484e+06	1443562	889242	3118360	3230594	2843328	5112949	3.78492e+06	3189595	4.07159e+06	2369286	2372135
1711	stearoylcarnitine (C18)	Lipid	Fatty Acid Metabolism (Acyl Carnitine, Long Chain Saturated)	34409	LC/MS Pos Late	100001391	1485	428.373	6426855	18822-91-8		HMDB00848	22715128	24659488	24876236	14651485	45593344	37213720	51198064	41198096	98973912	168657568	64409912	126689656	67404232	296885312	95930312	35332228	28690368	20004140	20065544	18107350	23234928	62527352	54919040	37084072	59763696	33395900	93638816	45122204	36667848	33437780
1557	suberate (C8-DC)	Lipid	Fatty Acid, Dicarboxylate	15730	LC/MS Polar	100000016	2577.6	173.082	10457	505-48-6	C08278	HMDB00893	267036	137778	150521	168255	170462	156751	167606	216097	231603	522846	193314	193978	138284	2093958	199654	189130	178011	161629	218925	169735	239724	231268	266724	250405	219765	260585	211176	214780	202071	243863
1752	suberoylcarnitine (C8-DC)	Lipid	Fatty Acid Metabolism (Acyl Carnitine, Dicarboxylate)	52990	LC/MS Pos Early	100006627	2964	318.191					3194114	2735922	4638168	2864468	2156280	4376538	3012954	3803295	22511696	109147384	6.92796e+06	17386700	7.38823e+06	219251456	7283919	3819886	3362574	2765422	2913791	3850279	2656618	7262571	5741523	5719673	11213741	5044931	6840364	8669132	8068402	9418390
1680	suberylglycine	Lipid	Fatty Acid Metabolism (Acyl Glycine)	35419	LC/MS Neg	100001528	1110	230.103	6453952	60317-54-6		HMDB00953	171540	153897	441126	277679	239349	229108	415812	792984	1.64917e+06	3.9278e+06	428821	1154490	529316	16962762	855988	126353		58682		154132		620496	556064	592057	673751	608297	1047857	678246	922968	711860
1347	succinate	Energy	TCA Cycle	1437	LC/MS Polar	252	3149	117.019	1110	110-15-6	C00042	HMDB00254	23783692	25384998	22639518	20283668	16483021	17677148	18320802	17923712	53354100	57329716	30705572	60611484	41817744	71013600	36302800	75758184	24513530	52349124	29779880	66563492	24728140	20011686	23321976	28908960	20824072	25362568	20767486	22485832	21284122	24358548
426	succinoyltaurine	Amino Acid	Methionine, Cysteine, SAM and Taurine Metabolism	63678	LC/MS Polar	100021220	2572	224.023					4812119	4.0631e+06	6834274	3.36405e+06	3.92963e+06	3920351	3811385	5029073	6043891	12975448	3881150	5573594	5571941	20938726	5279017	7425208	5991110	6537897	6.60666e+06	11128486	7286126	5910999	10338284	5923956	6.39325e+06	8418605	7291812	7.30742e+06	12338583	7242998
1346	succinylcarnitine (C4-DC)	Energy	TCA Cycle	37058	LC/MS Pos Early	100001948	2291	262.128	71464481	256928-74-2		HMDB61717	720434	611601	740297	681764	583508	846666	791902		1890181	1542486	597643	1264287	651526	1296730	785045	2210657	1441227	1550465	1241567	1575945	980162	854850	1293225	1096831	1252024	1221659	896780	1139240	815982	1851957
1227	sucrose	Carbohydrate	Disaccharides and Oligosaccharides	1519	LC/MS Neg	935	865	341.109	5988	57-50-1	C00089	HMDB00258	129174	5067769	37272	194986	78091	72632	51180	83691	128182	56306	113585	107560	71686		80119	238226	116192	84877	244802	206339	103221	113254	105010	180082	87327	255772	386364	227896	213148	121210
5516	sulfate*	Xenobiotics	Chemical	46960	LC/MS Neg	100002528	616	96.9601	1118	14808-79-8	C00059	HMDB01448	75947064	76246784	82723048	83861232	76364016	94251808	79331920	73684936	60951108	90329168	73872552	71766744	72955536	143303648	74283992	115079728	118772216	101760304	105473552	132054168	85968328	63888564	69691752	90887552	73887008	69801216	59280148	76128256	54647200	68013304
4849	tartronate (hydroxymalonate)	Xenobiotics	Food Component/Plant	20693	LC/MS Neg	100000840	610	118.999	45	80-69-3	C02287	HMDB35227	577807	771430	823676	810371	747810	444083	717837	607436	456530	435966	595053	697468	456423	394740	936428	652490	557759	626055	638952	599227	440022	889945	631461	508734	682676	729692	1237362	1076258	1024032	621600
423	taurine	Amino Acid	Methionine, Cysteine, SAM and Taurine Metabolism	2125	LC/MS Polar	512	2120	124.007	1123	107-35-7	C00245	HMDB00251	696703040	781505152	857672064	597766976	1118195456	1134210560	1236832128	1238876800	838357952	1025920256	1068457856	1197095552	1139659264	935505600	924209280	901104000	968814912	993148224	983564224	1166078464	1023565440	1009400576	1047131648	939261376	1102330368	1096222976	1121521920	1167452928	1099216128	1168919168
3200	tauro-beta-muricholate	Lipid	Primary Bile Acid Metabolism	33983	LC/MS Neg	100001250	4774	514.284	168408	25696-60-0		HMDB00932	571517888	608226048	495962176	498948800	354665856		813967104	734623872	399975104		469313888	938159744		490578432	293118528	397022592	600652736		549399296	507513888	370394112		348502816		959760576		583290752		549010944
3196	taurochenodeoxycholate	Lipid	Primary Bile Acid Metabolism	18494	LC/MS Neg	1629	5250	498.289	387316	6009-98-9	C05465	HMDB00951	6313383424	6662972416	7187826688	5284931584	7804522496	9290631168	8798556160	9975445504	10243162112	8639818752	9462724608	7798148096	10041073664	8621080576	8781822976	9800342528	9487068160	11939890176	10111845376	8986249216	12611659776	8829540352	9817266176	7920560128	9427539968	8591932416	8697894912	10097281024	8274793984	10434062336
3189	taurocholate	Lipid	Primary Bile Acid Metabolism	18497	LC/MS Neg	1648	5150	514.284	6675	145-42-6	C05122	HMDB00036	61216882688	1197843456		59569070080		78863785984	75081564160		83024912384	71345512448		83458957312	74299056128	73318588416	74498875392	60983508992	63463284736	57241608192	55009767424	61891702784	59048349696	57566040064	57952104448	69391024128	60803497984	60116828160		62074494976	57843236864
427	taurocyamine	Amino Acid	Methionine, Cysteine, SAM and Taurine Metabolism	35117	LC/MS Pos Early	100001418	710	168.044	68340	543-18-0	C01959	HMDB03584	7.06477e+06	6.26511e+06	6837653	7.62767e+06	6473146	6117278	6972376	8889968	7059071	6162058	6125359	7121117	6224252	7.10337e+06	8298524	5988503	5396243	6029726	5362817	6329118	6055849	5025012	5752949	5604406	6087915	5155937	5681924	5996915	5099662	5348361
3221	taurodeoxycholate	Lipid	Secondary Bile Acid Metabolism	12261	LC/MS Neg	1668	5257.4	498.289	2733768	207737-97-1	C05463	HMDB00896	12304113664	12226562048	12278915072	13041871872	10860589056	8457945088	9953755136	9082492928		1260612480	1647718784	415183648	640892992	2312694016	3296440576	3610797824	3622503936	3342871552	3793349632	4090046976	5578508800
3257	taurohyocholate*	Lipid	Secondary Bile Acid Metabolism	42603	LC/MS Neg	100004084	5000	514.284					540243392		464853152	557655936	500193952	493253248	521122624	527564672	352296768	338716896	626297280	588700288	343392096	395885120	513310624	1349826432	1422433664	969339136	622779904	1339425280	680709248	514186880	470041440	537594688	466653536	392763744	453153600	613270592	199612512	653557632
3259	taurohyodeoxycholic acid	Lipid	Secondary Bile Acid Metabolism	43588	LC/MS Neg	100003869	5073	498.289	119046	38411-85-7			3150828288	2699065600	3116512256	3572159744	3738044672	3634754560	4020368384	4298011648	1256939392	1510181888	3564293376	3495042560	1099906944	1361915648	1741621888	5014482944	5468464640	2778003456	1198845824	3758207232	1965060352	1333221760	1283309568	928302528	1073404032	1049998784	1203779200	1037499584	1321052032	1002621120
3232	taurolithocholate	Lipid	Secondary Bile Acid Metabolism	31889	LC/MS Neg	100001065	5345	482.295	10595	516-90-5	C02592	HMDB00722	179741824	163614592	190132800	183109392	203243952	205955024	224003328	196427760	14468938	20854362	22571100	14185413	13862627	25474324	31820132	113195920	132639240	106355136	93030360	112536464	180650208	23902096	23631078	24167824	24810472	20528468	21510536	23821700	19554588	23516992
3233	taurolithocholate 3-sulfate	Lipid	Secondary Bile Acid Metabolism	36850	LC/MS Neg	100001658	5027	280.622	440071	64936-83-0	C03642	HMDB02580	7519136	5784161	9114253	30570536	11780238	7842202	12740012	14610459	2156201	2523110		3277403		970140	3127395	21436932	10537063	24584592	16155442	10155797	14577038	581982		2805811	3849616
3248	tauroursodeoxycholate	Lipid	Secondary Bile Acid Metabolism	39378	LC/MS Neg	100002912	5025	498.289	9848818	14605-22-2		HMDB00874	7465393152	7822792192	6845620736	7405127168	7386672128	6976047616	7137473024	7489939456	7433700352	7088323072	7031083520	6756201472	7412162560	6521070080	7917515776	6868018688	6400889856	8588834304	8936718336	8922638336	9349947392	8504105472	8469672448	9009024000	8447010304	7511927808	8425421312	8796395520	7905031680	9360402432
1434	tetradecadienoate (14:2)*	Lipid	Long Chain Polyunsaturated Fatty Acid (n3 and n6)	62850	LC/MS Neg	100020343	5292	223.17	5312409	39039-37-7		HMDB00560		283226	832047	1643546	445581	928924		806780	2424233	5033037	678866	1.49539e+06	895476	7424037	746721	1201933	909833	1444940	1702689	2898228	1278376	1660928	1419674	2807143	2129138	2111318	1008234	1862329	3649899	2.97362e+06
5659	thioproline	Xenobiotics	Chemical	53231	LC/MS Pos Early	100009232	1250	134.027	93176	34592-47-4			8769057	7039486	8859155	10501407	9609729	11048492	9001680	10083787	8491695	6448376	5.99248e+06	9209408	6868901	9701598	9921144	11725322	14037609	18182998	10721822	12155425	12597282	8481440	13966797	8460067	10162882	11312145	9704847	9571829	9370554	8218202
4069	threonate	Cofactors and Vitamins	Ascorbate and Aldarate Metabolism	27738	LC/MS Polar	100001022	2384	135.03	151152	70753-61-6	C01620	HMDB00943	138165216	128757304	102606784	112639408	133476360	111240440	93021736	103849048	98328440	112538200	110548688	87252800	78189264	132455032	87619832	109215136	86085728	118697312	107871456	117735776	111264928	86646232	93583096	76713752	101878280	127241328	119610600	92376808	123250816	82941968
16	threonine	Amino Acid	Glycine, Serine and Threonine Metabolism	1284	LC/MS Pos Early	564	1514	120.066	6288	72-19-5	C00188	HMDB00167	655458816	620517760	649604288	784287552	576870720	625378496	577109568	712051456	1322338048	1420478464	792042176	1148304000	1040324160	1352401280	860369600	901209664	796137984	1025311616	920334784	1175663104	932587200	781286336	957878976	1062794304	926087296	1093084544	724412480	959856448	1309261440	1190022400
921	threonylphenylalanine	Peptide	Dipeptide	31530	LC/MS Neg	100001125	2322	265.119	4099799	16875-27-7		HMDB29068	3247947	4731019	3.59393e+06	724367	5.71193e+06	530006	6342385	1366712	227272	1444508	3702394	1338057	1132970	1337082	2.99589e+06	4282065	4129514	2617693	1167338	568696	1029339	2273937	2448599	115596	930980	98420	3.58917e+06	573570	155562	110405
3997	thymidine	Nucleotide	Pyrimidine Metabolism, Thymine containing	2183	LC/MS Neg	872	1963.7	241.083	5789	50-89-5	C00214	HMDB00273	4297910	3394768	3149978	4842585	3520071	3548998	3358516	3337255	278404	95694	513711	58296	772483	88328	538207	5651929	4793029	6331980	4131156	5737689	5458989	6519954	6964909	5725999	6862603	6680182	6198935	7019750	7277282	6917473
3998	thymidine sulfate (1)	Nucleotide	Pyrimidine Metabolism, Thymine containing	63407	LC/MS Neg	100021492	1625	321.04					3282165	2490494	2294981	4137434	2920585	2165846	3059207	2801704	1379867	1577331	1313329	1587474	1309496	1468659	1544426	1567461	1070005	1279016	2.06137e+06	1257423	1561037	3096658	3891339	3570313	2786322	1778670	1956594	2536720	1438630	2873893
3999	thymidine sulfate (2)	Nucleotide	Pyrimidine Metabolism, Thymine containing	63408	LC/MS Neg	100021493	1731	321.04					650330	601955	546251	919136	657490	660366	760735	792152	656604	831709	421513	621145	493667	763427	535914	695202	528874	591111	658080	591998	712506	803169	903490	698405	751751	618019	616409	750259	532291	821404
4000	thymine	Nucleotide	Pyrimidine Metabolism, Thymine containing	604	LC/MS Neg	882	1654	125.036	1135	65-71-4	C00178	HMDB00262	71606	88238	70681	113310	82240	84235	104130	98258	952950	733185	627339	1123621	506649	804389	902814	105434	89513	82494	56903	105903	81215	139849	123573	113481	127403		119609	88438	118151	117517
358	tigloylglycine	Amino Acid	Leucine, Isoleucine and Valine Metabolism	1598	LC/MS Pos Early	1161	1926	158.081	6441567	35842-45-6		HMDB00959	422978	299944	985768	681941	318987	256662	371167	376705	1253997	4608090	611720	1.20852e+06	835392	8823006	1016194	618649	475232	536846	593472	921438	412874	541768	597710	788727	641590	502087	608456	628775	567509	562226
1675	trans-2-hexenoylglycine	Lipid	Fatty Acid Metabolism (Acyl Glycine)	61798	LC/MS Neg	100019884	2707	170.082					82529		239993	135273	79890		117087	172716	660991	977252	182393	458096	358377	1611575	291682	155808	110519	92211	101944	213767	122521	284311	309819	451726	328071	331474	367284	323471	346072	292442
460	hydroxyproline	Amino Acid	Urea cycle; Arginine and Proline Metabolism	32306	LC/MS Pos Early	1001	1064	132.065	5810	51-35-4	C01157	HMDB00725	34704792	35928140	33677704	32995028	43297896	41110744	39650312	34502304	38474832	38005992	30201070	35522300	29049818	41322072	29077238	42635764	39089512	38991568	38228536	39761212	47161840	71534720	84845224	69169368	73935048	80298272	71613864	69185192	71733848	73537800
74	trans-urocanate	Amino Acid	Histidine Metabolism	607	LC/MS Pos Early	537	2285	139.05	736715	104-98-3	C00785	HMDB00301	20856782	23131480	31002996	16510298	16833380	16277487	18167904	11609462	34868472	20939896	21054808	35121548	23976116	24797206	23053312	17072372	17652104	18221708	18308672	20585638	14262400	20274954	26091626	30008412	28796792	33203348	23027076	37662688	31145422	51778320
2866	tricosanoyl sphingomyelin (d18:1/23:0)*	Lipid	Sphingomyelins	52436	LC/MS Pos Late	100008955	3200	801.684				HMDB12105	58382328	62594368	73748360	65205792	69990120	58459768	76219080	85407520	107334904	146023168	57886184	77108088	71886992	107876040	85189216	68070072	62947300	66809460	66717100	66769924	49902516	62491196	63928056	58393944	73929864	66216116	64856784	74942312	62690308	75602288
4041	trigonelline (N'-methylnicotinate)	Cofactors and Vitamins	Nicotinate and Nicotinamide Metabolism	32401	LC/MS Pos Early	100001092	1388	138.055	5570	535-83-1	C01004	HMDB00875	399570944	389667616	343763072	397699200	430385280	411856480	431764704	391359104	160221872	148559728	260975664	187500080	192195776	34046440	174346016	481317056	574041792	589965120	533188960	523885504	599764544	307257792	317446432	331288992	316984864	389759360	391876288	354180704	344653184	302131680
2053	trimethylamine N-oxide	Lipid	Phospholipid Metabolism	40406	LC/MS Pos Early	100003397	2100	76.0757	1145	1184-78-7	C01104	HMDB00925	335623040	448878656	372924256	284709600	528353632	384483872	478534848	446364256	114603728	347080416	406455456	462513984	480333184	151577072	435040512	434487712	362140832	393261408	415686816	379332768	384258912	8882600	11329887	10882403	11977202	5960579	8405565	10251115	5234224	10010901
272	tryptamine	Amino Acid	Tryptophan Metabolism	6104	LC/MS Pos Early	1095	3062	161.107	1150	61-54-1	C00398	HMDB00303	227263	157461	213964	237935	129399	125095	152720	164617	204083	264104	199582	198587	195317	163514	205843	253899	252186	334737	305192	306874	179724	153662	236104	255367	80959	155929	108110	122045	87734
237	tryptophan	Amino Acid	Tryptophan Metabolism	54	LC/MS Pos Early	565	2986	205.097	6305	73-22-3	C00078	HMDB00929	1196481408	1034628416	1196119552	1474574464	882140992	880618048	776789760	1018884224	1612295680	2043776640	1456274688	1503931136	1668142848	2099061120	1382796032	1456172928	1260557696	1117706112	1365538688	1176798208	895902592	818346240	589073408	1021777984	1191896320	545834112	566825600	982158080	1839810816	1688158848
933	tryptophylglycine	Peptide	Dipeptide	43028	LC/MS Pos Early	100003609	2930	262.119	263471	7360-09-0		HMDB29083	3.17633e+06	3.13868e+06	3206618	4231303	2086919	2342092	1.94579e+06	3103210	4713281	5746971	2102977	6114037	4462508	1536030	1713310	2679548	1776202	2349510	3236389	3817372	2951246	2758200	2930687	3083624	3187241	3176085	2742215	2890026	4122896	4.11498e+06
160	tyramine	Amino Acid	Tyrosine Metabolism	1603	LC/MS Pos Early	1133	2540	138.091	5610	60-19-5	C00483	HMDB00306	1514898	1142114	1122676	1238366	572261	721986	647635	877558	628035	763533	955160	942104	799623	852641	802832	1164861	644874	995912	947178	758300	763412	573042	582783	680999	574818	656430	573734	877113	410639	508237
154	tyrosine	Amino Acid	Tyrosine Metabolism	1299	LC/MS Pos Early	815	2430	182.081	6057	60-18-4	C00082	HMDB00158	1023516800	1074340608	1054190272	1598925056	887227392	1271457920	886089920	1651473536	1996666880	1786738816	1290994688	1765893376	1428461440	1686865024	1248637952	1307594112	1323047808	1550631808	1520364416	2115818240	1960250496	1629587200	1896947968	1962549760	1973073152	1823838336	1377786112	1827588864	2368957952	2200280064
1292	UDP-N-acetylglucosamine/galactosamine	Carbohydrate	Nucleotide Sugar	46148	LC/MS Polar	100002957	3665	606.074					72947	147573	69192	82894	65209	51713	167209	32196			142640	43449			95023	89775	29993	83063	104195	88830	76193		72595	32873		73461	64872	56067
1392	undecanoate (11:0)	Lipid	Medium Chain Fatty Acid	12067	LC/MS Neg	889	5219.2	185.155	8180	334-48-5	C17715	HMDB00947	2141182	2251287	1936551	1907250	1751789	2439474	1737031	1883309	2235416	2699174	1833028	1380435	1795674	2033649	1561794	1783112	2272287	1845396	1908729	2343958	2034047	2350810	2281931	2598722	2360364	2634965	1911856	2526783	2224709	1413858
3946	uracil	Nucleotide	Pyrimidine Metabolism, Uracil containing	605	LC/MS Neg	825	1086	111.02	1174	66-22-8	C00106	HMDB00300	517271	476611	552103	585065	435835	598016	481215	347302	1277716	1082872	860862	921523	807846	1278916	891985	551253	436287	621930	503877	605068	487062	493228	464087	635467	622881	522527	507486	643836	429322	690144
3858	urate	Nucleotide	Purine Metabolism, (Hypo)Xanthine/Inosine containing	1604	LC/MS Neg	1134	757.1	167.021	1175	69-93-2;120K5305	C00366	HMDB00289	949839	1598741	1071004	1063538	596146	685285	720103	714786	1358511	1262304	1266718	960789	953733	2222325	1327763	1702813	1607806	1709158	1473654	1875088	1491451	1059828	1105156	1116220	931732	910342	712630	983209	1263365	881198
433	urea	Amino Acid	Urea cycle; Arginine and Proline Metabolism	1670	LC/MS Pos Early	533	700	121.072	1176	57-13-6	C00086	HMDB00294	743812160	672628992	765186752	751392832	689912512	639123200	681080896	617417216	457602624	424906080	602454080	488498048	469688224	874742528	458588384	636767616	787638144	744201536	711538048	771902336	722846272	800742464	877842816	666218304	753969984	826806720	746921792	669215936	792355264	771124480
3945	uridine	Nucleotide	Pyrimidine Metabolism, Uracil containing	606	LC/MS Neg	535	1457.6	243.062	6029	58-96-8	C00299	HMDB00296	412810	498133	1236763	501436	318508	443575	454584	270549	477068	203012	259245	333198	234587	252659	379658	399792	278153	329964	264383	394139	208599	340645	265217	367639	395659	284506	334928	578211	256047	465366
1383	valerate (5:0)	Lipid	Short Chain Fatty Acid	33443	LC/MS Neg	1136	1718	101.061	7991	109-52-4	C00803	HMDB00892	3576388	2547770	1613215	3.65378e+06	1956004	4314190	1703168	3514805	3357441	3330929	2413983	2605450	2316192	2767652	2290616	4081672	3632905	3325267	3175926	4144770	2434593	951641	1884967	783084	1820199	2100648	713643	1564747	2001951	2147083
369	valine	Amino Acid	Leucine, Isoleucine and Valine Metabolism	1649	LC/MS Pos Early	566	2479	118.086	6287	72-18-4	C00183	HMDB00883	3247741952	3197209344	3378826240	3879503872	2720085248	3386211584	2745129984	3522230528	5449714176	5579215872	3671349248	4336878592	4428430848	5570307072	3759399168	3710024448	3636754944	4399900672	4137134336	5161187840	4330284032	3829156864	4384270848	5090987520	4438307328	5190743040	3445782016	4529717248	5568836608	5535339520
966	valylglutamine	Peptide	Dipeptide	42079	LC/MS Pos Early	100003640	2295	246.145	5253209	42854-54-6		HMDB29125	10622203	7.38473e+06	10623481	17538992	4813127	11648832	4593923	13431191	10800985	8683652	7.56191e+06	7.67628e+06	11082151	3704493	5533337	6236641	9314299	15103869	16280032	26146830	20166028	12118460	17927216	27170062	18967884	28126434	8400710	20614386	42087256	35516636
967	valylglycine	Peptide	Dipeptide	40475	LC/MS Neg	100003641	1506	173.093	136487	686-43-1		HMDB29127	4917242	4505053	5621064	5666128	3625016	3930295	3.2028e+06	4553008	7446036	7103776	6.78984e+06	7968044	6409532	3279424	2976361	4.13563e+06	3072690	3695460	4854377	5457195	5005866	5719525	7217701	8.15041e+06	8564602	6902564	4312472	7654184	6106251	8244169
970	valylleucine	Peptide	Dipeptide	39994	LC/MS Pos Early	100003210	3138	231.17	352039	22906-55-4		HMDB29131	110648536	61903084	78441544	66324256	47415008	4331383	5936285	5207524	49616432	90337688	131132128	45867192	78125912	43058456	80553928	129997008	103501192	7958873	71165272	5646453	5001529	3.59975e+06	3.86714e+06	2161892	3.78308e+06	2908142	2846542	3685238	2614337	3.20074e+06
190	vanillactate	Amino Acid	Tyrosine Metabolism	54910	LC/MS Neg	100006129	1625	211.061	160637	2475-56-1		HMDB00913	160715	123531	93229	130217	97245	113051	99661	113106	91956	147922	99629	94380	99305	180489	131055	137286	138564	176766	156386	244953	125305	129614	146523	198180	154879	132041	130789	177977	194749	112236
4860	vanillic acid glycine	Xenobiotics	Food Component/Plant	63853	LC/MS Neg	100021363	1682	224.056	3083688			HMDB60026	13597928	13849616	10774325	12444910	13356813	10748073	10703132	8799396	25053668	22985646	28478058	21201230	38540692	12505419	14270069	22021058	14409958	22163218	17571964	35185508	17461060	23073094	26891512	31933228	25056768	18595736	22816298	24288030	29056368	23915504
217	vanillic alcohol sulfate	Amino Acid	Tyrosine Metabolism	48733	LC/MS Neg	100006125	1808	233.012		754920-02-0			72965	56459	43950	47086	63132	49093	45823	43042	80557	69897	129217	71287	85447		57164	108621	77207	101535	64585	124643	73909	249178	279143	376783	289860	131277	255784	240834	337296	199530
4812	vanillin sulfate	Xenobiotics	Food Component/Plant	48411	LC/MS Neg	100006100	2242	230.997		744984-09-6		HMDB41789	9323824	10341159	7317979	9314907	7.20604e+06	7.19414e+06	7695300	8925979	14714967	10370494	9687338	9326420	15302799	8994601	11223289	13771981	8764250	13540789	11443852	12490692	12351894	41438308	30306160	28771934	29264746	14321907	19019222	18630816	22239380	38375652
3850	xanthine	Nucleotide	Purine Metabolism, (Hypo)Xanthine/Inosine containing	3147	LC/MS Polar	1004	2023	151.026	1188	69-89-6	C00385	HMDB00292	535713	795748	1113670	659621	721145	611159	846049	713000	1124872	161091	214699	201279	306551	3.66737e+06	685593	800980	571656	702354	782240	906323	785852	818432	885641	984058	1100215	1229594	1061224	1431334	1275898	1.70124e+06
258	xanthurenate	Amino Acid	Tryptophan Metabolism	15679	LC/MS Neg	100000015	1476	204.03	5699	59-007	C02470	HMDB00881	4349567	4918940	4964533	4707418	4857841	4151350	4512871	4697246	2230369	3088784	3471888	2930787	3135218	4240149	2399811	7053141	7914115	8490654	7630650	9436301	6858145	9826109	10676182	8291799	7823747	10154927	9738461	9345678	11789038	9973753
1172	xylose	Carbohydrate	Pentose Metabolism	15581	LC/MS Polar	826	1727	195.051	135191	609-06-3	C00181	HMDB00098	184763	219730	304024	291738	197478	429587	464614	146473	368094	319211	342973	290412	276063	672162	289117	462578	555486	419319	378128	440649	287911		195870	265854	136462	153683	104560		195171	165081

## Sheet: Table S1b
Supplementary table 1b. 812 metabolites identified in bile.
Biochemical Name	Super Pathway	Sub Pathway	Chemical ID	CAS	Retention time/index	Mass	Platform	Comp ID	KEGG	HMDB	PUBCHEM	Fold change	Fold change	Fold change
												CR vs SPF	LM vs SPF	GF vs SPF	CR vs SPF		LM vs SPF		GF vs SPF		Detected in
															p-value	q-value	p-value	q-value	p-value	q-value	human bile metabolome
glycine	Amino Acid	Glycine, Serine and Threonine Metabolism	340	56-40-6	1375	76.0393	LC/MS pos early	58	C00037	HMDB00123	750	1.21	1.12	1.55	0.004662	0.0174934	0.335664	0.42141	8.22707e-05	0.000462773	YES
N-acetylglycine	Amino Acid	Glycine, Serine and Threonine Metabolism	100001006	543-24-8	826	118.05	LC/MS pos early	27710		HMDB00532	10972	1.17	3.89	1.69	0.042624	0.0953401	0.0037296	0.0104016	0.000329083	0.00134625	YES
sarcosine	Amino Acid	Glycine, Serine and Threonine Metabolism	1023	107-97-1	1280	90.055	LC/MS pos early	1516	C00213	HMDB00271	1088	0.53	0.4	1.22	0.004662	0.0174934	0.0003108	0.00184195	0.167174	0.220899	YES
dimethylglycine	Amino Acid	Glycine, Serine and Threonine Metabolism	806	1118-68-9	1104	104.071	LC/MS pos early	5086	C01026	HMDB00092	673	0.88	1.01	1.33	0.029304	0.0715232	0.694328	0.756254	8.22707e-05	0.000462773	YES
betaine	Amino Acid	Glycine, Serine and Threonine Metabolism	799	107-43-7	1064	118.086	LC/MS pos early	3141	C00719	HMDB00043	247	0.89	0.58	1.3	0.141858	0.239815	0.0012432	0.00479436	0.00156314	0.00424881	YES
serine	Amino Acid	Glycine, Serine and Threonine Metabolism	503	56-45-1	1239	106.05	LC/MS pos early	1648	C00065	HMDB00187	5951	1.32	1.65	1.42	0.001332	0.00786468	0.000621601	0.00301813	8.22707e-05	0.000462773	YES
N-acetylserine	Amino Acid	Glycine, Serine and Threonine Metabolism	100001851	97-14-3	800	148.06	LC/MS pos early	37076		HMDB02931	65249	1.43	1.61	1.54	0.000666001	0.0048618	0.0037296	0.0104016	8.22707e-05	0.000462773	YES
threonine	Amino Acid	Glycine, Serine and Threonine Metabolism	564	72-19-5	1514	120.066	LC/MS pos early	1284	C00188	HMDB00167	6288	1.47	1.74	1.54	0.000666001	0.0048618	0.0003108	0.00184195	0.000329083	0.00134625	YES
N-acetylthreonine	Amino Acid	Glycine, Serine and Threonine Metabolism	100001274	17093-74-2	1700	160.062	LC/MS polar	33939		HMDB62557	152204	1.38	1.64	2.01	0.001332	0.00786468	0.000621601	0.00301813	8.22707e-05	0.000462773	YES
alanine	Amino Acid	Alanine and Aspartate Metabolism	811	56-41-7	1700	90.055	LC/MS pos early	1126	C00041	HMDB00161	5950	1.23	1.19	1.3	0.000666001	0.0048618	0.0721057	0.117172	8.22707e-05	0.000462773	YES
N-acetylalanine	Amino Acid	Alanine and Aspartate Metabolism	1110	97-69-8	861	130.051	LC/MS neg	1585	C02847	HMDB00766	88064	1.39	1.73	1.52	0.012654	0.0381999	0.000621601	0.00301813	0.000329083	0.00134625	YES
N,N-dimethylalanine	Amino Acid	Alanine and Aspartate Metabolism	100020371	2812-31-9	1370	118.086	LC/MS pos early	63151			5488191	0.52	0.51	0.28	0.004662	0.0174934	0.0400932	0.0711787	0.00378563	0.00893984	NO
aspartate	Amino Acid	Alanine and Aspartate Metabolism	234	56-84-8	1165	134.045	LC/MS pos early	443	C00049	HMDB00191	5960	4.05	3.45	7.08	0.000666001	0.0048618	0.0003108	0.00184195	8.22707e-05	0.000462773	YES
N-acetylaspartate (NAA)	Amino Acid	Alanine and Aspartate Metabolism	100000787	997-55-7;997-55-7	3143	174.041	LC/MS polar	22185	C01042	HMDB00812	65065	2.71	2.62	5.65	0.000666001	0.0048618	0.0003108	0.00184195	8.22707e-05	0.000462773	YES
asparagine	Amino Acid	Alanine and Aspartate Metabolism	917	70-47-3	1225	133.061	LC/MS pos early	512	C00152	HMDB00168	6267	1.51	1.77	1.4	0.000666001	0.0048618	0.0003108	0.00184195	0.000987248	0.00296174	YES
N-acetylasparagine	Amino Acid	Alanine and Aspartate Metabolism	100001257	4033-40-3	2250	173.057	LC/MS polar	33942		HMDB06028	99715	1.04	0.64	1.49	0.413586	0.542663	0.00932401	0.021783	0.00789798	0.0155276	YES
hydroxyasparagine**	Amino Acid	Alanine and Aspartate Metabolism	100020205		1149	149.056	LC/MS pos early	62060	C03124	HMDB32332	97663	1.42	2.06	1.12	0.01998	0.0536587	0.0037296	0.0104016	0.605841	0.672235	NO
glutamate	Amino Acid	Glutamate Metabolism	561	56-86-0	1500	148.06	LC/MS pos early	57	C00025	HMDB00148	611	2.93	1.53	4.66	0.000666001	0.0048618	0.013986	0.0307159	8.22707e-05	0.000462773	YES
glutamine	Amino Acid	Glutamate Metabolism	563	56-85-9	1291	147.076	LC/MS pos early	53	C00064	HMDB00641	5961	1.28	1.5	0.88	0.004662	0.0174934	0.000621601	0.00301813	0.074455	0.10693	YES
alpha-ketoglutaramate*	Amino Acid	Glutamate Metabolism	100002397	18465-19-5	1916	144.03	LC/MS polar	62101			48	1.69	2.29	1.28	0.000666001	0.0048618	0.0003108	0.00184195	0.0273961	0.0449208	NO
N-acetylglutamate	Amino Acid	Glutamate Metabolism	100000282	5817-08-03	3106	188.056	LC/MS polar	15720	C00624	HMDB01138	70914	1.54	1.06	2.27	0.0592741	0.12299	0.866511	0.90001	0.0206499	0.0355126	YES
N-acetylglutamine	Amino Acid	Glutamate Metabolism	100001253	2490-97-3	845	189.087	LC/MS pos early	33943	C02716	HMDB06029	182230	1.31	1.34	0.88	0.002664	0.0116896	0.00932401	0.021783	0.0464007	0.0705151	YES
pyroglutamine*	Amino Acid	Glutamate Metabolism	100001540	2353-44-8	1900	129.066	LC/MS pos early	46225			134508	0.73	0.47	0.54	0.000666001	0.0048618	0.0003108	0.00184195	8.22707e-05	0.000462773	YES
carboxyethyl-GABA	Amino Acid	Glutamate Metabolism	100003260	4386-03-02	2085	176.092	LC/MS pos early	40007		HMDB02201	2572	1.39	1.26	2.78	0.032967	0.0794969	0.601222	0.688627	0.000630636	0.00206808	NO
N-methyl-GABA	Amino Acid	Glutamate Metabolism	100003152	1119-48-8	2109	118.086	LC/MS pos early	39577	C15987		70703	0.95	0.46	1.2	1	1	0.0003108	0.00184195	0.0273961	0.0449208	NO
S-1-pyrroline-5-carboxylate	Amino Acid	Glutamate Metabolism	35	2906-39-0	1528	114.055	LC/MS pos early	42370	C04322	HMDB01301	1196	0.84	0.65	0.97	0.181152	0.287481	0.013986	0.0307159	0.814809	0.85381	YES
histidine	Amino Acid	Histidine Metabolism	355	5934-29-2	755.9	154.062	LC/MS neg	59	C00135	HMDB00177	6274	1.28	1.26	1.1	0.000666001	0.0048618	0.00590521	0.0152551	0.276594	0.342571	YES
1-methylhistidine	Amino Acid	Histidine Metabolism	100001051	332-80-9	2755	170.092	LC/MS pos early	30460	C01152	HMDB00001	92105	1.19	3.77	1.35	0.107892	0.194691	0.0003108	0.00184195	0.000987248	0.00296174	YES
3-methylhistidine	Amino Acid	Histidine Metabolism	100000042	368-16-1	906.3	168.078	LC/MS neg	15677	C01152	HMDB00479	64969	1.13	1.67	1.04	0.413586	0.542663	0.00590521	0.0152551	0.742986	0.791867	YES
N-acetylhistidine	Amino Acid	Histidine Metabolism	100001293	39145-52-3	2065	198.087	LC/MS pos early	33946	C02997	HMDB32055	75619	1.2	0.7	1.45	0.042624	0.0953401	0.0003108	0.00184195	0.00156314	0.00424881	YES
N-acetyl-3-methylhistidine*	Amino Acid	Histidine Metabolism	100002204	37841-04-6	1360	210.088	LC/MS neg	43256			193270	0.97	0.72	1.28	0.851815	0.904772	0.0021756	0.00682309	0.0111065	0.0207288	YES
N-acetyl-1-methylhistidine*	Amino Acid	Histidine Metabolism	100004299		2100	212.103	LC/MS pos early	43255			53859791	1.47	1.54	2.04	0.000666001	0.0048618	0.120591	0.178998	8.22707e-05	0.000462773	YES
hydantoin-5-propionate	Amino Acid	Histidine Metabolism	100002514	5624-26-0	2080	171.041	LC/MS polar	40473	C05565	HMDB01212	782	1.49	1.23	72.5	0.01998	0.0536587	0.0289044	0.0553372	8.22707e-05	0.000462773	NO
trans-urocanate	Amino Acid	Histidine Metabolism	537	104-98-3	2285	139.05	LC/MS pos early	607	C00785	HMDB00301	736715	0.92	1.36	1.62	1	1	0.0205128	0.0419628	0.00551213	0.0121657	YES
imidazole propionate	Amino Acid	Histidine Metabolism	100003434	1074-59-5	2263	141.066	LC/MS pos early	40730		HMDB02271	70630	0.75	0.73	0.66	0.107892	0.194691	0.189277	0.262126	0.0359523	0.0565614	YES
formiminoglutamate	Amino Acid	Histidine Metabolism	100002500	816-90-0	1880	175.071	LC/MS pos early	43493	C00439	HMDB00854	439233	0.82	0.76	36.95	0.0592741	0.12299	0.0037296	0.0104016	8.22707e-05	0.000462773	YES
imidazole lactate	Amino Acid	Histidine Metabolism	100000263	14403-45-3	2040	157.061	LC/MS pos early	15716	C05568	HMDB02320	793	1.1	0.69	1.16	0.282384	0.402761	0.0205128	0.0419628	0.23587	0.29899	YES
N-acetylcarnosine	Amino Acid	Histidine Metabolism	100004046	56353-15-2	2141	269.124	LC/MS pos early	43488		HMDB12881	9903482	1.49	1.14	0.79	0.000666001	0.0048618	0.0938617	0.146047	0.480708	0.556247	YES
anserine	Amino Acid	Histidine Metabolism	100000044	10030-52-1	1124.8	239.115	LC/MS neg	15747	C01262	HMDB00194	112072	2.14	3.13	0.76	0.000666001	0.0048618	0.0003108	0.00184195	0.123428	0.168879	YES
1-methyl-4-imidazoleacetate	Amino Acid	Histidine Metabolism	100001208	2625-49-2	2064	141.066	LC/MS pos early	32350	C05828	HMDB02820	75810	1.65	1.83	1.02	0.000666001	0.0048618	0.00932401	0.021783	0.814809	0.85381	NO
1-methyl-5-imidazoleacetate	Amino Acid	Histidine Metabolism	100002910	4200-48-0	1989	141.066	LC/MS pos early	62946		HMDB04988	6451814	2.09	1.19	0.99	0.000666001	0.0048618	0.189277	0.262126	0.814809	0.85381	NO
1-ribosyl-imidazoleacetate*	Amino Acid	Histidine Metabolism	100001668	29605-99-0	2006	259.092	LC/MS pos early	61868	C05131	HMDB02331	5117448	1.14	0.39	1.09	0.141858	0.239815	0.0003108	0.00184195	0.370383	0.437971	NO
4-imidazoleacetate	Amino Acid	Histidine Metabolism	100001207	645-65-8	2055	127.05	LC/MS pos early	32349	C02835	HMDB02024	96215	1.81	0.69	1.06	0.000666001	0.0048618	0.0205128	0.0419628	0.742986	0.791867	YES
N-acetylhistamine	Amino Acid	Histidine Metabolism	100006123	673-49-4	2287	154.097	LC/MS pos early	48679	C05135	HMDB13253	69602	1.19	0.06	0.15	0.572761	0.690581	0.00101304	0.00477494	0.000630636	0.00206808	YES
lysine	Amino Acid	Lysine Metabolism	407	56-87-1	5431.1	145.098	LC/MS polar	1301	C00047	HMDB00182	5962	1.47	2.12	1.52	0.002664	0.0116896	0.0003108	0.00184195	0.000987248	0.00296174	YES
N2-acetyllysine	Amino Acid	Lysine Metabolism	100001721	1946-82-3	3372.6	187.109	LC/MS polar	36751	C12989	HMDB00446	92907	1.31	0.85	3.75	0.000666001	0.0048618	0.0205128	0.0419628	8.22707e-05	0.000462773	YES
N6-acetyllysine	Amino Acid	Lysine Metabolism	100001734	692-04-6	1059	187.109	LC/MS neg	36752	C02727	HMDB00206	92832	0.97	1.43	1.32	0.851815	0.904772	0.694328	0.756254	0.000164541	0.000798075	YES
N2-acetyl,N6-methyllysine	Amino Acid	Lysine Metabolism	100020546		2168	203.139	LC/MS pos early	62954				1.71	1	6.08	0.100348	0.189154	NA	NA	0.0142662	0.0263226	NO
N2-acetyl,N6,N6-dimethyllysine	Amino Acid	Lysine Metabolism	100020545		2172	217.155	LC/MS pos early	63254				1.46	0.68	2.57	0.029304	0.0715232	0.0718263	0.117172	8.22707e-05	0.000462773	NO
N2,N6-diacetyllysine	Amino Acid	Lysine Metabolism	100006124	499-86-5	1604	229.119	LC/MS neg	48455			91827	0.76	0.57	2.34	0.001332	0.00786468	0.000621601	0.00301813	8.22707e-05	0.000462773	NO
N6-methyllysine	Amino Acid	Lysine Metabolism	100003415	1188-07-4	2831	161.128	LC/MS pos early	62860	C02728	HMDB02038	164795	1.65	1.25	1.41	0.000666001	0.0048618	1	1	0.138791	0.186745	NO
N6,N6,N6-trimethyllysine	Amino Acid	Lysine Metabolism	189	23284-33-5	2825	189.16	LC/MS pos early	1498	C03793	HMDB01325	440120	2.09	3.36	0.9	0.000666001	0.0048618	0.0021756	0.00682309	0.276594	0.342571	YES
hydroxy-N6,N6,N6-trimethyllysine*	Amino Acid	Lysine Metabolism	100021123		2759	205.155	LC/MS pos early	62959				0.77	1.05	1.04	0.33239	0.471132	0.335664	0.42141	0.321267	0.391318	NO
5-hydroxylysine	Amino Acid	Lysine Metabolism	100000054	13204-98-3	2790	163.108	LC/MS pos early	15685	C16741	HMDB00450	1029	0.59	1.11	1.71	0.472769	0.613935	0.771543	0.830378	0.0302813	0.0495512	YES
5-(galactosylhydroxy)-L-lysine	Amino Acid	Lysine Metabolism	100002462	32448-36-5	2755	325.161	LC/MS pos early	43582			123986	1.5	9.4	2.2	0.173342	0.287481	0.00140348	0.00515619	0.00123156	0.0036675	YES
fructosyllysine	Amino Acid	Lysine Metabolism	100005373	21291-40-7	2784	309.166	LC/MS pos early	46227			123708	1.61	0.44	1.08	0.0812521	0.153881	0.0421027	0.0744184	0.742986	0.791867	NO
2-aminoadipate	Amino Acid	Lysine Metabolism	381	542-32-5;1118-90-7	3500	160.062	LC/MS polar	6146	C00956	HMDB00510	469	0.88	1.47	2.1	0.754579	0.839234	0.0205128	0.0419628	0.138791	0.186745	NO
2-oxoadipate	Amino Acid	Lysine Metabolism	92	3184-35-8	2635	159.03	LC/MS polar	38347	C00322	HMDB00225	71	7.6	28.82	3.6	0.000666001	0.0048618	0.0003108	0.00184195	0.00156314	0.00424881	NO
glutarate (C5-DC)	Amino Acid	Lysine Metabolism	339	110-94-1	2900	131.035	LC/MS polar	396	C00489	HMDB00661	743	10.19	47.34	3.15	0.000666001	0.0048618	0.0003108	0.00184195	0.00156314	0.00424881	NO
glutarylcarnitine (C5-DC)	Amino Acid	Lysine Metabolism	100001593	102636-82-8	2393	276.144	LC/MS pos early	44664		HMDB13130	71464488	1.24	1.4	2.22	0.0812521	0.153881	0.0400932	0.0711787	0.000164541	0.000798075	YES
pipecolate	Amino Acid	Lysine Metabolism	1025	4043-87-2	2200	130.086	LC/MS pos early	1444	C00408	HMDB00070	849	1.03	0.78	0.66	0.754579	0.839234	0.0205128	0.0419628	8.22707e-05	0.000462773	YES
6-oxopiperidine-2-carboxylate	Amino Acid	Lysine Metabolism	100004499	34622-39-4	965	142.051	LC/MS neg	43231		HMDB61705	3014237	1.09	1.99	1.54	0.413586	0.542663	0.00590521	0.0152551	0.00370218	0.00876832	YES
5-aminovalerate	Amino Acid	Lysine Metabolism	100000454	660-88-8	2220	118.086	LC/MS pos early	18319	C00431	HMDB03355	138	1.35	1.88	0.46	0.0592741	0.12299	0.013986	0.0307159	0.000581935	0.00200582	YES
N,N,N-trimethyl-5-aminovalerate	Amino Acid	Lysine Metabolism	100015962		2186	160.133	LC/MS pos early	57687			14274897	1.65	1.96	0.17	0.002664	0.0116896	0.0400932	0.0711787	8.22707e-05	0.000462773	NO
phenylalanine	Amino Acid	Phenylalanine Metabolism	460	63-91-2	2878	166.086	LC/MS pos early	64	C00079	HMDB00159	6140	1.17	1.34	1.45	0.029304	0.0715232	0.0003108	0.00184195	8.22707e-05	0.000462773	YES
N-acetylphenylalanine	Amino Acid	Phenylalanine Metabolism	100001256	2018-61-3	2597	206.082	LC/MS neg	33950	C03519	HMDB00512	74839	1.2	0.68	1.24	0.00799201	0.0259821	0.0012432	0.00479436	0.0111065	0.0207288	YES
1-carboxyethylphenylalanine	Amino Acid	Phenylalanine Metabolism	100020419		2844	236.093	LC/MS neg	62566				0.93	1.19	1.03	0.181152	0.287481	1	1	1	1	NO
phenylpyruvate	Amino Acid	Phenylalanine Metabolism	241	156-06-9	2515	163.04	LC/MS neg	566	C00166	HMDB00205	997	1.33	1.2	1.35	0.042624	0.0953401	0.0938617	0.146047	0.0152201	0.0269176	NO
phenyllactate (PLA)	Amino Acid	Phenylalanine Metabolism	100000774	828-01-3	2208	165.056	LC/MS neg	22130	C05607	HMDB00779	3848	1.62	2.37	0.54	0.000666001	0.0048618	0.013986	0.0307159	0.000987248	0.00296174	YES
phenethylamine	Amino Acid	Phenylalanine Metabolism	1207	64-04-0	3065	122.096	LC/MS pos early	12142	C05332	HMDB02017	1001	1.3	1.23	0.86	0.012654	0.0381999	0.231857	0.311981	0.127373	0.173895	NO
4-hydroxyphenylacetate	Amino Acid	Phenylalanine Metabolism	144	156-38-7	1361	151.04	LC/MS neg	541	C00642	HMDB00020	127	1.54	0.87	0.71	0.0609301	0.1261	0.861697	0.90001	0.262542	0.332279	YES
tyrosine	Amino Acid	Tyrosine Metabolism	815	60-18-4	2430	182.081	LC/MS pos early	1299	C00082	HMDB00158	6057	1.38	1.36	1.61	0.042624	0.0953401	0.013986	0.0307159	0.000575895	0.00200204	YES
N-acetyltyrosine	Amino Acid	Tyrosine Metabolism	100001104	537-55-3	1680	222.077	LC/MS neg	32390		HMDB00866	68310	1.07	0.73	1.52	0.490842	0.613935	0.000621601	0.00301813	8.22707e-05	0.000462773	YES
1-carboxyethyltyrosine	Amino Acid	Tyrosine Metabolism	100020421		1846	252.088	LC/MS neg	62564				1.15	1.41	1.75	0.518145	0.64507	0.562485	0.650449	0.000329083	0.00134625	NO
tyramine	Amino Acid	Tyrosine Metabolism	1133	60-19-5	2540	138.091	LC/MS pos early	1603	C00483	HMDB00306	5610	0.9	0.84	0.62	0.754579	0.839234	0.463403	0.549269	0.0152201	0.0269176	NO
4-hydroxyphenylpyruvate	Amino Acid	Tyrosine Metabolism	1141	156-39-8	1690	179.035	LC/MS neg	1669	C01179	HMDB00707	979	1.43	0.66	1.2	0.01998	0.0536587	0.0037296	0.0104016	0.074455	0.10693	YES
3-(4-hydroxyphenyl)lactate	Amino Acid	Tyrosine Metabolism	240	6482-98-0	1379	181.051	LC/MS neg	32197	C03672	HMDB00755	9378	1.55	2.01	1.34	0.001332	0.00786468	0.0289044	0.0553372	0.00246812	0.0061703	YES
phenol sulfate	Amino Acid	Tyrosine Metabolism	100001510	937-34-8	2156	172.991	LC/MS neg	32553	C02180	HMDB60015	74426	2.49	0.76	0.01	0.002664	0.0116896	0.612587	0.688627	0.000542915	0.00200204	YES
phenol glucuronide	Amino Acid	Tyrosine Metabolism	100006679	17685-05-1	1800	269.067	LC/MS neg	52747		HMDB60014	87235	2.94	0.85	0.66	0.000666001	0.0048618	0.181665	0.259614	0.0078125	0.0155276	NO
vanillactate	Amino Acid	Tyrosine Metabolism	100006129	2475-56-1	1625	211.061	LC/MS neg	54910		HMDB00913	160637	1.4	1.04	1.31	0.012654	0.0381999	0.955089	0.967088	0.0152201	0.0269176	YES
3-methoxytyrosine	Amino Acid	Tyrosine Metabolism	1342	300-48-1	2555	212.092	LC/MS pos early	12017		HMDB01434	1670	1.58	1.07	3.54	0.002664	0.0116896	0.694328	0.756254	8.22707e-05	0.000462773	YES
o-Tyrosine	Amino Acid	Tyrosine Metabolism	100004290	2370-61-8	2772	182.081	LC/MS pos early	43392		HMDB06050	91482	1.91	4.69	1.86	0.004662	0.0174934	0.0003108	0.00184195	0.000575895	0.00200204	NO
gentisate	Amino Acid	Tyrosine Metabolism	100000447	490-79-9	1459.8	153.019	LC/MS neg	18280	C00628	HMDB00152	3469	1.68	0.42	0.37	0.002664	0.0116896	0.00132132	0.00502352	0.0078125	0.0155276	NO
homovanillate sulfate	Amino Acid	Tyrosine Metabolism	100002250	38339-06-9	1047	261.007	LC/MS neg	38349		HMDB11719	29981063	2.33	1.18	1.27	0.0158401	0.0476389	0.448529	0.549269	0.0650983	0.0960466	NO
p-cresol glucuronide*	Amino Acid	Tyrosine Metabolism	100006191	17680-99-8	2420	283.082	LC/MS neg	48841		HMDB11686	154035	2.1	0.77	0.18	0.0592741	0.12299	0.907786	0.940457	0.0224943	0.0381179	NO
N-formylphenylalanine	Amino Acid	Tyrosine Metabolism	100006056	13200-85-6	2360	192.067	LC/MS neg	48433			759256	0.8	1.48	0.96	0.413586	0.542663	0.0540793	0.0915712	0.962567	0.977042	YES
vanillic alcohol sulfate	Amino Acid	Tyrosine Metabolism	100006125	754920-02-0	1808	233.013	LC/MS neg	48733				1.74	1.45	4.98	0.001332	0.00786468	0.06384	0.107422	8.22707e-05	0.000462773	NO
4-hydroxycinnamate sulfate	Amino Acid	Tyrosine Metabolism	100006095	376374-66-2	1000	242.997	LC/MS neg	48410			6070438	1.62	0.46	0.51	0.000666001	0.0048618	0.0003108	0.00184195	8.22707e-05	0.000462773	NO
catechol glucuronide	Amino Acid	Tyrosine Metabolism	100009326		1742	285.062	LC/MS neg	53243			75124209	1.73	0.57	0.34	0.001332	0.00786468	0.0125222	0.0290862	0.0078125	0.0155276	NO
tryptophan	Amino Acid	Tryptophan Metabolism	565	73-22-3	2986	205.097	LC/MS pos early	54	C00078	HMDB00929	6305	1.15	1.59	0.97	0.228438	0.343513	0.0012432	0.00479436	0.541423	0.615081	YES
N-acetyltryptophan	Amino Acid	Tryptophan Metabolism	100001254	1218-34-4	2630	245.093	LC/MS neg	33959	C03137	HMDB13713	700653	1.49	0.87	1.82	0.000666001	0.0048618	0.0289044	0.0553372	8.22707e-05	0.000462773	YES
C-glycosyltryptophan	Amino Acid	Tryptophan Metabolism	100006379	180509-18-6	2700	367.15	LC/MS pos early	48782			10981970	1.84	2.8	1.06	0.0054578	0.0202899	0.00915538	0.021783	0.803154	0.853746	YES
kynurenine	Amino Acid	Tryptophan Metabolism	100000265	2922-83-0	2739	209.092	LC/MS pos early	15140	C00328	HMDB00684	161166	1.24	2.77	1.6	0.001332	0.00786468	0.0003108	0.00184195	8.22707e-05	0.000462773	YES
N-acetylkynurenine (2)	Amino Acid	Tryptophan Metabolism	100006378		2378	249.088	LC/MS neg	48757				3.15	5.74	3.71	0.000666001	0.0048618	0.0003108	0.00184195	8.22707e-05	0.000462773	YES
kynurenate	Amino Acid	Tryptophan Metabolism	98	492-27-3	2224	188.035	LC/MS neg	1417	C01717	HMDB00715	3845	1.5	0.95	2.27	0.000666001	0.0048618	0.120591	0.178998	8.22707e-05	0.000462773	YES
anthranilate	Amino Acid	Tryptophan Metabolism	1258	118-92-3	2606	120.044	LC/MS pos early	57746	C00108	HMDB01123	227	1.11	0.67	0.41	0.282384	0.402761	0.013986	0.0307159	8.22707e-05	0.000462773	NO
3-hydroxykynurenine	Amino Acid	Tryptophan Metabolism	100000986	2147-61-7	2536	225.087	LC/MS pos early	22110	C02794	HMDB00732	89	1.22	1.05	2.19	0.042624	0.0953401	0.0400932	0.0711787	8.22707e-05	0.000462773	NO
xanthurenate	Amino Acid	Tryptophan Metabolism	100000015	59-007	1476	204.03	LC/MS neg	15679	C02470	HMDB00881	5699	1.7	0.66	2.1	0.000666001	0.0048618	0.000621601	0.00301813	8.22707e-05	0.000462773	YES
picolinate	Amino Acid	Tryptophan Metabolism	1022	98-98-6	910	124.039	LC/MS pos early	1512	C10164	HMDB02243	1018	0.98	0.62	1.32	0.851815	0.904772	0.0205128	0.0419628	0.092719	0.129711	YES
tryptamine	Amino Acid	Tryptophan Metabolism	1095	61-54-1	3062	161.107	LC/MS pos early	6104	C00398	HMDB00303	1150	1.55	1.16	0.81	0.004662	0.0174934	0.335664	0.42141	0.162679	0.218162	NO
indolelactate	Amino Acid	Tryptophan Metabolism	100000463	832-97-3	2286	204.067	LC/MS neg	18349	C02043	HMDB00671	92904	1.95	3.31	0.68	0.001332	0.00786468	0.202614	0.279634	0.0320566	0.0521402	YES
indolepropionylglycine	Amino Acid	Tryptophan Metabolism	100010863		2926	245.093	LC/MS neg	54917			7677842	1.22	0.31	0.05	0.282384	0.402761	0.00214402	0.00682309	0.0078125	0.0155276	NO
indole-3-carboxylate	Amino Acid	Tryptophan Metabolism	100002185	771-50-6	1710	160.04	LC/MS neg	38116	C19837	HMDB03320	69867	2.81	0.32	0.59	0.00215687	0.0116896	0.100348	0.15554	0.583425	0.661868	NO
indoleacetylglycine	Amino Acid	Tryptophan Metabolism	100006730		2610	231.078	LC/MS neg	54730			446640	1.43	0.56	1.44	0.000666001	0.0048618	0.0003108	0.00184195	0.000329083	0.00134625	NO
3-indoxyl sulfate	Amino Acid	Tryptophan Metabolism	100000467	2642-37-7	2222.2	212.002	LC/MS neg	27672		HMDB00682	10258	1	0.4	0.11	0.851815	0.904772	0.0003108	0.00184195	0.0078125	0.0155276	YES
indoxyl glucuronide	Amino Acid	Tryptophan Metabolism	100008931	35804-66-1	1940	308.078	LC/MS neg	52749		HMDB59804	2733785	1.87	0.5	0.17	0.000666001	0.0048618	0.00915538	0.021783	0.0078125	0.0155276	NO
leucine	Amino Acid	Leucine, Isoleucine and Valine Metabolism	397	61-90-5	2864	132.102	LC/MS pos early	60			6106	1.27	1.34	1.26	0.000666001	0.0048618	0.0003108	0.00184195	8.22707e-05	0.000462773	YES
N-acetylleucine	Amino Acid	Leucine, Isoleucine and Valine Metabolism	1082	1188-21-2	2400	172.098	LC/MS neg	1587	C02710	HMDB11756	70912	1.05	0.76	1.75	0.413586	0.542663	0.0540793	0.0915712	8.22707e-05	0.000462773	YES
1-carboxyethylleucine	Amino Acid	Leucine, Isoleucine and Valine Metabolism	100020425		2663	202.108	LC/MS neg	62559				0.92	2.03	1.19	0.344988	0.471132	0.612587	0.688627	0.23587	0.29899	NO
4-methyl-2-oxopentanoate	Amino Acid	Leucine, Isoleucine and Valine Metabolism	100000551	816-66-0	2170	129.056	LC/MS neg	22116	C00233	HMDB00695	70	1.23	1.58	1.21	0.029304	0.0715232	0.0012432	0.00479436	0.0152201	0.0269176	YES
alpha-hydroxyisocaproate	Amino Acid	Leucine, Isoleucine and Valine Metabolism	100000706	10303-64-7	1840	131.071	LC/MS neg	22132	C03264	HMDB00746	83697	1.83	10.13	0.75	0.000666001	0.0048618	0.0003108	0.00184195	0.0181124	0.0318935	YES
isovalerate (i5:0)	Amino Acid	Leucine, Isoleucine and Valine Metabolism	100000708	503-74-2	1564	101.061	LC/MS neg	44656	C08262	HMDB00718	10430	1.14	2.44	0.76	0.228438	0.343513	0.0003108	0.00184195	0.0464007	0.0705151	NO
isovalerylglycine	Amino Acid	Leucine, Isoleucine and Valine Metabolism	100001452	16284-60-9	1950	158.082	LC/MS neg	35107		HMDB00678	546304	1.26	1.19	1.56	0.0592741	0.12299	0.335664	0.42141	8.22707e-05	0.000462773	YES
isovalerylcarnitine (C5)	Amino Acid	Leucine, Isoleucine and Valine Metabolism	100001393	31023-24-2	3085	246.17	LC/MS pos early	34407		HMDB00688	6426851	0.88	1.72	1.26	0.490842	0.613935	0.151981	0.219529	0.00370218	0.00876832	YES
3-methylcrotonylglycine	Amino Acid	Leucine, Isoleucine and Valine Metabolism	100001149	33008-07-0	1980	158.081	LC/MS pos early	31940		HMDB00459	169485	1.52	1.42	1.64	0.00799201	0.0259821	0.396892	0.488389	0.000987248	0.00296174	NO
beta-hydroxyisovalerate	Amino Acid	Leucine, Isoleucine and Valine Metabolism	1442	625-08-1	1027	117.056	LC/MS neg	12129		HMDB00754	69362	0.87	1.09	0.89	0.490842	0.613935	0.694328	0.756254	0.370383	0.437971	YES
beta-hydroxyisovaleroylcarnitine	Amino Acid	Leucine, Isoleucine and Valine Metabolism	100001594	99159-87-2	2584	262.165	LC/MS pos early	35433				0.92	1.03	1.36	0.228438	0.343513	0.463403	0.549269	0.000575895	0.00200204	NO
beta-hydroxyisovalerylglycine	Amino Acid	Leucine, Isoleucine and Valine Metabolism	100010864		1222	174.077	LC/MS neg	54908			129651821	1.07	1.14	2.21	1	1	0.231857	0.311981	8.22707e-05	0.000462773	NO
3-methylglutaconate	Amino Acid	Leucine, Isoleucine and Valine Metabolism	100002458	5746-90-7	2700	99.0452	LC/MS polar	57747		HMDB00522	1551553	1.66	3.12	1.68	0.000666001	0.0048618	0.000621601	0.00301813	8.22707e-05	0.000462773	YES
3-methylglutarylcarnitine (2)	Amino Acid	Leucine, Isoleucine and Valine Metabolism	100005850		2687	290.16	LC/MS pos early	46548		HMDB00552	128145	0.77	1.75	1.6	0.282384	0.402761	0.00590521	0.0152551	0.00551213	0.0121657	YES
isoleucine	Amino Acid	Leucine, Isoleucine and Valine Metabolism	376	73-32-5	2800	132.102	LC/MS pos early	1125	C00407	HMDB00172	6306	1.17	1.25	1.17	0.000666001	0.0048618	0.0003108	0.00184195	0.00246812	0.0061703	YES
N-acetylisoleucine	Amino Acid	Leucine, Isoleucine and Valine Metabolism	100001276	3077-46-1	2325	172.098	LC/MS neg	33967		HMDB61684	306109	1.11	0.7	1.59	0.282384	0.402761	0.013986	0.0307159	8.22707e-05	0.000462773	YES
1-carboxyethylisoleucine	Amino Acid	Leucine, Isoleucine and Valine Metabolism	100020427		2628	202.108	LC/MS neg	62558				0.97	1.14	1.92	0.662005	0.762683	0.694328	0.756254	8.22707e-05	0.000462773	NO
3-methyl-2-oxovalerate	Amino Acid	Leucine, Isoleucine and Valine Metabolism	100000036	1460-34-0;51829-07-3	2064.2	129.056	LC/MS neg	15676	C00671	HMDB03736	47	1.38	1.23	1.39	0.00799201	0.0259821	0.151981	0.219529	0.00246812	0.0061703	YES
2-hydroxy-3-methylvalerate	Amino Acid	Leucine, Isoleucine and Valine Metabolism	100001541	488-15-3	1800	131.071	LC/MS neg	36746		HMDB00317	164623	1.58	2.34	0.84	0.001332	0.00786468	0.0938617	0.146047	0.11147	0.155406	YES
2-methylbutyrylcarnitine (C5)	Amino Acid	Leucine, Isoleucine and Valine Metabolism	100001509	31023-25-3	3050	246.17	LC/MS pos early	45095		HMDB00378	6426901	0.8	1.27	0.11	0.0592741	0.12299	0.396892	0.488389	0.000630636	0.00206808	YES
2-methylbutyrylglycine	Amino Acid	Leucine, Isoleucine and Valine Metabolism	100001155	52320-67-9	1884	158.082	LC/MS neg	31928		HMDB00339	193872	2.12	5.19	1.88	0.00215687	0.0116896	0.0227797	0.0463647	0.0208106	0.0357132	NO
tigloylglycine	Amino Acid	Leucine, Isoleucine and Valine Metabolism	1161	35842-45-6	1926	158.081	LC/MS pos early	1598		HMDB00959	6441567	1.28	5.65	1.3	0.141858	0.239815	0.0021756	0.00682309	0.074455	0.10693	NO
3-hydroxy-2-ethylpropionate	Amino Acid	Leucine, Isoleucine and Valine Metabolism	100001170	4374-62-3	1443.3	117.056	LC/MS polar	32397		HMDB00396	188979	1.14	1.51	1.2	0.490842	0.613935	0.463403	0.549269	0.0111065	0.0207288	YES
ethylmalonate	Amino Acid	Leucine, Isoleucine and Valine Metabolism	2054	601-75-2	2785	131.035	LC/MS polar	15765		HMDB00622	11756	1.24	1.61	0.87	0.012654	0.0381999	0.335664	0.42141	0.0592349	0.0877153	YES
methylsuccinate	Amino Acid	Leucine, Isoleucine and Valine Metabolism	2051	498-21-5	2800	131.035	LC/MS polar	15745		HMDB01844	10349	21.02	15.19	1.46	0.000666001	0.0048618	0.0003108	0.00184195	0.00156314	0.00424881	YES
valine	Amino Acid	Leucine, Isoleucine and Valine Metabolism	566	72-18-4	2479	118.086	LC/MS pos early	1649	C00183	HMDB00883	6287	1.3	1.44	1.43	0.002664	0.0116896	0.0012432	0.00479436	0.000575895	0.00200204	YES
N-acetylvaline	Amino Acid	Leucine, Isoleucine and Valine Metabolism	1084	96-81-1	1704	158.082	LC/MS neg	1591		HMDB11757	66789	1.27	1.42	1.29	0.042624	0.0953401	0.0721057	0.117172	0.00551213	0.0121657	YES
1-carboxyethylvaline	Amino Acid	Leucine, Isoleucine and Valine Metabolism	100020423		2008	188.093	LC/MS neg	62562				0.99	1.25	1.75	0.754579	0.839234	0.955089	0.967088	8.22707e-05	0.000462773	NO
3-methyl-2-oxobutyrate	Amino Acid	Leucine, Isoleucine and Valine Metabolism	100000936	3715-29-5	1465	115.04	LC/MS neg	44526	C00141	HMDB00019	49	1.19	1.15	1.2	0.042624	0.0953401	0.866511	0.90001	0.0111065	0.0207288	YES
alpha-hydroxyisovalerate	Amino Acid	Leucine, Isoleucine and Valine Metabolism	100001300	600-37-3	1126	117.056	LC/MS neg	33937		HMDB00407	99823	1.61	3.09	1.17	0.000666001	0.0048618	0.0003108	0.00184195	0.00789798	0.0155276	YES
isobutyrylcarnitine (C4)	Amino Acid	Leucine, Isoleucine and Valine Metabolism	100001055	25518-49-4	2810	232.154	LC/MS pos early	33441		HMDB00736	168379	0.97	0.74	1.04	0.490842	0.613935	0.0400932	0.0711787	0.672974	0.729731	YES
isobutyrylglycine	Amino Acid	Leucine, Isoleucine and Valine Metabolism	100001590	15926-18-8	1420	144.067	LC/MS neg	35437		HMDB00730	10855600	1.39	1.09	1.22	0.352733	0.480891	0.629606	0.706773	0.612389	0.67857	YES
3-hydroxyisobutyrate	Amino Acid	Leucine, Isoleucine and Valine Metabolism	111	2068-83-9	1619	103.04	LC/MS polar	1549	C06001	HMDB00336	87	1	0.7	1.38	1	1	0.0409971	0.0726234	0.00551213	0.0121657	YES
2,3-dihydroxy-2-methylbutyrate	Amino Acid	Leucine, Isoleucine and Valine Metabolism	100010869	14868-24-7	1318	133.051	LC/MS polar	57547		HMDB29576	301941	1.21	0.8	0.87	0.649939	0.762683	0.106623	0.164633	0.350099	0.425158	NO
methionine	Amino Acid	Methionine, Cysteine, SAM and Taurine Metabolism	415	63-68-3	2526	150.058	LC/MS pos early	1302	C00073	HMDB00696	6137	1.17	1.15	1.27	0.004662	0.0174934	0.0037296	0.0104016	0.000164541	0.000798075	YES
N-acetylmethionine	Amino Acid	Methionine, Cysteine, SAM and Taurine Metabolism	1083	65-82-7	1787	190.054	LC/MS neg	1589	C02712	HMDB11745	448580	1.48	1.99	1.75	0.004662	0.0174934	0.0012432	0.00479436	0.000575895	0.00200204	YES
N-formylmethionine	Amino Acid	Methionine, Cysteine, SAM and Taurine Metabolism	194	4289-98-9	1188	176.039	LC/MS polar	2829	C03145	HMDB01015	439750	1.42	1.23	1.63	0.001332	0.00786468	0.0289044	0.0553372	0.000164541	0.000798075	YES
methionine sulfone	Amino Acid	Methionine, Cysteine, SAM and Taurine Metabolism	100004635	820-10-0	1250	182.048	LC/MS pos early	44878			69961	1.26	1.1	0.84	0.029304	0.0715232	0.694328	0.756254	0.0152201	0.0269176	YES
methionine sulfoxide	Amino Acid	Methionine, Cysteine, SAM and Taurine Metabolism	100000039	3226-65-1	1272	166.053	LC/MS pos early	18374	C02989	HMDB02005	158980	1.19	1.81	0.92	0.344988	0.471132	0.013986	0.0307159	0.370383	0.437971	YES
N-acetylmethionine sulfoxide	Amino Acid	Methionine, Cysteine, SAM and Taurine Metabolism	100005463	108646-71-5	880	208.064	LC/MS pos early	45428			193368	1.05	2.65	1.11	1	1	0.0012432	0.00479436	0.541423	0.615081	YES
4-methylthio-2-oxobutanoate	Amino Acid	Methionine, Cysteine, SAM and Taurine Metabolism	100003712	583-92-6	1635	147.012	LC/MS neg	40732	C01180	HMDB01553	473	0.9	0.93	1.39	0.706814	0.811977	0.679326	0.756254	0.127523	0.173895	NO
S-adenosylhomocysteine (SAH)	Amino Acid	Methionine, Cysteine, SAM and Taurine Metabolism	197	979-92-0	1832.4	383.114	LC/MS neg	42382	C00021	HMDB00939	439155	0.83	1.73	1.39	0.662005	0.762683	0.0938617	0.146047	0.138791	0.186745	YES
5-methylthioribose**	Amino Acid	Methionine, Cysteine, SAM and Taurine Metabolism	100002103	23656-67-9	790	181.053	LC/MS pos early	62100		HMDB01087	494	1.57	1.75	0.84	0.000666001	0.0048618	0.0037296	0.0104016	0.0152201	0.0269176	NO
2,3-dihydroxy-5-methylthio-4-pentenoate (DMTPA)*	Amino Acid	Methionine, Cysteine, SAM and Taurine Metabolism	100020893		1156	177.023	LC/MS neg	62805				1.28	0.97	1.31	0.00799201	0.0259821	0.151981	0.219529	0.00370218	0.00876832	NO
2-hydroxy-4-(methylthio)butanoic acid	Amino Acid	Methionine, Cysteine, SAM and Taurine Metabolism	100021372	583-91-5	1397	149.028	LC/MS neg	63739				1.68	2.88	0.44	0.002664	0.0116896	0.00932401	0.021783	0.0224943	0.0381179	NO
cystathionine	Amino Acid	Methionine, Cysteine, SAM and Taurine Metabolism	310	535-34-2	2270	223.075	LC/MS pos early	15705	C02291	HMDB00099	439258	1.29	1.4	2.54	0.181152	0.287481	0.0540793	0.0915712	8.22707e-05	0.000462773	YES
cysteine	Amino Acid	Methionine, Cysteine, SAM and Taurine Metabolism	800	52-90-4;56-89-3	1475	122.027	LC/MS pos early	1868	C00097	HMDB00574	5862	1.37	1.13	0.72	0.001332	0.00786468	0.335664	0.42141	0.000164541	0.000798075	YES
N-acetylcysteine	Amino Acid	Methionine, Cysteine, SAM and Taurine Metabolism	1107	616-91-1	1416	164.038	LC/MS pos early	1586	C06809	HMDB01890	12035	1.48	1.77	1.59	0.002664	0.0116896	0.0037296	0.0104016	8.22707e-05	0.000462773	NO
S-methylcysteine	Amino Acid	Methionine, Cysteine, SAM and Taurine Metabolism	100002749	1187-84-4	880	134.028	LC/MS neg	39592		HMDB02108	24417	1.32	2.1	1.35	0.01998	0.0536587	0.0012432	0.00479436	0.0152201	0.0269176	NO
S-methylcysteine sulfoxide	Amino Acid	Methionine, Cysteine, SAM and Taurine Metabolism	100002927	6853-87-8	900	152.038	LC/MS pos early	43378		HMDB29432	82142	1.02	2.39	1.08	0.662005	0.762683	0.0037296	0.0104016	0.23587	0.29899	YES
cysteine s-sulfate	Amino Acid	Methionine, Cysteine, SAM and Taurine Metabolism	100000808	1637-71-4	2273	199.969	LC/MS polar	22176	C05824	HMDB00731	115015	2.01	3.68	1.2	0.000666001	0.0048618	0.0003108	0.00184195	0.276594	0.342571	YES
cystine	Amino Acid	Methionine, Cysteine, SAM and Taurine Metabolism	279	56-89-3	2000	241.031	LC/MS pos early	56	C00491	HMDB00192	67678	1.6	3.92	1.39	0.01998	0.0536587	0.0003108	0.00184195	0.138791	0.186745	YES
cysteine sulfinic acid	Amino Acid	Methionine, Cysteine, SAM and Taurine Metabolism	100002113	207121-48-0	597	154.017	LC/MS pos early	37443	C00606	HMDB00996	109	0.82	0.95	0.87	0.141858	0.239815	0.955089	0.967088	0.199589	0.259914	YES
hypotaurine	Amino Acid	Methionine, Cysteine, SAM and Taurine Metabolism	358	300-84-5	724	110.027	LC/MS pos early	590	C00519	HMDB00965	107812	0.59	0.44	0.5	0.00799201	0.0259821	0.0021756	0.00682309	0.000575895	0.00200204	YES
taurine	Amino Acid	Methionine, Cysteine, SAM and Taurine Metabolism	512	107-35-7	2120	124.007	LC/MS polar	2125	C00245	HMDB00251	1123	1.05	1.06	1.13	0.851815	0.904772	0.778866	0.830378	0.672974	0.729731	YES
N-acetyltaurine	Amino Acid	Methionine, Cysteine, SAM and Taurine Metabolism	100005466		800	166.018	LC/MS neg	48187			159864	1.04	1.1	0.37	0.662005	0.762683	0.53582	0.621397	8.22707e-05	0.000462773	YES
succinoyltaurine	Amino Acid	Methionine, Cysteine, SAM and Taurine Metabolism	100021220		2572	224.023	LC/MS polar	63678				1.68	1.93	1.77	0.004662	0.0174934	0.0400932	0.0711787	0.000575895	0.00200204	NO
taurocyamine	Amino Acid	Methionine, Cysteine, SAM and Taurine Metabolism	100001418	543-18-0	710	168.044	LC/MS pos early	35117	C01959	HMDB03584	68340	0.83	0.98	0.79	0.002664	0.0116896	0.955089	0.967088	8.22707e-05	0.000462773	NO
arginine	Amino Acid	Urea cycle; Arginine and Proline Metabolism	231	1119-34-2	5285	173.104	LC/MS polar	1638	C00062	HMDB00517	232	1.41	1.76	1.65	0.01998	0.0536587	0.0021756	0.00682309	0.00246812	0.0061703	YES
argininosuccinate	Amino Acid	Urea cycle; Arginine and Proline Metabolism	232	156637-58-0	2745	291.13	LC/MS pos early	15497	C03406	HMDB00052	16950	1.3	0.63	1.36	0.344988	0.471132	0.384994	0.479606	0.664813	0.729731	NO
urea	Amino Acid	Urea cycle; Arginine and Proline Metabolism	533	57-13-6	700	121.072	LC/MS pos early	1670	C00086	HMDB00294	1176	1.05	0.78	1.1	0.282384	0.402761	0.0205128	0.0419628	0.0464007	0.0705151	YES
ornithine	Amino Acid	Urea cycle; Arginine and Proline Metabolism	444	3184-13-2	2800	133.097	LC/MS pos early	1493	C00077	HMDB03374	6262	1.31	2	0.97	0.181152	0.287481	0.00932401	0.021783	1	1	YES
3-amino-2-piperidone	Amino Acid	Urea cycle; Arginine and Proline Metabolism	100020361	1892-22-4	2065	115.087	LC/MS pos early	62853		HMDB00323	5200225	0.94	0.75	1.85	0.344988	0.471132	0.0037296	0.0104016	8.22707e-05	0.000462773	NO
2-oxoarginine*	Amino Acid	Urea cycle; Arginine and Proline Metabolism	100002784	3715-10-04	1760	174.087	LC/MS pos early	55072	C03771	HMDB04225	558	1	0.61	1.59	0.754579	0.839234	0.000621601	0.00301813	0.00370218	0.00876832	YES
citrulline	Amino Acid	Urea cycle; Arginine and Proline Metabolism	391	372-75-8	1520	176.103	LC/MS pos early	2132	C00327	HMDB00904	9750	1.15	1.24	1.33	0.107892	0.194691	0.396892	0.488389	0.00156314	0.00424881	YES
homocitrulline	Amino Acid	Urea cycle; Arginine and Proline Metabolism	100000963	1190-49-4	1908	190.119	LC/MS pos early	22138	C02427	HMDB00679	65072	1.29	1.99	3.05	0.219524	0.343513	0.0921673	0.146047	0.000630636	0.00206808	YES
proline	Amino Acid	Urea cycle; Arginine and Proline Metabolism	480	147-85-3	1603	116.071	LC/MS pos early	1898	C00148	HMDB00162	145742	1.15	2.06	1.18	0.00799201	0.0259821	0.0003108	0.00184195	8.22707e-05	0.000462773	YES
dimethylarginine (SDMA + ADMA)	Amino Acid	Urea cycle; Arginine and Proline Metabolism	100001810	102783-24-4	2850	203.15	LC/MS pos early	36808	C03626	HMDB01539	123831	1.78	2.28	0.65	0.000666001	0.0048618	0.00590521	0.0152551	0.0464007	0.0705151	YES
N-acetylarginine	Amino Acid	Urea cycle; Arginine and Proline Metabolism	100001266	155-84-0	2245	217.13	LC/MS pos early	33953	C02562	HMDB04620	67427	1.59	0.91	3.42	0.01998	0.0536587	0.694328	0.756254	8.22707e-05	0.000462773	YES
N-acetylcitrulline	Amino Acid	Urea cycle; Arginine and Proline Metabolism	100001577	33965-42-3	940	216.099	LC/MS neg	48434	C15532	HMDB00856	656979	0.95	0.72	1.56	0.949717	0.975221	0.120591	0.178998	0.0273961	0.0449208	YES
N-delta-acetylornithine	Amino Acid	Urea cycle; Arginine and Proline Metabolism	100004523		858	173.093	LC/MS neg	43249			9920500	1.46	1.32	0.69	0.000666001	0.0048618	0.151981	0.219529	8.22707e-05	0.000462773	YES
trans-4-hydroxyproline	Amino Acid	Urea cycle; Arginine and Proline Metabolism	1001	51-35-4	1064	132.066	LC/MS pos early	32306	C01157	HMDB00725	5810	1.11	0.93	2	0.141858	0.239815	0.463403	0.549269	8.22707e-05	0.000462773	YES
pro-hydroxy-pro	Amino Acid	Urea cycle; Arginine and Proline Metabolism	100001167	18684-24-7	2128	229.118	LC/MS pos early	35127		HMDB06695	11673055	1.38	1.1	1.91	0.029304	0.0715232	0.612587	0.688627	0.000575895	0.00200204	YES
N-methylproline	Amino Acid	Urea cycle; Arginine and Proline Metabolism	100001956	475-11-6	1335	130.086	LC/MS pos early	37431			557	0.82	0.37	0.29	0.141858	0.239815	0.0003108	0.00184195	8.22707e-05	0.000462773	YES
N,N,N-trimethyl-alanylproline betaine (TMAP)	Amino Acid	Urea cycle; Arginine and Proline Metabolism	100020217		2470	229.155	LC/MS pos early	62947				1.74	5.99	2.18	0.365629	0.497628	0.0021756	0.00682309	0.00551213	0.0121657	NO
argininate*	Amino Acid	Urea cycle; Arginine and Proline Metabolism	100002769	157-07-3	2150	176.103	LC/MS pos early	57461		HMDB03148	160437	1.39	0.67	1.55	0.000666001	0.0048618	0.0205128	0.0419628	0.000987248	0.00296174	YES
guanidinoacetate	Amino Acid	Creatine Metabolism	344	352-97-6	1937	118.061	LC/MS pos early	43802	C00581	HMDB00128	763	1.03	2.93	1.35	0.490842	0.613935	0.0003108	0.00184195	0.000164541	0.000798075	YES
creatine	Amino Acid	Creatine Metabolism	1221	57-00-1	1947	132.077	LC/MS pos early	27718	C00300	HMDB00064	586	1.26	1.46	1.2	0.001332	0.00786468	0.0721057	0.117172	0.0206499	0.0355126	YES
creatinine	Amino Acid	Creatine Metabolism	275	60-27-5	2055	114.066	LC/MS pos early	513	C00791	HMDB00562	588	1.3	1.39	1.81	0.000666001	0.0048618	0.0003108	0.00184195	8.22707e-05	0.000462773	YES
creatine phosphate	Amino Acid	Creatine Metabolism	100000112	922-32-7	603	210.029	LC/MS neg	33951	C02305	HMDB01511	9548602	1	1	2.21	NA	NA	NA	NA	0.0360317	0.0565614	NO
N-acetylputrescine	Amino Acid	Polyamine Metabolism	192	18233-70-0	2230	131.118	LC/MS pos early	37496	C02714	HMDB02064	122356	1.82	7.3	0.83	0.000666001	0.0048618	0.0003108	0.00184195	0.0464007	0.0705151	YES
5-methylthioadenosine (MTA)	Amino Acid	Polyamine Metabolism	212	2457-80-9	2752	298.097	LC/MS pos early	1419	C00170	HMDB01173	439176	1.17	0.82	1.21	0.181152	0.287481	0.335664	0.42141	0.092719	0.129711	YES
4-acetamidobutanoate	Amino Acid	Polyamine Metabolism	1113	3025-96-5	1350	146.081	LC/MS pos early	1558	C02946	HMDB03681	18189	1.34	1.21	0.68	0.107892	0.194691	0.463403	0.549269	0.092719	0.129711	YES
1-methylguanidine	Amino Acid	Guanidino and Acetamido Metabolism	100000715	22661-87-6	2149	74.0713	LC/MS pos early	48114	C02294	HMDB01522	10111	0.77	0.44	1.1	0.01998	0.0536587	0.000621601	0.00301813	0.23587	0.29899	YES
4-guanidinobutanoate	Amino Acid	Guanidino and Acetamido Metabolism	100000096	463-003;463-00-3	2320	146.092	LC/MS pos early	15681	C01035	HMDB03464	500	0.79	0.46	1.72	0.00799201	0.0259821	0.0003108	0.00184195	8.22707e-05	0.000462773	YES
guanidinosuccinate	Amino Acid	Guanidino and Acetamido Metabolism	100001212	6133-30-8	1892	176.067	LC/MS pos early	32446	C03139	HMDB03157	97856	1.57	0.39	2.2	0.000666001	0.0048618	0.000621601	0.00301813	0.00551213	0.0121657	YES
glutathione, reduced (GSH)	Amino Acid	Glutathione Metabolism	496	70-18-8	790	306.077	LC/MS neg	2127	C00051	HMDB00125	124886	1.35	2.95	0.81	0.029304	0.0715232	0.0540793	0.0915712	0.0106901	0.0207288	NO
glutathione, oxidized (GSSG)	Amino Acid	Glutathione Metabolism	448	103239-24-3	2667	613.159	LC/MS pos early	27727	C00127	HMDB03337	65359	1.05	0.79	0.81	0.490842	0.613935	0.0012432	0.00479436	0.000575895	0.00200204	NO
cysteine-glutathione disulfide	Amino Acid	Glutathione Metabolism	100001437	13081-14-6	2465	427.095	LC/MS pos early	35159		HMDB00656	4247235	1.46	2.03	1.19	0.002664	0.0116896	0.000621601	0.00301813	0.0359523	0.0565614	YES
S-methylglutathione	Amino Acid	Glutathione Metabolism	100001259	2922-56-7	1075	320.092	LC/MS neg	33944	C11347		3605667	1.52	0.65	1.15	0.000666001	0.0048618	0.0003108	0.00184195	0.000329083	0.00134625	NO
cysteinylglycine	Amino Acid	Glutathione Metabolism	278	19246-18-5	2132	179.048	LC/MS pos early	35637	C01419	HMDB00078	439498	1.39	0.86	1.1	0.00799201	0.0259821	0.231857	0.311981	0.092719	0.129711	YES
cysteinylglycine disulfide*	Amino Acid	Glutathione Metabolism	100002466	70555-24-7	2547	298.053	LC/MS pos early	62103		HMDB00709		1.41	3.41	1.88	0.01998	0.0536587	0.0003108	0.00184195	0.000987248	0.00296174	NO
cys-gly, oxidized	Amino Acid	Glutathione Metabolism	1224	7729-20-6	925	353.06	LC/MS neg	18368			333293	1.97	2.82	2.15	0.01998	0.0536587	0.00590521	0.0152551	0.00551213	0.0121657	YES
5-oxoproline	Amino Acid	Glutathione Metabolism	1021	98-79-3	738.5	128.035	LC/MS neg	1494	C01879	HMDB00267	7405	1.51	1.41	0.76	0.000666001	0.0048618	0.0012432	0.00479436	8.22707e-05	0.000462773	YES
2-aminobutyrate	Amino Acid	Glutathione Metabolism	1128	1492-24-6	2059	104.071	LC/MS pos early	42374	C02261	HMDB00650	439691	0.67	2.4	1.11	0.000666001	0.0048618	0.00932401	0.021783	0.23587	0.29899	NO
2-hydroxybutyrate/2-hydroxyisobutyrate	Amino Acid	Glutathione Metabolism	100008928		1258	103.04	LC/MS polar	52281			440864;11671	0.88	10.39	0.87	0.754579	0.839234	0.0037296	0.0104016	0.742986	0.791867	YES
ophthalmate	Amino Acid	Glutathione Metabolism	100001311	495-27-2	2085	290.135	LC/MS pos early	34592		HMDB05765	7018721	0.82	4.29	0.72	0.107892	0.194691	0.0003108	0.00184195	0.00246812	0.0061703	NO
S-(1,2-dicarboxyethyl)glutathione	Amino Acid	Glutathione Metabolism	100020967	1115-52-2	1802	424.102	LC/MS pos early	63009			9802383	1.5	0.85	1.19	0.000666001	0.0048618	0.0721057	0.117172	0.23587	0.29899	NO
3'-dephospho-CoA-glutathione*	Amino Acid	Glutathione Metabolism	100020899		1690	495.101	LC/MS neg	62807				0.79	0.11	1.2	0.282384	0.402761	0.00140348	0.00515619	0.276594	0.342571	NO
gamma-glutamylglutamate	Peptide	Gamma-glutamyl Amino Acid	331	1116-22-9	1775	277.103	LC/MS pos early	36738	C05282	HMDB11737	92865	1.95	2.74	3.77	0.002664	0.0116896	0.0003108	0.00184195	8.22707e-05	0.000462773	YES
gamma-glutamylglutamine	Peptide	Gamma-glutamyl Amino Acid	1140	10148-81-9	1430	276.119	LC/MS pos early	2730	C05283	HMDB11738	150914	1.65	2.19	1.06	0.002664	0.0116896	0.0012432	0.00479436	0.672974	0.729731	YES
gamma-glutamylglycine	Peptide	Gamma-glutamyl Amino Acid	100001294	1948-29-4	1535	205.082	LC/MS pos early	33949		HMDB11667	165527	1.26	1.45	1.69	0.107892	0.194691	0.0400932	0.0711787	0.00156314	0.00424881	YES
gamma-glutamylhistidine	Peptide	Gamma-glutamyl Amino Acid	1235	37460-15-4	2740	285.119	LC/MS pos early	18245			7017195	1.6	1.84	0.86	0.0812521	0.153881	0.120591	0.178998	0.962567	0.977042	YES
gamma-glutamylisoleucine*	Peptide	Gamma-glutamyl Amino Acid	100001485		2940	261.144	LC/MS pos early	34456		HMDB11170	14253342	1.43	1.47	1.53	0.029304	0.0715232	0.0721057	0.117172	0.0152201	0.0269176	YES
gamma-glutamylleucine	Peptide	Gamma-glutamyl Amino Acid	1268	2566-39-4	1685	259.13	LC/MS neg	18369		HMDB11171	151023	1.54	2.05	1.65	0.01998	0.0536587	0.0012432	0.00479436	0.00370218	0.00876832	YES
gamma-glutamyl-alpha-lysine	Peptide	Gamma-glutamyl Amino Acid	100010901		2784	276.155	LC/MS pos early	55015			65254	1.6	2.86	1.73	0.282384	0.402761	0.00932401	0.021783	0.0464007	0.0705151	YES
gamma-glutamyl-epsilon-lysine	Peptide	Gamma-glutamyl Amino Acid	100001262	17105-15-6	2725	276.155	LC/MS pos early	33934		HMDB03869	7015685	1.01	1.55	1.97	0.949717	0.975221	0.280963	0.366435	0.0111065	0.0207288	YES
gamma-glutamylmethionine	Peptide	Gamma-glutamyl Amino Acid	100001313	17663-87-5	2640	279.101	LC/MS pos early	44872		HMDB29155	7009567	1.42	2.15	2.11	0.141858	0.239815	0.0012432	0.00479436	0.000575895	0.00200204	NO
gamma-glutamylphenylalanine	Peptide	Gamma-glutamyl Amino Acid	100000491	7432-24-8	1825	293.114	LC/MS neg	33422		HMDB00594	111299	1.45	2.07	1.56	0.042624	0.0953401	0.0012432	0.00479436	0.0111065	0.0207288	YES
gamma-glutamylthreonine	Peptide	Gamma-glutamyl Amino Acid	100001314	5652-48-2	1750	249.108	LC/MS pos early	33364		HMDB29159	76078708	1.49	2.01	2.03	0.029304	0.0715232	0.0012432	0.00479436	0.00246812	0.0061703	YES
gamma-glutamyltryptophan	Peptide	Gamma-glutamyl Amino Acid	100001295	66471-20-3	2975	334.14	LC/MS pos early	33947		HMDB29160	3989307	1.56	2.04	0.7	0.01998	0.0536587	0.0021756	0.00682309	0.113945	0.156433	NO
gamma-glutamyltyrosine	Peptide	Gamma-glutamyl Amino Acid	1102	7432-23-7	2518	311.124	LC/MS pos early	2734		HMDB11741	94340	1.56	2.03	1.63	0.029304	0.0715232	0.00590521	0.0152551	0.0273961	0.0449208	YES
gamma-glutamylvaline	Peptide	Gamma-glutamyl Amino Acid	100001126	2746-34-1	2700	247.129	LC/MS pos early	43829		HMDB11172	7015683	1.33	1.42	1.77	0.0812521	0.153881	0.151981	0.219529	0.00370218	0.00876832	YES
gamma-glutamylcitrulline*	Peptide	Gamma-glutamyl Amino Acid	100020241		1644	305.146	LC/MS pos early	62104				1.27	2.01	2.24	0.141858	0.239815	0.0540793	0.0915712	0.000329083	0.00134625	NO
isoleucylhydroxyproline*	Peptide	Dipeptide Derivative	100021262		2707	245.15	LC/MS pos early	63051		HMDB28908		1.3	0.93	1.54	0.00799201	0.0259821	0.417471	0.512148	8.22707e-05	0.000462773	NO
alanylleucine	Peptide	Dipeptide	100001890	1638-60-4	3055	203.139	LC/MS pos early	37093		HMDB28691	259583	1.5	0.89	1	0.00799201	0.0259821	0.231857	0.311981	0.814809	0.85381	YES
glutaminylleucine	Peptide	Dipeptide	100003160		3009	260.16	LC/MS pos early	42994			18218208	1.77	0.99	2.12	0.01998	0.0536587	1	1	8.22707e-05	0.000462773	YES
glycylisoleucine	Peptide	Dipeptide	100001790	19461-38-2	3002	189.123	LC/MS pos early	36659		HMDB28844	88079	1.23	1.58	2.39	0.228438	0.343513	0.0037296	0.0104016	8.22707e-05	0.000462773	YES
glycylleucine	Peptide	Dipeptide	100001258	869-19-2	3059	189.123	LC/MS pos early	34398	C02155	HMDB00759	92843	1.45	1.18	0.99	0.002664	0.0116896	0.463403	0.549269	0.962567	0.977042	YES
glycylvaline	Peptide	Dipeptide	100000487	1963-21-9	2734	175.108	LC/MS pos early	18357		HMDB28854	97417	1.09	1.91	1.43	0.851815	0.904772	0.0205128	0.0419628	0.0464007	0.0705151	YES
isoleucylglycine	Peptide	Dipeptide	100003169	868-28-0	1992	187.109	LC/MS neg	40008		HMDB28907	342532	1.23	1.83	1.65	0.228438	0.343513	0.0012432	0.00479436	8.22707e-05	0.000462773	YES
leucylalanine	Peptide	Dipeptide	100003179	7298-84-2	2801	203.139	LC/MS pos early	40010		HMDB28922	259321	1.62	0.72	2.63	0.0812521	0.153881	0.189277	0.262126	0.000329083	0.00134625	YES
leucylglycine	Peptide	Dipeptide	100003185	686-50-0	2778	189.123	LC/MS pos early	40045		HMDB28929	79070	1.83	1.12	2.09	0.141858	0.239815	0.694328	0.756254	0.0359523	0.0565614	YES
lysylleucine	Peptide	Dipeptide	100003196	7369-79-1	3370	260.197	LC/MS pos early	40020		HMDB28955	4682588	1.24	1.28	1.44	0.282384	0.402761	0.417471	0.512148	0.00246812	0.0061703	NO
phenylalanylalanine	Peptide	Dipeptide	100003589	3918-87-4	2909	237.123	LC/MS pos early	41374			5488196	1.06	0.44	1.27	0.949717	0.975221	0.0012432	0.00479436	0.23587	0.29899	YES
phenylalanylglycine	Peptide	Dipeptide	100003588	721-90-4	2898	223.108	LC/MS pos early	41370		HMDB28995	98207	0.85	0.76	1.1	0.282384	0.402761	0.0938617	0.146047	0.423447	0.493514	YES
phenylalanylhydroxyproline*	Peptide	Dipeptide	100021238		2874	279.134	LC/MS pos early	63039		HMDB28996 HMDB11176		1.1	0.75	1.44	0.662005	0.762683	0.0874803	0.141585	0.0273961	0.0449208	NO
prolylglycine	Peptide	Dipeptide	100003674	2578-57-6	2136	173.092	LC/MS pos early	40703		HMDB11178	6426709	1.12	0.85	1.1	0.042624	0.0953401	0.013986	0.0307159	0.0206499	0.0355126	YES
threonylphenylalanine	Peptide	Dipeptide	100001125	16875-27-7	2322	265.119	LC/MS neg	31530		HMDB29068	4099799	0.7	0.53	0.35	0.490842	0.613935	0.231857	0.311981	0.0273961	0.0449208	NO
tryptophylglycine	Peptide	Dipeptide	100003609	7360-09-0	2930	262.119	LC/MS pos early	43028		HMDB29083	263471	0.96	1.3	1.11	0.949717	0.975221	0.53582	0.621397	0.742986	0.791867	NO
valylglutamine	Peptide	Dipeptide	100003640	42854-54-6	2295	246.145	LC/MS pos early	42079		HMDB29125	5253209	1.54	0.78	2.32	0.181152	0.287481	0.463403	0.549269	0.00370218	0.00876832	YES
valylglycine	Peptide	Dipeptide	100003641	686-43-1	1506	173.093	LC/MS neg	40475		HMDB29127	136487	0.97	1.33	1.55	0.851815	0.904772	0.151981	0.219529	0.00156314	0.00424881	YES
valylleucine	Peptide	Dipeptide	100003210	22906-55-4	3138	231.17	LC/MS pos early	39994		HMDB29131	352039	1.13	1.56	0.07	0.754579	0.839234	0.280963	0.366435	8.22707e-05	0.000462773	YES
leucylglutamine*	Peptide	Dipeptide	100003183		2620	260.161	LC/MS pos early	48189		HMDB28927	4305457	1.63	1.47	2.71	0.107892	0.194691	0.280963	0.366435	0.00156314	0.00424881	NO
glu-gly-asn-val**	Peptide	Polypeptide	100021107		2675	418.193	LC/MS pos early	62917				1.61	1.62	2.32	0.843005	0.904772	0.198959	0.275062	0.04203	0.0657226	NO
phenylacetylglutamate	Peptide	Acetylated Peptides	100009045		2325	264.088	LC/MS polar	52925		HMDB59772	11579826	1.85	2.39	2.1	0.00238806	0.0116896	0.00915538	0.021783	0.00125746	0.0037173	YES
phenylacetylglycine	Peptide	Acetylated Peptides	100001275	500-98-1	2375	192.067	LC/MS neg	33945	C05598	HMDB00821	68144	0.98	0.54	0.31	0.949717	0.975221	0.0037296	0.0104016	8.22707e-05	0.000462773	NO
phenylacetyltaurine	Peptide	Acetylated Peptides	100008932	33953-90-1	2494	242.049	LC/MS neg	63154			2179693	0.88	0.72	0.15	0.754579	0.839234	0.151981	0.219529	0.000542915	0.00200204	NO
1,5-anhydroglucitol (1,5-AG)	Carbohydrate	Glycolysis, Gluconeogenesis, and Pyruvate Metabolism	100000580	154-58-5	802	163.061	LC/MS neg	20675	C07326	HMDB02712	64960	0.94	1.7	0.97	0.851815	0.904772	0.0003108	0.00184195	1	1	YES
glucose	Carbohydrate	Glycolysis, Gluconeogenesis, and Pyruvate Metabolism	572	50-99-7	2342	225.062	LC/MS polar	48152	C00031	HMDB00122	5793	0.79	0.27	0.96	0.107892	0.194691	0.0003108	0.00184195	0.814809	0.85381	YES
dihydroxyacetone phosphate (DHAP)	Carbohydrate	Glycolysis, Gluconeogenesis, and Pyruvate Metabolism	309	102783-56-2	539	171.005	LC/MS pos early	15522	C00111	HMDB01473	668	1.43	1.02	0.81	0.344988	0.471132	0.866511	0.90001	0.962567	0.977042	NO
pyruvate	Carbohydrate	Glycolysis, Gluconeogenesis, and Pyruvate Metabolism	823	127-17-3	1083	87.0088	LC/MS polar	48990	C00022	HMDB00243	1060	0.72	0.57	0.7	0.228438	0.343513	0.0540793	0.0915712	0.113945	0.156433	YES
lactate	Carbohydrate	Glycolysis, Gluconeogenesis, and Pyruvate Metabolism	482	79-33-4	681.6	89.0244	LC/MS neg	527	C00186	HMDB00190	612	1.1	1.2	0.7	0.107892	0.194691	0.335664	0.42141	0.000575895	0.00200204	YES
glycerate	Carbohydrate	Glycolysis, Gluconeogenesis, and Pyruvate Metabolism	1052	600-19-1	2070.4	105.019	LC/MS polar	1572	C00258	HMDB00139	752	1.04	1.24	1.67	0.344988	0.471132	0.0003108	0.00184195	8.22707e-05	0.000462773	YES
ribose	Carbohydrate	Pentose Metabolism	914	50-69-1	1508.2	195.051	LC/MS polar	1471	C00121	HMDB00283	5779	0.58	0.73	1.22	0.0696765	0.143831	0.316472	0.411413	0.36035	0.435647	NO
ribitol	Carbohydrate	Pentose Metabolism	100000406	488-81-3	1789.6	151.061	LC/MS polar	15772	C00474	HMDB00508	6912	1.43	2.48	1.1	0.000666001	0.0048618	0.0003108	0.00184195	0.092719	0.129711	YES
ribonate	Carbohydrate	Pentose Metabolism	100001007	5336-08-03	2425	165.04	LC/MS polar	27731	C01685	HMDB00867	5460677	0.99	0.87	1.74	0.754579	0.839234	0.231857	0.311981	0.000164541	0.000798075	YES
ribulose/xylulose	Carbohydrate	Pentose Metabolism	100006122		1400	195.051	LC/MS polar	54671				1.26	1.38	0.96	0.107892	0.194691	0.335664	0.42141	0.423447	0.493514	NO
xylose	Carbohydrate	Pentose Metabolism	826	609-06-3	1727	195.051	LC/MS polar	15581	C00181	HMDB00098	135191	1.52	1.31	0.57	0.0812521	0.153881	0.280963	0.366435	0.0139024	0.0258279	YES
arabinose	Carbohydrate	Pentose Metabolism	828	28697-53-2	1804.5	195.051	LC/MS polar	575	C00216	HMDB00646	66308	2.96	1.71	0.95	0.0229229	0.061153	0.090156	0.145623	1	1	NO
arabitol/xylitol	Carbohydrate	Pentose Metabolism	100006430		1932.4	151.061	LC/MS polar	48885			6912;94154	1.32	0.66	1.02	0.000666001	0.0048618	0.013986	0.0307159	0.605841	0.672235	YES
arabonate/xylonate	Carbohydrate	Pentose Metabolism	100006115		2700	165.04	LC/MS polar	48255				1.15	0.85	0.97	0.0592741	0.12299	0.0012432	0.00479436	0.605841	0.672235	YES
ribulonate/xylulonate/lyxonate*	Carbohydrate	Pentose Metabolism	100019968		2350	165.04	LC/MS polar	61858				1	1.39	1.73	0.949717	0.975221	0.0289044	0.0553372	0.000987248	0.00296174	NO
sucrose	Carbohydrate	Disaccharides and Oligosaccharides	935	57-50-1	865	341.109	LC/MS neg	1519	C00089	HMDB00258	5988	0.23	0.12	0.26	0.141858	0.239815	0.643132	0.720952	0.092719	0.129711	YES
fructose	Carbohydrate	Fructose, Mannose and Galactose Metabolism	878	57-48-7	2065	179.056	LC/MS polar	577	C00095	HMDB00660	5984	1.45	0.39	0.7	0.475729	0.613935	0.106623	0.164633	0.663061	0.729731	YES
mannitol/sorbitol	Carbohydrate	Fructose, Mannose and Galactose Metabolism	100001740		2320	181.072	LC/MS polar	46142	C00794	HMDB00247	5780	0.48	0.52	0.37	1	1	1	1	0.672974	0.729731	YES
mannose	Carbohydrate	Fructose, Mannose and Galactose Metabolism	803	3458-28-4	2200	225.062	LC/MS polar	48153	C00159	HMDB00169	18950	1.55	0.65	1.18	0.000666001	0.0048618	0.0289044	0.0553372	0.0359523	0.0565614	YES
2-ketogulonate	Carbohydrate	Fructose, Mannose and Galactose Metabolism	100000092	342385-52-8	2794.7	193.035	LC/MS polar	15306	C15673	HMDB11732	50	0.86	1.06	1.49	0.0592741	0.12299	0.778866	0.830378	0.0273961	0.0449208	NO
galactonate	Carbohydrate	Fructose, Mannose and Galactose Metabolism	100001026	299-28-5	3085	195.051	LC/MS polar	27719	C00880	HMDB00565	128869	0.97	1.09	1.31	0.572761	0.690581	0.612587	0.688627	0.0111065	0.0207288	NO
UDP-N-acetylglucosamine/galactosamine	Carbohydrate	Nucleotide Sugar	100002957		3665	606.074	LC/MS polar	46148				0.91	0.67	0.54	0.572761	0.690581	0.0904107	0.145742	0.037376	0.0585582	NO
glucuronate	Carbohydrate	Aminosugar Metabolism	100000257	207300-70-7	3233.3	193.035	LC/MS polar	15443	C00191	HMDB00127	444791	0.89	0.9	0.52	0.0812521	0.153881	0.0938617	0.146047	8.22707e-05	0.000462773	YES
N-acetylneuraminate	Carbohydrate	Aminosugar Metabolism	1162	131-48-6	3072.6	308.099	LC/MS polar	32377	C00270	HMDB00230	439197	1.27	6.32	1.03	0.418879	0.548711	0.0157211	0.0343392	0.66428	0.729731	YES
erythronate*	Carbohydrate	Aminosugar Metabolism	100001320	88759-55-1	2186	135.03	LC/MS polar	42420		HMDB00613	2781043	1.03	0.93	1.06	0.181152	0.287481	0.120591	0.178998	0.321267	0.391318	YES
N-acetylglucosamine/N-acetylgalactosamine	Carbohydrate	Aminosugar Metabolism	100006435		715	222.097	LC/MS pos early	46539		HMDB00215	24139	1.8	1.3	1.16	0.00238806	0.0116896	0.0321233	0.0609209	0.228763	0.296477	YES
N-glycolylneuraminate	Carbohydrate	Aminosugar Metabolism	100001491	1113-83-3	636	326.108	LC/MS pos early	37123	C03410	HMDB00833	123802	1.08	1.55	1.01	0.490842	0.613935	0.0540793	0.0915712	1	1	NO
citrate	Energy	TCA Cycle	1124	77-92-9	582	191.02	LC/MS neg	1564	C00158	HMDB00094	311	2.58	2.01	1.84	0.000666001	0.0048618	0.000621601	0.00301813	0.000164541	0.000798075	YES
aconitate [cis or trans]	Energy	TCA Cycle	100001359		580	173.009	LC/MS neg	46173				2.37	1.86	1.48	0.000666001	0.0048618	0.0021756	0.00682309	0.00156314	0.00424881	YES
isocitric lactone	Energy	TCA Cycle	100009239	4702-32-3	2970	173.009	LC/MS polar	54724			98259	1.75	2.1	1.67	0.000666001	0.0048618	0.280963	0.366435	0.000575895	0.00200204	NO
alpha-ketoglutarate	Energy	TCA Cycle	93	305-72-6;328-50-7;22202-68-2	2700	145.014	LC/MS polar	528	C00026	HMDB00208	51	2.42	1.99	1.45	0.002664	0.0116896	0.0012432	0.00479436	0.00551213	0.0121657	YES
succinylcarnitine (C4-DC)	Energy	TCA Cycle	100001948	256928-74-2	2291	262.129	LC/MS pos early	37058		HMDB61717	71464481	2.16	1.65	1.67	0.00238806	0.0116896	0.0930451	0.146047	0.000894387	0.00292118	YES
succinate	Energy	TCA Cycle	252	110-15-6	3149	117.019	LC/MS polar	1437	C00042	HMDB00254	1110	2.25	2.47	1.13	0.002664	0.0116896	0.0003108	0.00184195	0.138791	0.186745	YES
fumarate	Energy	TCA Cycle	330	100-17-8	3084	115.004	LC/MS polar	1643	C00122	HMDB00134	444972	1.16	1.47	1.08	0.490842	0.613935	0.0289044	0.0553372	0.370383	0.437971	YES
malate	Energy	TCA Cycle	409	6915-15-7	615.6	133.014	LC/MS neg	1303	C00149	HMDB00156	525	1.2	1.46	1.04	0.662005	0.762683	0.00932401	0.021783	0.888359	0.914321	YES
itaconate	Energy	TCA Cycle	100000455	97-65-4	2969	129.019	LC/MS polar	18373	C00490	HMDB02092	811	10.78	27.37	1	0.03125	0.0760417	0.015625	0.0342221	1	1	NO
citraconate/glutaconate	Energy	TCA Cycle	100006438		2600	129.019	LC/MS polar	47076				1.08	1.27	0.98	0.282384	0.402761	0.0400932	0.0711787	0.962567	0.977042	YES
2-methylcitrate/homocitrate	Energy	TCA Cycle	100008929		575	205.035	LC/MS neg	52282			515;439459	2.22	4	1.21	0.00238806	0.0116896	0.00144578	0.00515619	0.11147	0.155406	YES
phosphate	Energy	Oxidative Phosphorylation	461	7664-38-2	608	96.9696	LC/MS neg	42109	C00009	HMDB01429	1061	1.06	0.98	0.87	0.662005	0.762683	0.778866	0.830378	0.092719	0.129711	YES
malonate	Lipid	Fatty Acid Synthesis	818	141-82-2;26522-22-85-0	3447	103.004	LC/MS polar	15872	C00383	HMDB00691	867	1.16	2.8	0.79	0.181152	0.287481	0.0012432	0.00479436	0.000987248	0.00296174	NO
butyrate/isobutyrate (4:0)	Lipid	Short Chain Fatty Acid	1143	109-92-6	1062	87.0452	LC/MS neg	40605	C00246	HMDB00039	264	0.93	0.6	0.31	0.662005	0.762683	0.0003108	0.00184195	8.22707e-05	0.000462773	NO
valerate (5:0)	Lipid	Short Chain Fatty Acid	1136	109-52-4	1718	101.061	LC/MS neg	33443	C00803	HMDB00892	7991	1.21	0.95	0.54	0.413586	0.542663	0.778866	0.830378	0.0273961	0.0449208	NO
caproate (6:0)	Lipid	Medium Chain Fatty Acid	926	142-62-1	2713.7	115.076	LC/MS neg	32489	C01585	HMDB00535	8892	0.86	1.16	0.79	0.228438	0.343513	0.463403	0.549269	0.000575895	0.00200204	YES
heptanoate (7:0)	Lipid	Medium Chain Fatty Acid	925	111-14-8	3670	129.092	LC/MS neg	1644	C17714	HMDB00666	8094	0.95	1.03	1.07	0.344988	0.471132	0.955089	0.967088	0.962567	0.977042	YES
caprylate (8:0)	Lipid	Medium Chain Fatty Acid	932	124-07-2	4362	143.108	LC/MS neg	32492	C06423	HMDB00482	379	0.82	0.99	1.23	1	1	0.463403	0.549269	0.074455	0.10693	YES
undecanoate (11:0)	Lipid	Medium Chain Fatty Acid	889	334-48-5	5219.2	185.155	LC/MS neg	12067	C17715	HMDB00947	8180	1.01	0.96	1.12	0.754579	0.839234	0.612587	0.688627	0.074455	0.10693	NO
laurate (12:0)	Lipid	Medium Chain Fatty Acid	181	143-07-7	5300	199.17	LC/MS neg	1645	C02679	HMDB00638	3893	0.89	1.05	0.91	0.042624	0.0953401	0.694328	0.756254	0.092719	0.129711	NO
myristate (14:0)	Lipid	Long Chain Saturated Fatty Acid	519	544-63-8	5440	227.202	LC/MS neg	1365	C06424	HMDB00806	11005	0.8	1.49	1.16	0.181152	0.287481	0.0400932	0.0711787	0.23587	0.29899	NO
pentadecanoate (15:0)	Lipid	Long Chain Saturated Fatty Acid	980	1002-84-2;10002-84-2	5521	241.217	LC/MS neg	1361	C16537	HMDB00826	13849	1.16	1	1.43	0.181152	0.287481	0.778866	0.830378	0.000164541	0.000798075	NO
palmitate (16:0)	Lipid	Long Chain Saturated Fatty Acid	424	57-10-3	5618	255.233	LC/MS neg	1336	C00249	HMDB00220	985	1.5	1.06	2.47	0.0592741	0.12299	1	1	0.000164541	0.000798075	NO
margarate (17:0)	Lipid	Long Chain Saturated Fatty Acid	891	506-12-7	5731	269.249	LC/MS neg	1121		HMDB02259	10465	1.26	1.22	2.49	0.228438	0.343513	0.335664	0.42141	0.000329083	0.00134625	NO
stearate (18:0)	Lipid	Long Chain Saturated Fatty Acid	439	57-11-4	5872	283.264	LC/MS neg	1358	C01530	HMDB00827	5281	1.22	1.28	1.56	0.282384	0.402761	0.151981	0.219529	0.00370218	0.00876832	NO
nonadecanoate (19:0)	Lipid	Long Chain Saturated Fatty Acid	892	646-30-0	6068	297.28	LC/MS neg	1356	C16535	HMDB00772	12591	1.35	1.42	1.51	0.0592741	0.12299	0.0540793	0.0915712	0.0206499	0.0355126	NO
arachidate (20:0)	Lipid	Long Chain Saturated Fatty Acid	893	506-30-9	6240	311.296	LC/MS neg	1118	C06425	HMDB02212	10467	0.93	1.3	1.02	0.949717	0.975221	0.0540793	0.0915712	0.605841	0.672235	NO
myristoleate (14:1n5)	Lipid	Long Chain Monounsaturated Fatty Acid	100001198	544-64-9	5346.9	225.186	LC/MS neg	32418	C08322	HMDB02000	5281119	1.1	3.14	1.24	0.662005	0.762683	0.280963	0.366435	0.199589	0.259914	NO
palmitoleate (16:1n7)	Lipid	Long Chain Monounsaturated Fatty Acid	452	373-49-9	5475	253.217	LC/MS neg	33447	C08362	HMDB03229	445638	1.44	0.63	1.76	0.141858	0.239815	0.189277	0.262126	0.0152201	0.0269176	NO
10-heptadecenoate (17:1n7)	Lipid	Long Chain Monounsaturated Fatty Acid	100001278	29743-97-3	5555	267.233	LC/MS neg	33971		HMDB60038	5312435	1.44	0.57	2.19	0.0592741	0.12299	0.0721057	0.117172	0.00789798	0.0155276	NO
oleate/vaccenate (18:1)	Lipid	Long Chain Monounsaturated Fatty Acid	100008930		5655	281.249	LC/MS neg	52285			445639;5282761;5281127	1.04	0.83	1.68	0.851815	0.904772	0.335664	0.42141	0.0111065	0.0207288	NO
10-nonadecenoate (19:1n9)	Lipid	Long Chain Monounsaturated Fatty Acid	100001277	73033-09-7	5780	295.264	LC/MS neg	33972		HMDB13622	5312513	1.14	1.13	1.39	0.282384	0.402761	0.612587	0.688627	0.0592349	0.0877153	NO
eicosenoate (20:1)	Lipid	Long Chain Monounsaturated Fatty Acid	100001335		5950	309.28	LC/MS neg	33587	C16526	HMDB02231	5282768	1.05	1.05	1.16	0.413586	0.542663	0.866511	0.90001	0.276594	0.342571	NO
erucate (22:1n9)	Lipid	Long Chain Monounsaturated Fatty Acid	1087	112-86-7	6355.6	337.311	LC/MS neg	1552	C08316	HMDB02068	5281116	0.95	1.74	0.94	0.949717	0.975221	0.120591	0.178998	0.962567	0.977042	NO
tetradecadienoate (14:2)*	Lipid	Long Chain Polyunsaturated Fatty Acid (n3 and n6)	100020343	39039-37-7	5292	223.17	LC/MS neg	62850		HMDB00560	5312409	2.28	3.88	3.17	0.0164441	0.0492708	0.0553192	0.0934744	0.00123156	0.0036675	NO
stearidonate (18:4n3)	Lipid	Long Chain Polyunsaturated Fatty Acid (n3 and n6)	100001229	111174-40-4	5395	275.202	LC/MS neg	33969	C16300	HMDB06547	5312508	0.89	1.63	2.14	0.754579	0.839234	0.694328	0.756254	0.000329083	0.00134625	NO
eicosapentaenoate (EPA; 20:5n3)	Lipid	Long Chain Polyunsaturated Fatty Acid (n3 and n6)	2050	10-2005-9;10417-94-4	5450	301.217	LC/MS neg	18467	C06428	HMDB01999	446284	1.1	0.62	2.56	0.851815	0.904772	0.0721057	0.117172	0.00156314	0.00424881	NO
heneicosapentaenoate (21:5n3)	Lipid	Long Chain Polyunsaturated Fatty Acid (n3 and n6)	100015797	24257-10-1	5514	315.233	LC/MS neg	57658			11998573	0.7	0.94	1.06	0.012654	0.0381999	0.53582	0.621397	0.423447	0.493514	NO
docosapentaenoate (n3 DPA; 22:5n3)	Lipid	Long Chain Polyunsaturated Fatty Acid (n3 and n6)	100001181	2234-74-4	5571	329.249	LC/MS neg	32504	C16513	HMDB06528	6441454	1.25	1.04	1.26	0.181152	0.287481	0.955089	0.967088	0.113945	0.156433	NO
docosahexaenoate (DHA; 22:6n3)	Lipid	Long Chain Polyunsaturated Fatty Acid (n3 and n6)	100000665	6217-54-5	5525	327.233	LC/MS neg	44675	C06429	HMDB02183	445580	1.33	1.07	2.94	0.181152	0.287481	0.866511	0.90001	0.000164541	0.000798075	NO
docosatrienoate (22:3n3)	Lipid	Long Chain Polyunsaturated Fatty Acid (n3 and n6)	100001195	59708-86-0	5823	333.28	LC/MS neg	32417	C16534	HMDB02823	5312556	1.29	1.27	1.17	0.559545	0.690581	0.684375	0.756254	0.530658	0.612298	NO
nisinate (24:6n3)	Lipid	Long Chain Polyunsaturated Fatty Acid (n3 and n6)	100015785	68378-49-4	5657	355.264	LC/MS neg	57810		HMDB02007	11792612	0.86	0.66	1.1	0.181152	0.287481	0.00932401	0.021783	0.321267	0.391318	NO
hexadecadienoate (16:2n6)	Lipid	Long Chain Polyunsaturated Fatty Acid (n3 and n6)	100009394	28290-73-5	5398	251.202	LC/MS neg	57652		HMDB00477	13932172	1.25	3.62	1.88	0.413586	0.542663	0.280963	0.366435	0.00551213	0.0121657	NO
linoleate (18:2n6)	Lipid	Long Chain Polyunsaturated Fatty Acid (n3 and n6)	180	60-33-3	5535	279.233	LC/MS neg	1105	C01595	HMDB00673	5280450	1.44	1.35	2.55	0.141858	0.239815	0.396892	0.488389	0.000329083	0.00134625	NO
linolenate [alpha or gamma; (18:3n3 or 6)]	Lipid	Long Chain Polyunsaturated Fatty Acid (n3 and n6)	100001337		5450	277.217	LC/MS neg	34035	C06426	HMDB03073	5280934	1.23	1.11	1.97	0.344988	0.471132	0.612587	0.688627	0.00370218	0.00876832	NO
dihomo-linoleate (20:2n6)	Lipid	Long Chain Polyunsaturated Fatty Acid (n3 and n6)	1231	2091-39-6	5730	307.264	LC/MS neg	17805	C16525	HMDB05060	6439848	1.38	1.01	1.99	0.141858	0.239815	0.955089	0.967088	0.00246812	0.0061703	NO
dihomo-linolenate (20:3n3 or n6)	Lipid	Long Chain Polyunsaturated Fatty Acid (n3 and n6)	100001739	17046-59-2	5596	305.249	LC/MS neg	35718	C03242	HMDB02925	5280581	1.38	0.64	2.71	0.141858	0.239815	0.0938617	0.146047	0.000575895	0.00200204	NO
arachidonate (20:4n6)	Lipid	Long Chain Polyunsaturated Fatty Acid (n3 and n6)	229	506-32-1	5535	303.233	LC/MS neg	1110	C00219	HMDB01043	444899	1.56	0.94	4.07	0.107892	0.194691	0.866511	0.90001	8.22707e-05	0.000462773	NO
adrenate (22:4n6)	Lipid	Long Chain Polyunsaturated Fatty Acid (n3 and n6)	100001193	2091-25-0	5678	331.264	LC/MS neg	32980	C16527	HMDB02226	5497181	0.93	0.97	1.26	0.949717	0.975221	0.866511	0.90001	0.321267	0.391318	NO
docosapentaenoate (n6 DPA; 22:5n6)	Lipid	Long Chain Polyunsaturated Fatty Acid (n3 and n6)	100001580	25182-74-5	5624.5	329.249	LC/MS neg	37478	C16513	HMDB01976	6441454	1.25	0.84	1.77	0.0812521	0.153881	0.231857	0.311981	0.00156314	0.00424881	NO
docosadienoate (22:2n6)	Lipid	Long Chain Polyunsaturated Fatty Acid (n3 and n6)	100001182	7370-49-2	6034	335.296	LC/MS neg	32415	C16533	HMDB61714	5282807	1.64	1.94	0.88	0.01998	0.0536587	0.0540793	0.0915712	0.814809	0.85381	NO
mead acid (20:3n9)	Lipid	Long Chain Polyunsaturated Fatty Acid (n3 and n6)	100001472	20590-32-3	5650	305.249	LC/MS neg	35174		HMDB10378	5312531	0.99	0.55	1.56	0.949717	0.975221	0.013986	0.0307159	0.0359523	0.0565614	NO
(14 or 15)-methylpalmitate (a17:0 or i17:0)	Lipid	Fatty Acid, Branched	100002945		5695	269.249	LC/MS neg	38768				1.17	1.14	1.72	0.572761	0.690581	0.612587	0.688627	0.000987248	0.00296174	NO
(16 or 17)-methylstearate (a19:0 or i19:0)	Lipid	Fatty Acid, Branched	100002356	2724-59-6	5993	297.28	LC/MS neg	38296		HMDB37397	3083779	1.4	1.41	1.5	0.042624	0.0953401	0.0400932	0.0711787	0.0152201	0.0269176	NO
18-methylnonadecanoate (i20:0)	Lipid	Fatty Acid, Branched	100019953		6170	311.296	LC/MS neg	62781			4383090	0.91	0.99	0.85	0.851815	0.904772	0.778866	0.830378	0.605841	0.672235	NO
3-methylglutarate/2-methylglutarate	Lipid	Fatty Acid, Dicarboxylate	100010834		2832	145.051	LC/MS polar	54676		HMDB00752		1.24	2.21	1.1	0.0451511	0.100156	0.00144578	0.00515619	0.268179	0.338356	YES
2-hydroxyglutarate	Lipid	Fatty Acid, Dicarboxylate	100002070	40951-21-1	958	131.034	LC/MS pos early	37253	C02630	HMDB0059655	43	1.38	2.51	1.22	0.029304	0.0715232	0.00590521	0.0152551	0.074455	0.10693	YES
adipate (C6-DC)	Lipid	Fatty Acid, Dicarboxylate	100000863	124-04-9	3000	145.051	LC/MS polar	21134	C06104	HMDB00448	196	1.22	15.2	2.45	0.83224	0.904772	0.00838882	0.0213293	0.120622	0.16532	NO
2-hydroxyadipate	Lipid	Fatty Acid, Dicarboxylate	100001153	18294-85-4	3000	161.046	LC/MS polar	31934	C02360	HMDB00321	193530	2.07	21.3	2.98	0.001332	0.00786468	0.0003108	0.00184195	8.22707e-05	0.000462773	YES
3-hydroxyadipate*	Lipid	Fatty Acid, Dicarboxylate	100004396		3131	161.046	LC/MS polar	62069		HMDB00345	151913	1.41	67.42	2.22	0.0592741	0.12299	0.0003108	0.00184195	0.000164541	0.000798075	NO
3-methyladipate	Lipid	Fatty Acid, Dicarboxylate	100001765	3058-01-03	2865	159.066	LC/MS polar	36749		HMDB00555	12292	2.02	6.29	1.91	0.00191701	0.0111548	0.0011915	0.00479436	0.0145728	0.0268271	YES
maleate	Lipid	Fatty Acid, Dicarboxylate	100000707	110-16-7	2640	115.004	LC/MS polar	20676	C01384	HMDB00176	444266	0.97	0.9	0.75	0.851815	0.904772	0.189277	0.262126	0.000164541	0.000798075	YES
pimelate (C7-DC)	Lipid	Fatty Acid, Dicarboxylate	100000101	111-16-0	2745	159.066	LC/MS polar	15704	C02656	HMDB00857	385	1.09	1.33	2.58	0.181152	0.287481	0.694328	0.756254	8.22707e-05	0.000462773	NO
suberate (C8-DC)	Lipid	Fatty Acid, Dicarboxylate	100000016	505-48-6	2577.6	173.082	LC/MS polar	15730	C08278	HMDB00893	10457	1.08	2.85	1.3	0.228438	0.343513	0.120591	0.178998	0.0206499	0.0355126	NO
azelate (C9-DC)	Lipid	Fatty Acid, Dicarboxylate	2029	123-99-9	1276	187.098	LC/MS neg	18362	C08261	HMDB00784	2266	0.93	0.71	1.62	0.344988	0.471132	0.0239018	0.0482828	0.000329083	0.00134625	NO
sebacate (C10-DC)	Lipid	Fatty Acid, Dicarboxylate	100001211	111-20-6	2147	201.113	LC/MS polar	32398	C08277	HMDB00792	5192	1.2	2.58	1.1	0.228438	0.343513	0.0721057	0.117172	0.370383	0.437971	NO
decadienedioic acid (C10:2-DC)**	Lipid	Fatty Acid, Dicarboxylate	100021711		2329.7	197.082	LC/MS polar	63685				0.42	1.98	1.67	0.00230937	0.0116896	0.866511	0.90001	0.000164541	0.000798075	NO
3-hydroxydodecanedioate*	Lipid	Fatty Acid, Dicarboxylate	100001454	34574-69-1	2252	245.139	LC/MS neg	62915		HMDB00413	16663321	0.85	16.73	1.12	0.601554	0.724209	0.00208541	0.00682309	0.694002	0.750523	NO
docosadioate (C22-DC)	Lipid	Fatty Acid, Dicarboxylate	100002952	505-56-6	5291.8	369.301	LC/MS neg	39837	C19625		244872	1.7	1.71	1.8	0.004662	0.0174934	0.0721057	0.117172	0.00246812	0.0061703	NO
2-hydroxysebacate	Lipid	Fatty Acid, Dicarboxylate	100020378	103963-71-9	1324	217.108	LC/MS neg	63357		HMDB00424	128458	0.83	0.8	2.23	0.0812521	0.153881	0.0721057	0.117172	8.22707e-05	0.000462773	NO
2-aminooctanoate	Lipid	Fatty Acid, Amino	100004227	644-90-6	3385	158.119	LC/MS neg	43343		HMDB00991	69522	1.13	1.63	0.71	0.513943	0.640833	0.483522	0.572274	0.464964	0.541121	NO
N-acetyl-2-aminooctanoate*	Lipid	Fatty Acid, Amino	100020204		3943	200.129	LC/MS neg	62059		HMDB59745	95555	1.91	0.83	1.52	0.000666001	0.0048618	0.231857	0.311981	0.00156314	0.00424881	NO
butyrylcarnitine (C4)	Lipid	Fatty Acid Metabolism (also BCAA Metabolism)	100001054	25576-40-3	2860	232.154	LC/MS pos early	32412	C02862	HMDB02013	439829	0.67	0.24	0.8	0.004662	0.0174934	0.0003108	0.00184195	0.0206499	0.0355126	YES
butyrylglycine	Lipid	Fatty Acid Metabolism (also BCAA Metabolism)	100001151	20208-73-5	1470	144.067	LC/MS neg	31850		HMDB00808	88412	1.35	2.43	1.1	0.01998	0.0536587	0.189277	0.262126	0.321267	0.391318	YES
propionylcarnitine (C3)	Lipid	Fatty Acid Metabolism (also BCAA Metabolism)	100001162	17298-37-2	2590	218.139	LC/MS pos early	32452	C03017	HMDB00824	107738	0.87	0.64	0.87	0.107892	0.194691	0.0037296	0.0104016	0.113945	0.156433	YES
propionylglycine	Lipid	Fatty Acid Metabolism (also BCAA Metabolism)	100001150	21709-90-0	1502.5	130.051	LC/MS polar	31932		HMDB00783	98681	1.28	0.47	1.06	0.042624	0.0953401	0.00178984	0.00635513	0.742986	0.791867	YES
methylmalonate (MMA)	Lipid	Fatty Acid Metabolism (also BCAA Metabolism)	418	516-05-2	3078.4	117.019	LC/MS polar	1496	C02170	HMDB00202	487	1.21	1.08	0.7	0.00799201	0.0259821	0.120591	0.178998	0.000329083	0.00134625	YES
isocaproylglycine	Lipid	Fatty Acid Metabolism (Acyl Glycine)	100019816		2820	172.098	LC/MS neg	61789			28777652	0.83	1.1	2.43	0.282384	0.402761	0.53582	0.621397	8.22707e-05	0.000462773	NO
hexanoylglycine	Lipid	Fatty Acid Metabolism (Acyl Glycine)	100001527	24003-67-6	2900	172.098	LC/MS neg	35436		HMDB00701	99463	0.78	1.85	2.7	0.181152	0.287481	0.0400932	0.0711787	8.22707e-05	0.000462773	YES
4-methylhexanoylglycine	Lipid	Fatty Acid Metabolism (Acyl Glycine)	100020632		3550	186.114	LC/MS neg	62736				0.9	0.68	1.48	0.572761	0.690581	0.0289044	0.0553372	0.00246812	0.0061703	NO
trans-2-hexenoylglycine	Lipid	Fatty Acid Metabolism (Acyl Glycine)	100019884		2707	170.082	LC/MS neg	61798				1.08	5.26	2.73	0.475729	0.613935	0.00208541	0.00682309	0.000616176	0.00206808	NO
heptanoyl glycine	Lipid	Fatty Acid Metabolism (Acyl Glycine)	100004195	23783-23-5	3720	186.114	LC/MS neg	42629			10932172	1.29	0.69	3.87	0.241268	0.362127	0.181449	0.259614	0.000542915	0.00200204	NO
N-octanoylglycine	Lipid	Fatty Acid Metabolism (Acyl Glycine)	100003940	14246-53-8	4335.4	200.129	LC/MS neg	43502		HMDB00832	84290	0.99	1.02	2.81	0.949717	0.975221	0.955089	0.967088	8.22707e-05	0.000462773	NO
N-palmitoylglycine	Lipid	Fatty Acid Metabolism (Acyl Glycine)	100003686	2441-41-0	5580	312.254	LC/MS neg	42092		HMDB13034	151008	1.54	2.01	2.08	0.029304	0.0715232	0.0205128	0.0419628	0.000575895	0.00200204	YES
suberylglycine	Lipid	Fatty Acid Metabolism (Acyl Glycine)	100001528	60317-54-6	1110	230.103	LC/MS neg	35419		HMDB00953	6453952	0.25	10.71	2.09	0.00331197	0.0144539	0.0021756	0.00682309	0.00370218	0.00876832	NO
N-linoleoylglycine	Lipid	Fatty Acid Metabolism (Acyl Glycine)	1506	2764-03-06	5510	336.254	LC/MS neg	32462			6433346	1.19	2.47	1.56	0.413586	0.542663	0.00932401	0.021783	0.00551213	0.0121657	NO
2-butenoylglycine	Lipid	Fatty Acid Metabolism (Acyl Glycine)	100016110	71428-89-2	1380	142.051	LC/MS neg	61785			6303498	1.12	10.54	1.59	0.0592741	0.12299	0.000621601	0.00301813	0.00789798	0.0155276	NO
8-hydroxyoctanoylglycine	Lipid	Fatty Acid Metabolism (Acyl Glycine)	100019876		2455	216.124	LC/MS neg	61797				0.6	36.85	3.93	0.0590582	0.12299	0.00140348	0.00515619	0.000616176	0.00206808	NO
3-hydroxybutyroylglycine**	Lipid	Fatty Acid Metabolism (Acyl Glycine)	100020211		978	162.076	LC/MS pos early	62064				1.04	17.98	1.73	0.228438	0.343513	0.000621601	0.00301813	0.0152201	0.0269176	NO
2-octenoylglycine	Lipid	Fatty Acid Metabolism (Acyl Glycine)	100016114		4150	198.114	LC/MS neg	61784				1.05	1.97	2.67	0.282384	0.402761	0.0289044	0.0553372	0.000987248	0.00296174	NO
picolinoylglycine	Lipid	Fatty Acid Metabolism (Acyl Glycine)	100021198	5616-29-5	1945	181.061	LC/MS pos early	63057		HMDB59766	11788622	1.18	0.5	1.5	0.0812521	0.153881	0.0037296	0.0104016	0.0152201	0.0269176	NO
acetylcarnitine (C2)	Lipid	Fatty Acid Metabolism (Acyl Carnitine, Short Chain)	100000802	5080-50-2	2282	204.123	LC/MS pos early	32198	C02571	HMDB00201	1	0.95	1.93	1.29	0.572761	0.690581	0.0205128	0.0419628	0.000987248	0.00296174	YES
hexanoylcarnitine (C6)	Lipid	Fatty Acid Metabolism (Acyl Carnitine, Medium Chain)	100000781	6920-35-0	3358	260.186	LC/MS pos early	32328		HMDB00705	6426853	1	5.68	1.72	1	1	0.0021756	0.00682309	0.00246812	0.0061703	YES
octanoylcarnitine (C8)	Lipid	Fatty Acid Metabolism (Acyl Carnitine, Medium Chain)	100001247	3671-77-0	950	288.217	LC/MS pos late	33936	C02838	HMDB00791	123701	0.7	8.06	1.76	0.117231	0.211068	0.0021756	0.00682309	0.00789798	0.0155276	YES
nonanoylcarnitine (C9)	Lipid	Fatty Acid Metabolism (Acyl Carnitine, Medium Chain)	100006620		1010	302.233	LC/MS pos late	61775		HMDB13288		0.69	5.15	2.18	0.396147	0.53825	0.00915538	0.021783	0.00331764	0.00826857	NO
4-methylnonanoylcarnitine	Lipid	Fatty Acid Metabolism (Acyl Carnitine, Medium Chain)	100021138		1055	316.248	LC/MS pos late	63612				0.86	0.45	0.81	0.0812521	0.153881	0.0003108	0.00184195	0.0206499	0.0355126	NO
decanoylcarnitine (C10)	Lipid	Fatty Acid Metabolism (Acyl Carnitine, Medium Chain)	100001251	1492-27-9	1130	316.248	LC/MS pos late	33941		HMDB00651	10245190	0.77	4.3	1.91	0.0812521	0.153881	0.000621601	0.00301813	8.22707e-05	0.000462773	YES
laurylcarnitine (C12)	Lipid	Fatty Acid Metabolism (Acyl Carnitine, Medium Chain)	100001392	25518-54-1	1235	344.28	LC/MS pos late	34534		HMDB02250	10427569	0.77	4.5	1.57	0.107892	0.194691	0.000621601	0.00301813	0.00156314	0.00424881	YES
myristoylcarnitine (C14)	Lipid	Fatty Acid Metabolism (Acyl Carnitine, Long Chain Saturated)	100001270	18822-89-4	1350	372.311	LC/MS pos late	33952		HMDB05066	6426854	0.89	2.87	1.11	0.141858	0.239815	0.0003108	0.00184195	0.167174	0.220899	YES
pentadecanoylcarnitine (C15)*	Lipid	Fatty Acid Metabolism (Acyl Carnitine, Long Chain Saturated)	100015842		1362	386.326	LC/MS pos late	57522				0.98	3.43	1.25	0.851815	0.904772	0.0003108	0.00184195	0.00246812	0.0061703	YES
palmitoylcarnitine (C16)	Lipid	Fatty Acid Metabolism (Acyl Carnitine, Long Chain Saturated)	100000776	6865-14-1	1425	400.342	LC/MS pos late	44681	C02990	HMDB00222	461	0.93	3.86	1.7	0.851815	0.904772	0.0003108	0.00184195	8.22707e-05	0.000462773	YES
margaroylcarnitine (C17)*	Lipid	Fatty Acid Metabolism (Acyl Carnitine, Long Chain Saturated)	100004054	106182-29-0	1424	414.358	LC/MS pos late	57512		HMDB06210		0.77	4.36	1.4	0.107892	0.194691	0.0003108	0.00184195	0.0359523	0.0565614	NO
stearoylcarnitine (C18)	Lipid	Fatty Acid Metabolism (Acyl Carnitine, Long Chain Saturated)	100001391	18822-91-8	1485	428.373	LC/MS pos late	34409		HMDB00848	6426855	0.74	4.01	1.55	0.181152	0.287481	0.0003108	0.00184195	0.092719	0.129711	YES
arachidoylcarnitine (C20)*	Lipid	Fatty Acid Metabolism (Acyl Carnitine, Long Chain Saturated)	100015833		1512	456.405	LC/MS pos late	57513		HMDB06460		1.12	2.07	1.43	0.141858	0.239815	0.0003108	0.00184195	0.00551213	0.0121657	YES
behenoylcarnitine (C22)*	Lipid	Fatty Acid Metabolism (Acyl Carnitine, Long Chain Saturated)	100015832		1561	484.436	LC/MS pos late	57514				1.22	2.5	1.76	0.01998	0.0536587	0.000621601	0.00301813	8.22707e-05	0.000462773	YES
lignoceroylcarnitine (C24)*	Lipid	Fatty Acid Metabolism (Acyl Carnitine, Long Chain Saturated)	100015834		1603	512.467	LC/MS pos late	57515				1.52	2.62	1.59	0.0929301	0.175583	0.000621601	0.00301813	0.00551213	0.0121657	YES
cis-4-decenoylcarnitine (C10:1)	Lipid	Fatty Acid Metabolism (Acyl Carnitine, Monounsaturated)	100002259	98930-66-6	1057	314.233	LC/MS pos late	38178				1.01	3.98	1.46	0.754579	0.839234	0.0021756	0.00682309	0.00551213	0.0121657	NO
5-dodecenoylcarnitine (C12:1)	Lipid	Fatty Acid Metabolism (Acyl Carnitine, Monounsaturated)	100016069		1135	342.264	LC/MS pos late	61769		HMDB13326		0.89	3.4	1.46	0.282384	0.402761	0.0540793	0.0915712	0.0464007	0.0705151	NO
myristoleoylcarnitine (C14:1)*	Lipid	Fatty Acid Metabolism (Acyl Carnitine, Monounsaturated)	100006051	889848-55-9	1316	370.295	LC/MS pos late	48182			90659872	1.21	2.85	1.37	0.0812521	0.153881	0.0003108	0.00184195	0.00246812	0.0061703	YES
palmitoleoylcarnitine (C16:1)*	Lipid	Fatty Acid Metabolism (Acyl Carnitine, Monounsaturated)	100009406		1357	398.326	LC/MS pos late	53223			71464547	0.98	2.84	0.95	0.851815	0.904772	0.0003108	0.00184195	0.541423	0.615081	YES
oleoylcarnitine (C18:1)	Lipid	Fatty Acid Metabolism (Acyl Carnitine, Monounsaturated)	100001501	38677-66-6	1423	426.358	LC/MS pos late	35160		HMDB05065	6441392	0.97	3.05	1.46	0.949717	0.975221	0.0003108	0.00184195	0.000987248	0.00296174	YES
eicosenoylcarnitine (C20:1)*	Lipid	Fatty Acid Metabolism (Acyl Carnitine, Monounsaturated)	100015838		1484	454.389	LC/MS pos late	57519				0.95	2.39	0.96	0.754579	0.839234	0.000621601	0.00301813	0.541423	0.615081	YES
erucoylcarnitine (C22:1)*	Lipid	Fatty Acid Metabolism (Acyl Carnitine, Monounsaturated)	100015841		1535	482.42	LC/MS pos late	57525				0.85	1.22	1.08	0.796034	0.882894	0.562485	0.650449	0.480708	0.556247	YES
nervonoylcarnitine (C24:1)*	Lipid	Fatty Acid Metabolism (Acyl Carnitine, Monounsaturated)	100015846		1602	510.452	LC/MS pos late	57531				1.43	2.24	1.72	0.0114526	0.0367856	0.0195175	0.0419628	0.0067088	0.0147666	YES
linoleoylcarnitine (C18:2)*	Lipid	Fatty Acid Metabolism (Acyl Carnitine, Polyunsaturated)	100003151	36816-10-1	1430	424.342	LC/MS pos late	46223		HMDB06469	6450015	1.2	4.08	1.34	0.0812521	0.153881	0.0003108	0.00184195	0.0111065	0.0207288	YES
linolenoylcarnitine (C18:3)*	Lipid	Fatty Acid Metabolism (Acyl Carnitine, Polyunsaturated)	100015831		1310	422.326	LC/MS pos late	57511				0.96	3.85	1.1	0.949717	0.975221	0.0003108	0.00184195	0.199589	0.259914	YES
dihomo-linoleoylcarnitine (C20:2)*	Lipid	Fatty Acid Metabolism (Acyl Carnitine, Polyunsaturated)	100015839		1436	452.373	LC/MS pos late	57520				1	2.52	1.05	1	1	0.0003108	0.00184195	0.888359	0.914321	YES
arachidonoylcarnitine (C20:4)	Lipid	Fatty Acid Metabolism (Acyl Carnitine, Polyunsaturated)	100015837		1353	448.342	LC/MS pos late	57518				1.07	1.67	1.48	0.282384	0.402761	0.0037296	0.0104016	0.000164541	0.000798075	YES
dihomo-linolenoylcarnitine (C20:3n3 or 6)*	Lipid	Fatty Acid Metabolism (Acyl Carnitine, Polyunsaturated)	100015840		1392	450.358	LC/MS pos late	57521				1.35	1.9	1.44	0.029304	0.0715232	0.0037296	0.0104016	0.00156314	0.00424881	NO
docosadienoylcarnitine (C22:2)*	Lipid	Fatty Acid Metabolism (Acyl Carnitine, Polyunsaturated)	100015848		1493	480.405	LC/MS pos late	57526				0.56	2.9	0.79	0.0800227	0.153881	0.0205128	0.0419628	0.370383	0.437971	NO
adrenoylcarnitine (C22:4)*	Lipid	Fatty Acid Metabolism (Acyl Carnitine, Polyunsaturated)	100015850		1415	476.373	LC/MS pos late	57528				0.59	0.58	0.48	0.0451511	0.100156	0.0307468	0.0587249	0.00428753	0.0100373	YES
docosapentaenoylcarnitine (C22:5n3)*	Lipid	Fatty Acid Metabolism (Acyl Carnitine, Polyunsaturated)	100015851		1387	474.358	LC/MS pos late	57529				1.19	1.73	1.18	0.042624	0.0953401	0.0012432	0.00479436	0.0592349	0.0877153	NO
docosahexaenoylcarnitine (C22:6)*	Lipid	Fatty Acid Metabolism (Acyl Carnitine, Polyunsaturated)	100015845		1349	472.342	LC/MS pos late	57523				0.94	1.06	1.48	0.228438	0.343513	0.866511	0.90001	8.22707e-05	0.000462773	YES
adipoylcarnitine (C6-DC)	Lipid	Fatty Acid Metabolism (Acyl Carnitine, Dicarboxylate)	100006614		2570	290.16	LC/MS pos early	52988		HMDB61677	71296139	1.62	14.18	3.01	0.004662	0.0174934	0.0003108	0.00184195	8.22707e-05	0.000462773	YES
pimeloylcarnitine/3-methyladipoylcarnitine (C7-DC)	Lipid	Fatty Acid Metabolism (Acyl Carnitine, Dicarboxylate)	100009407		2773	304.175	LC/MS pos early	53224				1.1	2.49	1.53	0.662005	0.762683	0.0003108	0.00184195	0.00246812	0.0061703	YES
suberoylcarnitine (C8-DC)	Lipid	Fatty Acid Metabolism (Acyl Carnitine, Dicarboxylate)	100006627		2964	318.191	LC/MS pos early	52990				0.96	16.64	2.26	0.949717	0.975221	0.0003108	0.00184195	8.22707e-05	0.000462773	YES
azeloylcarnitine (C9-DC)	Lipid	Fatty Acid Metabolism (Acyl Carnitine, Dicarboxylate)	100006630		3149	332.207	LC/MS pos early	52943				0.87	5.8	0.31	0.572761	0.690581	0.0012432	0.00479436	0.0078125	0.0155276	NO
octadecanedioylcarnitine (C18-DC)*	Lipid	Fatty Acid Metabolism (Acyl Carnitine, Dicarboxylate)	100005998	123233-50-1	1227	458.348	LC/MS pos late	61867				0.49	1.96	2.68	0.012654	0.0381999	0.0400932	0.0711787	8.22707e-05	0.000462773	NO
octadecenedioylcarnitine (C18:1-DC)*	Lipid	Fatty Acid Metabolism (Acyl Carnitine, Dicarboxylate)	100005996	251981-06-3	1180	456.332	LC/MS pos late	61865				0.97	3.22	2.57	0.662005	0.762683	0.00590521	0.0152551	8.22707e-05	0.000462773	NO
(R)-3-hydroxybutyrylcarnitine	Lipid	Fatty Acid Metabolism (Acyl Carnitine, Hydroxy)	100003926		2400	248.149	LC/MS pos early	43264		HMDB13127	53481617	0.94	24.96	1.46	1	1	0.0003108	0.00184195	0.074455	0.10693	NO
(S)-3-hydroxybutyrylcarnitine	Lipid	Fatty Acid Metabolism (Acyl Carnitine, Hydroxy)	100009271		2340	248.149	LC/MS pos early	52984		HMDB13127		1.1	17.18	1.18	0.413586	0.542663	0.0003108	0.00184195	0.0464007	0.0705151	NO
3-hydroxydecanoylcarnitine	Lipid	Fatty Acid Metabolism (Acyl Carnitine, Hydroxy)	100021141		961	332.243	LC/MS pos late	63358		HMDB61636		1	13.11	1.06	NA	NA	0.100348	0.15554	1	1	NO
3-hydroxyoleoylcarnitine	Lipid	Fatty Acid Metabolism (Acyl Carnitine, Hydroxy)	100019801		1406	442.353	LC/MS pos late	61840				1.11	10.39	1.11	0.490842	0.613935	0.0003108	0.00184195	0.370383	0.437971	NO
deoxycarnitine	Lipid	Carnitine Metabolism	100001662	6249-56-5	2052	146.118	LC/MS pos early	36747	C01181	HMDB01161	134	1.01	0.65	1.84	1	1	0.013986	0.0307159	8.22707e-05	0.000462773	YES
carnitine	Lipid	Carnitine Metabolism	100000007	461-05-2	1978	162.112	LC/MS pos early	15500	C00318	HMDB00062	10917	1.07	0.88	0.75	0.413586	0.542663	0.151981	0.219529	0.000987248	0.00296174	YES
3-hydroxybutyrate (BHBA)	Lipid	Ketone Bodies	254	625-72-9	1480	103.04	LC/MS polar	542	C01089	HMDB00357	441	0.77	9.73	1.19	0.490842	0.613935	0.0021756	0.00682309	0.0464007	0.0705151	YES
palmitoylcholine	Lipid	Fatty Acid Metabolism (Acyl Choline)	100009233		1482	342.337	LC/MS pos late	52944			151731	0.88	0.96	1.19	0.662005	0.762683	0.335664	0.42141	0.321267	0.391318	YES
oleoylcholine	Lipid	Fatty Acid Metabolism (Acyl Choline)	100009331		1449	368.352	LC/MS pos late	53260				0.72	3.02	2.16	0.152911	0.257956	0.00290365	0.00896682	0.0810065	0.116133	YES
palmitoloelycholine	Lipid	Fatty Acid Metabolism (Acyl Choline)	100009334		1385	340.321	LC/MS pos late	53257				1.1	1.64	3.38	0.840263	0.904772	0.753665	0.819776	0.000587946	0.00200944	YES
2-hydroxypalmitate	Lipid	Fatty Acid, Monohydroxy	100001579	764-67-0	5511.2	271.228	LC/MS neg	35675		HMDB31057	92836	1.09	0.93	0.99	0.572761	0.690581	0.694328	0.756254	0.888359	0.914321	YES
2-hydroxystearate	Lipid	Fatty Acid, Monohydroxy	1239	629-22-1	5695	299.259	LC/MS neg	17945	C03045		69417	0.88	0.9	0.81	0.282384	0.402761	0.612587	0.688627	0.092719	0.129711	NO
2-hydroxyarachidate*	Lipid	Fatty Acid, Monohydroxy	100019892		5990	327.29	LC/MS neg	61700			5225199	1.04	0.94	0.68	0.282384	0.402761	0.778866	0.830378	8.22707e-05	0.000462773	NO
2-hydroxybehenate	Lipid	Fatty Acid, Monohydroxy	100015637		6384	355.322	LC/MS neg	57663			193484	1.39	1.2	0.88	0.004662	0.0174934	0.189277	0.262126	0.199589	0.259914	YES
3-hydroxyhexanoate	Lipid	Fatty Acid, Monohydroxy	100006367	10191-24-9	1725	131.071	LC/MS neg	53230			151492	1.51	1.65	1.01	0.00799201	0.0259821	0.53582	0.621397	0.605841	0.672235	YES
3-hydroxyoctanoate	Lipid	Fatty Acid, Monohydroxy	100000773	88930-08-9	3446	159.103	LC/MS neg	22001		HMDB01954	26613	2.26	1.31	2.01	0.0223431	0.059805	0.316472	0.411413	0.00775502	0.0155276	YES
3-hydroxysuberate	Lipid	Fatty Acid, Monohydroxy	100001143	73141-47-6	3000	189.077	LC/MS polar	31936		HMDB00325	22328017	1.15	9.7	1.75	0.399307	0.541628	0.00144578	0.00515619	0.000630636	0.00206808	NO
3-hydroxysebacate	Lipid	Fatty Acid, Monohydroxy	100001145	73141-46-5	2411	217.108	LC/MS polar	31943		HMDB00350	3017884	0.74	40.8	1.15	0.228438	0.343513	0.0003108	0.00184195	0.321267	0.391318	YES
3-hydroxystearate	Lipid	Fatty Acid, Monohydroxy	100008933	45261-96-9	5674	299.259	LC/MS neg	52938			5282907	0.91	1.25	0.98	0.649939	0.762683	0.384994	0.479606	0.736121	0.791867	NO
5-hydroxyhexanoate	Lipid	Fatty Acid, Monohydroxy	100001148	44843-89-2	1267	131.071	LC/MS neg	31938		HMDB00525	170748	1.24	5.11	0.95	0.0812521	0.153881	0.0021756	0.00682309	0.809435	0.85381	YES
2S,3R-dihydroxybutyrate	Lipid	Fatty Acid, Dihydroxy	100002284	5057-93-2	1660	119.035	LC/MS polar	62950		HMDB02453	10964471	1.16	3.86	1.31	0.107892	0.194691	0.00590521	0.0152551	0.0273961	0.0449208	NO
2R,3R-dihydroxybutyrate	Lipid	Fatty Acid, Dihydroxy	100002367	759-06-8	1543	119.035	LC/MS polar	63109		HMDB00498	13120901	1.2	1.45	1.52	0.042624	0.0953401	0.0540793	0.0915712	8.22707e-05	0.000462773	NO
3,4-dihydroxybutyrate	Lipid	Fatty Acid, Dihydroxy	100001730	51267-44-8	2204	119.035	LC/MS polar	62952				2.08	4.24	1.13	0.000666001	0.0048618	0.0003108	0.00184195	0.0464007	0.0705151	NO
oleoyl ethanolamide	Lipid	Endocannabinoid	1137	11-58-0;111-58-0	6450	324.291	LC/MS neg	38102		HMDB02088	5283454	1.16	1.92	1.04	0.490842	0.613935	0.0289044	0.0553372	0.605841	0.672235	YES
N-oleoyltaurine	Lipid	Endocannabinoid	100003119	52514-04-2	5610	388.253	LC/MS neg	39732			6437033	1.47	2.27	0.98	0.029304	0.0715232	0.013986	0.0307159	0.742986	0.791867	YES
N-stearoyltaurine	Lipid	Endocannabinoid	100003240	63155-80-6	5782	390.268	LC/MS neg	39730			168274	1.05	2.15	1.07	0.662005	0.762683	0.00932401	0.021783	0.370383	0.437971	YES
N-palmitoyltaurine	Lipid	Endocannabinoid	100003239	83982-06-3	5560	362.237	LC/MS neg	39835				1.21	2.59	0.89	0.228438	0.343513	0.0021756	0.00682309	0.541423	0.615081	YES
N-palmitoleoyltaurine*	Lipid	Endocannabinoid	100005831		5442	360.221	LC/MS neg	61824				1.7	2.02	0.64	0.00799201	0.0259821	0.0400932	0.0711787	0.0359523	0.0565614	NO
N-linoleoyltaurine*	Lipid	Endocannabinoid	100005814		5505	386.237	LC/MS neg	61826				1.67	3.62	0.77	0.029304	0.0715232	0.000621601	0.00301813	0.23587	0.29899	NO
N-linolenoyltaurine*	Lipid	Endocannabinoid	100005815		5412	384.221	LC/MS neg	46224				1.57	3.54	0.59	0.01998	0.0536587	0.0012432	0.00479436	0.000329083	0.00134625	NO
hexanoyltaurine	Lipid	Endocannabinoid	100021223		3040	222.081	LC/MS neg	63224			2245940	0.65	2.13	1.23	0.170471	0.286978	0.0426581	0.0752351	0.268179	0.338356	NO
linoleoyl ethanolamide	Lipid	Endocannabinoid	100006726	68171-52-8	6150	322.275	LC/MS neg	52608		HMDB12252	5283446	1.36	2.5	1.19	0.0592741	0.12299	0.0289044	0.0553372	0.276594	0.342571	YES
N-oleoylserine	Lipid	Endocannabinoid	100015641		5600	368.281	LC/MS neg	57664				1.02	1.74	0.87	1	1	0.0289044	0.0553372	0.168511	0.222302	NO
myo-inositol	Lipid	Inositol Metabolism	363	87-89-8	3506.3	225.062	LC/MS polar	1124	C00137	HMDB00211	892	1.32	1.22	1.17	0.004662	0.0174934	0.0721057	0.117172	0.074455	0.10693	YES
chiro-inositol	Lipid	Inositol Metabolism	100001859	643-12-9	3191.2	225.062	LC/MS polar	37112	C19891	HMDB34220		1.16	0.73	0.58	0.0592741	0.12299	0.0321233	0.0609209	0.00242177	0.0061703	YES
choline	Lipid	Phospholipid Metabolism	1256	67-48-1	1961	104.107	LC/MS pos early	15506	C00114	HMDB00097	305	0.94	0.88	1.51	0.490842	0.613935	0.0938617	0.146047	0.000164541	0.000798075	YES
choline phosphate	Lipid	Phospholipid Metabolism	267	72556-74-2	700	184.073	LC/MS pos early	34396	C00588	HMDB01565	1014	1.16	2.74	1.64	0.344988	0.471132	0.0721057	0.117172	0.00789798	0.0155276	YES
glycerophosphorylcholine (GPC)	Lipid	Phospholipid Metabolism	100000269	28319-77-9	672	258.11	LC/MS pos early	15990	C00670	HMDB00086	71920	1.26	1.33	1.99	0.141858	0.239815	0.0938617	0.146047	0.000164541	0.000798075	YES
glycerophosphoethanolamine	Lipid	Phospholipid Metabolism	100001620	33049-08-0	3075	214.049	LC/MS polar	37455	C01233	HMDB00114	123874	1.38	1.33	1.98	0.00799201	0.0259821	0.396892	0.488389	0.00156314	0.00424881	YES
glycerophosphoserine*	Lipid	Phospholipid Metabolism	100015666		577	260.053	LC/MS pos early	57404			3081457	1.27	1.2	1.62	0.042624	0.0953401	0.694328	0.756254	0.000329083	0.00134625	YES
glycerophosphoinositol*	Lipid	Phospholipid Metabolism	100001621	16824-65-0	516	335.074	LC/MS pos early	52307			167572	1.45	0.96	1.32	0.000666001	0.0048618	0.463403	0.549269	0.000329083	0.00134625	YES
trimethylamine N-oxide	Lipid	Phospholipid Metabolism	100003397	1184-78-7	2100	76.0757	LC/MS pos early	40406	C01104	HMDB00925	1145	0.96	0.84	0.02	0.662005	0.762683	0.612587	0.688627	8.22707e-05	0.000462773	YES
1-myristoyl-2-palmitoyl-GPC (14:0/16:0)	Lipid	Phosphatidylcholine (PC)	100000672	69525-80-0	2147	706.538	LC/MS pos late	19258		HMDB07869	129657	0.91	0.76	0.93	0.0812521	0.153881	0.0003108	0.00184195	0.092719	0.129711	NO
1-myristoyl-2-arachidonoyl-GPC (14:0/20:4)*	Lipid	Phosphatidylcholine (PC)	100009139		1914	754.538	LC/MS pos late	53195		HMDB07883		0.8	0.85	0.85	0.000666001	0.0048618	0.0938617	0.146047	0.00789798	0.0155276	NO
1-palmitoyl-2-palmitoleoyl-GPC (16:0/16:1)*	Lipid	Phosphatidylcholine (PC)	100008984		2160	732.554	LC/MS pos late	52470		HMDB07969		1.4	0.71	0.69	0.000666001	0.0048618	0.0205128	0.0419628	8.22707e-05	0.000462773	NO
1-palmitoyl-2-stearoyl-GPC (16:0/18:0)	Lipid	Phosphatidylcholine (PC)	100008921	59403-51-9	2653	762.601	LC/MS pos late	52616		HMDB07970		1.11	0.79	1.04	0.490842	0.613935	0.0289044	0.0553372	0.605841	0.672235	NO
1-palmitoyl-2-oleoyl-GPC (16:0/18:1)	Lipid	Phosphatidylcholine (PC)	1539	26853-31-6;26853-31-6	2358	760.585	LC/MS pos late	52461		HMDB07972	6436017	1.06	0.92	0.98	0.002664	0.0116896	0.0021756	0.00682309	0.23587	0.29899	NO
1-palmitoyl-2-linoleoyl-GPC (16:0/18:2)	Lipid	Phosphatidylcholine (PC)	1537	40811-94-7	2160	758.569	LC/MS pos late	42446		HMDB07973	5287971	0.92	0.99	1.09	0.662005	0.762683	1	1	0.074455	0.10693	NO
1-palmitoyl-2-gamma-linolenoyl-GPC (16:0/18:3n6)*	Lipid	Phosphatidylcholine (PC)	100009154		2034	756.554	LC/MS pos late	54812		HMDB07974		1.1	1.3	0.97	0.344988	0.471132	0.00590521	0.0152551	0.605841	0.672235	NO
1-palmitoyl-2-arachidonoyl-GPC (16:0/20:4n6)	Lipid	Phosphatidylcholine (PC)	100008914	35418-58-7	2091	782.569	LC/MS pos late	52462		HMDB07982	10747814	1	1.09	1.09	1	1	0.00590521	0.0152551	0.00156314	0.00424881	NO
1-palmitoyl-2-docosahexaenoyl-GPC (16:0/22:6)	Lipid	Phosphatidylcholine (PC)	100008915	59403-54-2	2023	806.569	LC/MS pos late	52610		HMDB07991	6441886	0.98	1.06	1.12	0.282384	0.402761	0.189277	0.262126	8.22707e-05	0.000462773	NO
1-palmitoleoyl-2-linoleoyl-GPC (16:1/18:2)*	Lipid	Phosphatidylcholine (PC)	100009075		2003	756.554	LC/MS pos late	52683		HMDB08006		1.06	1.04	0.83	0.01998	0.0536587	0.955089	0.967088	0.000164541	0.000798075	NO
1-palmitoleoyl-2-linolenoyl-GPC (16:1/18:3)*	Lipid	Phosphatidylcholine (PC)	100009345		1850	754.538	LC/MS pos late	53180		HMDB08008		1.06	1.21	0.57	0.490842	0.613935	0.335664	0.42141	8.22707e-05	0.000462773	NO
1,2-distearoyl-GPC (18:0/18:0)	Lipid	Phosphatidylcholine (PC)	100000660	816-94-4	2950	790.632	LC/MS pos late	19132		HMDB08036	94190	0.68	0.81	0.9	0.01998	0.0536587	0.0938617	0.146047	0.370383	0.437971	NO
1-stearoyl-2-oleoyl-GPC (18:0/18:1)	Lipid	Phosphatidylcholine (PC)	100008904	56421-10-4	2644	788.616	LC/MS pos late	52438		HMDB08038		0.85	0.88	0.87	0.851815	0.904772	0.53582	0.621397	1	1	NO
1-stearoyl-2-arachidonoyl-GPC (18:0/20:4)	Lipid	Phosphatidylcholine (PC)	100001869	35418-59-8	2300	810.601	LC/MS pos late	42450		HMDB08048	16219824	0.82	1.05	1.15	0.000666001	0.0048618	0.120591	0.178998	0.000575895	0.00200204	NO
1,2-dioleoyl-GPC (18:1/18:1)	Lipid	Phosphatidylcholine (PC)	100008905	4235-95-4	2346	786.601	LC/MS pos late	52457			10350317	0.86	0.49	0.63	0.851815	0.904772	0.0003108	0.00184195	0.000329083	0.00134625	NO
1-oleoyl-2-linoleoyl-GPC (18:1/18:2)*	Lipid	Phosphatidylcholine (PC)	100008981		2165	784.585	LC/MS pos late	52453				0.84	0.62	0.72	0.042624	0.0953401	0.0003108	0.00184195	8.22707e-05	0.000462773	NO
1,2-dilinoleoyl-GPC (18:2/18:2)	Lipid	Phosphatidylcholine (PC)	100008903	998-06-1	2006	782.569	LC/MS pos late	52603		HMDB08138	5288075	0.93	1.03	1.14	0.00799201	0.0259821	0.463403	0.549269	0.000329083	0.00134625	NO
1-linoleoyl-2-linolenoyl-GPC (18:2/18:3)*	Lipid	Phosphatidylcholine (PC)	100009343		1939	780.554	LC/MS pos late	53176		HMDB08141		0.97	1.16	0.84	0.490842	0.613935	0.0289044	0.0553372	8.22707e-05	0.000462773	NO
1-linoleoyl-2-arachidonoyl-GPC (18:2/20:4n6)*	Lipid	Phosphatidylcholine (PC)	100009131		1969	806.569	LC/MS pos late	52710		HMDB08147		0.83	0.76	0.96	0.002664	0.0116896	0.0003108	0.00184195	0.672974	0.729731	NO
1,2-dipalmitoyl-GPE (16:0/16:0)*	Lipid	Phosphatidylethanolamine (PE)	100009204		2498	692.522	LC/MS pos late	57341		HMDB08923	445468	1.39	0.32	0.94	0.004662	0.0174934	0.0003108	0.00184195	0.541423	0.615081	NO
1-palmitoyl-2-stearoyl-GPE (16:0/18:0)*	Lipid	Phosphatidylethanolamine (PE)	100009205		2850	720.554	LC/MS pos late	57388		HMDB08925	5326793	1.13	0.16	0.85	0.344988	0.471132	0.0011915	0.00479436	0.541423	0.615081	NO
1-palmitoyl-2-oleoyl-GPE (16:0/18:1)	Lipid	Phosphatidylethanolamine (PE)	1526	26662-94-2	2509	718.538	LC/MS pos late	19263		HMDB05320	5283496	1.23	0.53	0.83	0.0592741	0.12299	0.0003108	0.00184195	0.00551213	0.0121657	NO
1-palmitoyl-2-linoleoyl-GPE (16:0/18:2)	Lipid	Phosphatidylethanolamine (PE)	100001870		2275	716.522	LC/MS pos late	42449		HMDB05322	9546747	1.35	1.16	0.91	0.000666001	0.0048618	0.00932401	0.021783	0.0152201	0.0269176	NO
1-palmitoyl-2-docosahexaenoyl-GPE (16:0/22:6)*	Lipid	Phosphatidylethanolamine (PE)	100008991		2119	764.522	LC/MS pos late	52465		HMDB05324	9546799	0.84	1.41	1.09	0.002664	0.0116896	0.0003108	0.00184195	0.138791	0.186745	NO
1-stearoyl-2-oleoyl-GPE (18:0/18:1)	Lipid	Phosphatidylethanolamine (PE)	100001856		2858	746.569	LC/MS pos late	42448		HMDB08993		0.81	0.51	0.78	0.851815	0.904772	0.0021756	0.00682309	0.672974	0.729731	NO
1-stearoyl-2-linoleoyl-GPE (18:0/18:2)*	Lipid	Phosphatidylethanolamine (PE)	100008976		2522	744.554	LC/MS pos late	52446		HMDB08994	9546749	0.83	1.16	0.95	0.107892	0.194691	0.280963	0.366435	0.605841	0.672235	NO
1-stearoyl-2-arachidonoyl-GPE (18:0/20:4)	Lipid	Phosphatidylethanolamine (PE)	100008977		2424	768.554	LC/MS pos late	52447		HMDB09003	5289133	0.77	1.17	1.02	0.001332	0.00786468	0.0205128	0.0419628	0.672974	0.729731	NO
1-stearoyl-2-docosahexaenoyl-GPE (18:0/22:6)*	Lipid	Phosphatidylethanolamine (PE)	100008992		2317	792.554	LC/MS pos late	52466		HMDB05334	9546798	0.63	1.98	0.95	0.001332	0.00786468	0.000621601	0.00301813	0.672974	0.729731	NO
1-oleoyl-2-linoleoyl-GPE (18:1/18:2)*	Lipid	Phosphatidylethanolamine (PE)	100009078		2270	742.538	LC/MS pos late	52687		HMDB05349	9546753	0.73	0.34	0.53	0.0592741	0.12299	0.0003108	0.00184195	8.22707e-05	0.000462773	NO
1-oleoyl-2-arachidonoyl-GPE (18:1/20:4)*	Lipid	Phosphatidylethanolamine (PE)	100009219		2200	766.538	LC/MS pos late	55041		HMDB09069		0.57	0.47	0.7	0.000666001	0.0048618	0.00101304	0.00477494	0.000329083	0.00134625	NO
1-oleoyl-2-docosahexaenoyl-GPE (18:1/22:6)*	Lipid	Phosphatidylethanolamine (PE)	100009220		2119	790.538	LC/MS pos late	53209				0.58	0.74	0.72	0.000666001	0.0048618	0.0012432	0.00479436	0.000575895	0.00200204	NO
1-stearoyl-2-arachidonoyl-GPS (18:0/20:4)	Lipid	Phosphatidylserine (PS)	100001872		2565	812.544	LC/MS pos late	52235		HMDB12383		0.9	1.63	1.07	0.572761	0.690581	0.000621601	0.00301813	0.541423	0.615081	NO
1-palmitoyl-2-arachidonoyl-GPI (16:0/20:4)*	Lipid	Phosphatidylinositol (PI)	100008993		2567	876.56	LC/MS pos late	52467		HMDB09789		1.45	0.91	0.72	0.228438	0.343513	0.612587	0.688627	0.113945	0.156433	NO
1-stearoyl-2-arachidonoyl-GPI (18:0/20:4)	Lipid	Phosphatidylinositol (PI)	100000616	383907-33-3	3000	904.591	LC/MS pos late	52449		HMDB09815		0.8	1.07	1.02	0.004662	0.0174934	0.463403	0.549269	0.672974	0.729731	NO
1-oleoyl-GPA (18:1)	Lipid	Lysophospholipid	100001671	325465-93-8	1635	437.266	LC/MS pos late	36812			5497152	1.09	2.69	0.78	0.490842	0.613935	0.280963	0.366435	0.423447	0.493514	NO
1-palmitoyl-GPC (16:0)	Lipid	Lysophospholipid	100001263	17364-16-8	1525	496.34	LC/MS pos late	33955		HMDB10382	86554	1.26	1.4	1.45	0.01998	0.0536587	0.0205128	0.0419628	0.000329083	0.00134625	NO
2-palmitoyl-GPC (16:0)*	Lipid	Lysophospholipid	100001562		6215	570.341	LC/MS neg	35253		HMDB61702	15061532	1.29	1.47	1.95	0.0812521	0.153881	0.189277	0.262126	0.00551213	0.0121657	NO
1-palmitoleoyl-GPC (16:1)*	Lipid	Lysophospholipid	100001511		1450	494.324	LC/MS pos late	33230		HMDB10383	24779461	1.61	1	0.93	0.029304	0.0715232	0.463403	0.549269	0.888359	0.914321	NO
2-palmitoleoyl-GPC (16:1)*	Lipid	Lysophospholipid	100001561		1425	494.324	LC/MS pos late	35819		HMDB10383		2.55	0.75	1.51	0.012654	0.0381999	0.612587	0.688627	0.092719	0.129711	NO
1-stearoyl-GPC (18:0)	Lipid	Lysophospholipid	100001271	19420-57-6	1606	524.371	LC/MS pos late	33961		HMDB10384	497299	0.9	1.37	1.21	0.344988	0.471132	0.00590521	0.0152551	0.0152201	0.0269176	NO
1-oleoyl-GPC (18:1)	Lipid	Lysophospholipid	100001272	19420-56-5	1540	522.355	LC/MS pos late	48258		HMDB02815	16081932	1.25	0.75	1.32	0.141858	0.239815	0.189277	0.262126	0.0273961	0.0449208	NO
1-linoleoyl-GPC (18:2)	Lipid	Lysophospholipid	100001395		1465	520.34	LC/MS pos late	34419	C04100	HMDB10386	11988421	1.14	0.96	1.23	0.282384	0.402761	0.778866	0.830378	0.113945	0.156433	NO
[truncated: 328 more rows]

## Sheet: Table S1c
Supplementary table 1c. Metabolites of amino acid and nucleotide metabolism.
[truncated: 263 more rows]

[truncated: 8 more sheets: Table S1d, Table S1e, Table S1f, Table S2, Table S3, Table S4, Table S5, Table S6]
