# Supplementary material for: Enteric bacterial infection stimulates remodelling of bile metabolites to promote intestinal homeostasis
Source: Nat Microbiol. 2024 Nov 20;9(12):3376–90. doi: 10.1038/s41564-024-01862-z (PMC11602723; doi:10.1038/s41564-024-01862-z)
Supplement: Supplementary file 3 — Statistical source data for Fig. 1i,j. [file 41564_2024_1862_MOESM3_ESM.xlsx]

## Sheet: Figure 1i
Figure 1i
Metabolite	Log2 Fold Change	pVal(- log10)
methylsuccinate	4.39369	3.17652
itaconate	3.43029	1.50515
glutarate (C5-DC)	3.34908	3.17652
2-oxoadipate	2.926	3.17652
1,2,3-benzenetriol sulfate (2)	2.852	2.87549
aspartate	2.01792	3.17652
glycochenodeoxycholate	1.87184	3.17652
DIMBOA	1.70044	2.34396
p-cresol sulfate	1.65993	1.77459
N-acetylkynurenine (2)	1.65535	3.17652
isoxanthopterin	1.64155	3.17652
arabinose	1.5656	1.63973
phenol glucuronide	1.55582	3.17652
glutamate	1.5509	3.17652
pyridoxate	1.50589	3.17652
indole-3-carboxylate	1.49057	2.66617
2-methoxyhydroquinone glucuronide (2)	1.45418	2.62195
N-acetylaspartate (NAA)	1.43829	3.17652
gamma-tocopherol/beta-tocopherol	1.43296	3.17652
daidzein sulfate (2)	1.42223	3.17652
daidzein sulfate (1)	1.41143	3.17652
citrate	1.36737	3.17652
orotidine	1.35614	3.17652
2-palmitoleoyl-GPC (16:1)*	1.3505	1.89777
fucitol	1.32193	2.79858
phenol sulfate	1.31615	2.57447
alpha-ketoglutarate	1.27501	2.57447
aconitate [cis or trans]	1.24489	3.17652
genistein sulfate*	1.23879	3.17652
homovanillate sulfate	1.22033	1.80024
equol sulfate	1.18903	3.17652
tetradecadienoate (14:2)*	1.18903	1.78399
3-hydroxyoctanoate	1.17632	1.65086
alpha-CEHC sulfate	1.17632	1.35807
succinate	1.16993	2.57447
pregnenediol disulfate (C21H34O8S2)*	1.16993	2.09734
taurohyocholate*	1.1635	3.17652
2-methylcitrate/homocitrate	1.15056	2.62195
resveratrol sulfate (1)*	1.14405	2.09734
alpha-CEHC glycine*	1.1375	3.17652
succinylcarnitine (C4-DC)	1.11103	2.62195
anserine	1.09761	3.17652
biliverdin	1.09761	2.33143
enterolactone sulfate	1.09761	1.89777
2-methylbutyrylglycine	1.08406	2.66617
glycitein	1.08406	1.89777
glycitein sulfate (2)	1.07724	2.57447
1-methyl-5-imidazoleacetate	1.0635	3.17652
N6,N6,N6-trimethyllysine	1.0635	3.17652
2,4,6-trihydroxybenzoate	1.0635	3.17652
3,4-dihydroxybutyrate	1.05658	3.17652
2-hydroxyadipate	1.04963	2.87549
resveratrol glucuronide (1)*	1.04963	2.57447
1-linoleoyl-GPI (18:2)*	1.03562	3.17652
2,8-quinolinediol sulfate	1.03562	3.17652
3-methyladipate	1.01435	2.71738
cysteine s-sulfate	1.0072	3.17652
3-acetylphenol sulfate	1.0072	2.09354
glycoursodeoxycholic acid sulfate (1)	1	3.17652
afromosin	1	3.17652
naringenin 7-glucuronide	1	3.17652
glycoursodeoxycholate	0.9855	1.6994
cys-gly, oxidized	0.978196	1.6994
indolelactate	0.963474	2.87549
gamma-glutamylglutamate	0.963474	2.57447
1-oleoyl-GPS (18:1)	0.963474	2.09734
glycitein glucuronide (2)*	0.948601	2.57447
N-acetyl-2-aminooctanoate*	0.933573	3.17652
riboflavin (Vitamin B2)	0.933573	2.57447
o-Tyrosine	0.933573	2.33143
indoxyl glucuronide	0.903038	3.17652
7-methylguanine	0.903038	3.17652
3-indoleglyoxylic acid	0.895303	3.17652
4-hydroxyhippurate	0.887525	3.17652
daidzein	0.887525	3.17652
phenylacetylglutamate	0.887525	2.62195
gamma-CEHC glycine*	0.887525	1.6994
C-glycosyltryptophan	0.879706	2.26298
alpha-hydroxyisocaproate	0.871844	3.17652
N-acetylputrescine	0.863938	3.17652
orotate	0.863938	3.17652
vanillic acid glycine	0.863938	3.17652
4-imidazoleacetate	0.85599	3.17652
equol glucuronide	0.85599	3.17652
N-acetylglucosamine/N-acetylgalactosamine	0.847997	2.62195
5-methylcytidine	0.83996	2.87549
dimethylarginine (SDMA + ADMA)	0.831877	3.17652
urate	0.831877	2.57447
N1-Methyl-2-pyridone-5-carboxamide	0.823749	3.17652
1-palmitoyl-GPS (16:0)*	0.823749	2.09734
glutaminylleucine	0.823749	1.6994
4-acetylphenol sulfate	0.815575	3.17652
isocitric lactone	0.807355	3.17652
vanillic alcohol sulfate	0.799087	2.87549
2'-deoxycytidine	0.790772	3.17652
5-methyl-2'-deoxycytidine	0.790772	3.17652
catechol glucuronide	0.790772	2.87549
glucuronide of C14H22O4 (1)*	0.782409	3.17652
dihydroferulic acid sulfate	0.782409	2.33143
3-methylcytidine	0.773996	3.17652
xanthurenate	0.765535	3.17652
O-sulfo-L-tyrosine	0.765535	3.17652
docosadioate (C22-DC)	0.765535	2.33143
N-palmitoleoyltaurine*	0.765535	2.09734
alpha-ketoglutaramate*	0.757023	3.17652
N4-acetylcytidine	0.748461	2.87549
gentisate	0.748461	2.57447
2-hydroxy-4-(methylthio)butanoic acid	0.748461	2.57447
succinoyltaurine	0.748461	2.33143
genistein	0.748461	2.33143
7-methylguanosine	0.748461	1.89777
N-linoleoyltaurine*	0.739848	1.53307
3-methylglutaconate	0.731183	3.17652
2-acetamidophenol sulfate	0.731183	3.17652
apigenin glucuronide (2)	0.731183	2.33143
1-methyl-4-imidazoleacetate	0.722466	3.17652
N6-methyllysine	0.722466	3.17652
N,N,N-trimethyl-5-aminovalerate	0.722466	2.57447
gamma-glutamylglutamine	0.722466	2.57447
glucuronide of C14H22O4 (2)*	0.713696	2.09734
docosadienoate (22:2n6)	0.713696	1.6994
histidine betaine (hercynine)*	0.713696	1.6994
phenyllactate (PLA)	0.695994	3.17652
4-hydroxycinnamate sulfate	0.695994	3.17652
N6-succinyladenosine	0.695994	2.57447
adipoylcarnitine (C6-DC)	0.695994	2.33143
alpha-hydroxyisovalerate	0.687061	3.17652
daidzein 7-O-glucuronide	0.687061	2.33143
1-palmitoleoyl-GPC (16:1)*	0.687061	1.53307
cystine	0.678072	1.6994
methylphosphate	0.669027	1.77459
N-acetylarginine	0.669027	1.6994
2-hydroxy-3-methylvalerate	0.659925	2.87549
3-methoxytyrosine	0.659925	2.57447
3-hydroxyhippurate sulfate	0.659925	2.33143
5-methylthioribose*	0.650765	3.17652
guanidinosuccinate	0.650765	3.17652
N1-methylinosine	0.650765	2.57447
N-linolenoyltaurine*	0.650765	1.6994
cholesterol	0.641546	2.87549
gamma-glutamyltryptophan	0.641546	1.6994
gamma-glutamyltyrosine	0.641546	1.53307
1-palmitoyl-GPE (16:0)	0.641546	1.53307
N-palmitoyl-sphinganine (d18:0/16:0)	0.641546	1.37034
mannose	0.632268	3.17652
N2-methylguanosine	0.632268	3.17652
3-(4-hydroxyphenyl)lactate	0.632268	2.87549
1-arachidonoyl-GPI (20:4)*	0.632268	2.87549
tryptamine	0.632268	2.33143
1-methyladenine	0.632268	1.6994
mannonate*	0.62293	3.17652
gamma-glutamylleucine	0.62293	1.6994
N-palmitoylglycine	0.62293	1.53307
S-methylglutathione	0.604071	3.17652
3-methylcrotonylglycine	0.604071	2.09734
asparagine	0.594549	3.17652
5-oxoproline	0.594549	3.17652
3-hydroxyhexanoate	0.594549	2.09734
kynurenate	0.584963	3.17652
S-(1,2-dicarboxyethyl)glutathione	0.584963	3.17652
alanylleucine	0.584963	2.09734
5,6-dihydrouridine	0.584963	2.09734
N-acetylcarnosine	0.575312	3.17652
N-acetyltryptophan	0.575312	3.17652
quinate	0.575312	3.17652
hydantoin-5-propionate	0.575312	1.6994
gamma-glutamylthreonine	0.575312	1.53307
N2,N2-dimethylguanosine	0.565597	3.17652
N-acetylcysteine	0.565597	2.57447
N-acetylmethionine	0.565597	2.33143
threonine	0.555816	3.17652
N-acetyl-1-methylhistidine*	0.555816	3.17652
lysine	0.555816	2.57447
N-acetyl-beta-alanine	0.555816	1.89777
N-oleoyltaurine	0.555816	1.53307
N-delta-acetylornithine	0.545968	3.17652
2-O-methylascorbic acid	0.545968	3.17652
genistein glucuronide*	0.545968	3.17652
cysteine-glutathione disulfide	0.545968	2.57447
N2-acetyl,N6,N6-dimethyllysine	0.545968	1.53307
glycerophosphoinositol*	0.536053	3.17652
glycylleucine	0.536053	2.57447
thymidine	0.536053	2.33143
gamma-glutamylphenylalanine	0.536053	1.37034
4-methylcatechol sulfate	0.536053	1.37034
N6-carbamoylthreonyladenosine	0.526069	2.57447
ergothioneine	0.526069	2.57447
gamma-CEHC sulfate	0.526069	1.6994
N-acetylserine	0.516015	3.17652
indoleacetylglycine	0.516015	3.17652
ribitol	0.516015	3.17652
vanillin sulfate	0.516015	2.09734
nervonoylcarnitine (C24:1)*	0.516015	1.9411
4-hydroxyphenylpyruvate	0.516015	1.6994
N-methylpipecolate	0.516015	1.6994
gamma-glutamylisoleucine*	0.516015	1.53307
N-formylmethionine	0.505891	2.87549
N1-methylguanosine	0.505891	2.57447
3-hydroxy-3-methylglutarate	0.505891	2.09734
2-hydroxyhippurate (salicylurate)	0.505891	1.89777
hydroxyasparagine*	0.505891	1.6994
catechol sulfate	0.505891	1.37034
thioproline	0.495695	2.87549
4-cholesten-3-one	0.495695	2.33143
arginine	0.495695	1.6994
cysteinylglycine disulfide*	0.495695	1.6994
1-palmitoyl-2-palmitoleoyl-GPC (16:0/16:1)*	0.485427	3.17652
vanillactate	0.485427	1.89777
N1-methyladenosine	0.485427	1.89777
(16 or 17)-methylstearate (a19:0 or i19:0)	0.485427	1.37034
argininate*	0.475085	3.17652
2-hydroxybehenate	0.475085	2.33143
1,2-dipalmitoyl-GPE (16:0/16:0)*	0.475085	2.33143
3-formylindole	0.475085	2.33143
ferulate	0.475085	2.33143
cysteinylglycine	0.475085	2.09734
N-acetylalanine	0.475085	1.89777
carboxyethyl-GABA	0.475085	1.48192
trigonelline (N'-methylnicotinate)	0.464668	3.17652
caffeic acid sulfate	0.464668	3.17652
N-acetylthreonine	0.464668	2.87549
3-methyl-2-oxovalerate	0.464668	2.09734
glycerophosphoethanolamine	0.464668	2.09734
pro-hydroxy-pro	0.464668	1.53307
2-hydroxyglutarate	0.464668	1.53307
glycerophosphoglycerol	0.464668	1.53307
tyrosine	0.464668	1.37034
allantoin	0.454176	3.17652
cysteine	0.454176	2.87549
sulfate*	0.454176	2.87549
3-ureidopropionate	0.454176	2.57447
taurochenodeoxycholate	0.454176	2.09734
2-oxindole-3-acetate	0.454176	2.09734
behenoyl dihydrosphingomyelin (d18:0/22:0)*	0.454176	1.6994
p-hydroxybenzaldehyde	0.443607	1.37034
1-palmitoyl-2-linoleoyl-GPE (16:0/18:2)	0.432959	3.17652
pseudouridine	0.432959	2.09734
butyrylglycine	0.432959	1.6994
glutathione, reduced (GSH)	0.432959	1.53307
dihomo-linolenoylcarnitine (C20:3n3 or 6)*	0.432959	1.53307
S-(3-hydroxypropyl)mercapturic acid (HPMA)	0.422233	2.87549
dihydroorotate	0.422233	2.09734
dihydrocaffeate sulfate (2)	0.422233	1.53307
bilirubin (Z,Z)	0.411426	1.53307
phenylpyruvate	0.411426	1.37034
arabitol/xylitol	0.400538	3.17652
serine	0.400538	2.87549
myo-inositol	0.400538	2.33143
S-methylcysteine	0.400538	1.6994
glucuronide of C12H22O4 (1)*	0.400538	1.48665
N2-acetyllysine	0.389567	3.17652
N-acetylglutamine	0.389567	2.57447
phytosphingosine	0.389567	1.6994
creatinine	0.378512	3.17652
valine	0.378512	2.57447
isoleucylhydroxyproline*	0.378512	2.09734
phenethylamine	0.378512	1.89777
histidine	0.356144	3.17652
erythritol	0.356144	3.17652
glutamine	0.356144	2.33143
2,3-dihydroxy-5-methylthio-4-pentenoate (DMTPA)*	0.356144	2.09734
propionylglycine	0.356144	1.37034
leucine	0.344828	3.17652
N-acetylvaline	0.344828	1.37034
glycerophosphoserine*	0.344828	1.37034
creatine	0.333424	2.87549
1-palmitoyl-GPC (16:0)	0.333424	1.6994
methionine sulfone	0.333424	1.53307
biopterin	0.321928	1.37034
kynurenine	0.31034	2.87549
ethylmalonate	0.31034	1.89777
dihydrocaffeate sulfate (1)	0.31034	1.89777
2-keto-3-deoxy-gluconate	0.31034	1.37034
3-methylglutarate/2-methylglutarate	0.31034	1.34533
alanine	0.298658	3.17652
4-methyl-2-oxopentanoate	0.298658	1.53307
behenoylcarnitine (C22)*	0.286881	1.6994
alpha-tocopherol	0.286881	1.53307
3-hydroxykynurenine	0.286881	1.37034
glycine	0.275007	2.33143
methylmalonate (MMA)	0.275007	2.09734
N-acetylphenylalanine	0.263034	2.09734
N-acetylhistidine	0.263034	1.37034
2R,3R-dihydroxybutyrate	0.263034	1.37034
dihydrobiopterin	0.250962	2.33143
3-methyl-2-oxobutyrate	0.250962	1.37034
docosapentaenoylcarnitine (C22:5n3)*	0.250962	1.37034
isoleucine	0.226509	3.17652
methionine	0.226509	2.33143
phenylalanine	0.226509	1.53307
N-acetylglycine	0.226509	1.37034
sphingomyelin (d18:2/24:1, d18:1/24:2)*	0.214125	1.89777
ascorbic acid 2-sulfate	0.214125	1.37034
proline	0.201634	2.09734
prolylglycine	0.163499	1.37034
1-palmitoyl-2-oleoyl-GPC (16:0/18:1)	0.084064	2.57447
1-palmitoleoyl-2-linoleoyl-GPC (16:1/18:2)*	0.084064	1.6994
1,2-dilinoleoyl-GPC (18:2/18:2)	-0.1047	2.09734
laurate (12:0)	-0.16812	1.37034
dimethylglycine	-0.18442	1.53307
beta-alanine	-0.21759	1.37034
1-palmitoyl-2-docosahexaenoyl-GPE (16:0/22:6)*	-0.25154	2.57447
1-oleoyl-2-linoleoyl-GPC (18:1/18:2)*	-0.25154	1.37034
campesterol	-0.25154	1.37034
taurocyamine	-0.26882	2.57447
1-linoleoyl-2-arachidonoyl-GPC (18:2/20:4n6)*	-0.26882	2.57447
1-stearoyl-2-arachidonoyl-GPC (18:0/20:4)	-0.2863	3.17652
sphingomyelin (d17:1/16:0, d18:1/15:0, d16:1/17:0)*	-0.2863	1.53307
sphingomyelin (d18:2/23:0, d18:1/23:1, d17:1/24:1)*	-0.30401	2.33143
sphingomyelin (d18:1/21:0, d17:1/22:0, d16:1/23:0)*	-0.30401	1.53307
pyrraline	-0.30401	1.53307
1-myristoyl-2-arachidonoyl-GPC (14:0/20:4)*	-0.32193	3.17652
1-stearoyl-2-arachidonoyl-GPI (18:0/20:4)	-0.32193	2.33143
4-guanidinobutanoate	-0.34008	2.09734
nicotinamide	-0.34008	1.53307
1-stearoyl-2-arachidonoyl-GPE (18:0/20:4)	-0.37707	2.87549
1-methylguanidine	-0.37707	1.6994
N2,N6-diacetyllysine	-0.39593	2.87549
cytidine 5'-monophosphate (5'-CMP)	-0.41504	2.33143
nicotinamide riboside	-0.4344	2.87549
pyroglutamine*	-0.45403	3.17652
3-aminoisobutyrate	-0.45403	2.57447
sphingosine 1-phosphate	-0.47393	2.62195
heneicosapentaenoate (21:5n3)	-0.51457	1.89777
methyl glucopyranoside (alpha + beta)	-0.53533	2.09734
cinnamoylglycine	-0.53533	1.53307
1,2-distearoyl-GPC (18:0/18:0)	-0.55639	1.6994
2-aminobutyrate	-0.57777	3.17652
butyrylcarnitine (C4)	-0.57777	2.33143
taurolithocholate	-0.64386	2.57447
1-stearoyl-2-docosahexaenoyl-GPE (18:0/22:6)*	-0.66658	2.87549
uridine	-0.73697	1.53307
hypotaurine	-0.76121	2.09734
adrenoylcarnitine (C22:4)*	-0.76121	1.34533
1-oleoyl-2-docosahexaenoyl-GPE (18:1/22:6)*	-0.78588	3.17652
1-oleoyl-2-arachidonoyl-GPE (18:1/20:4)*	-0.81097	3.17652
ceramide (d18:1/17:0, d17:1/18:0)*	-0.8365	1.37034
sphingomyelin (d18:2/14:0, d18:1/14:1)*	-0.8625	2.62195
sarcosine	-0.91594	2.33143
2-amino-p-cresol sulfate	-0.91594	1.6994
N,N-dimethylalanine	-0.94342	2.33143
glycosyl-N-palmitoyl-sphingosine (d18:1/16:0)	-0.97143	3.17652
thymidine sulfate (1)	-0.97143	3.17652
octadecanedioylcarnitine (C18-DC)*	-1.02915	1.89777
glycosyl ceramide (d18:2/24:1, d18:1/24:2)*	-1.08927	2.87549
stearoyl sphingomyelin (d18:1/18:0)	-1.08927	2.87549
glycosyl-N-nervonoyl-sphingosine (d18:1/24:1)*	-1.12029	2.57447
adenosine	-1.12029	2.09734
heme	-1.18442	2.30051
decadienedioic acid (C10:2-DC)*	-1.25154	2.63651
sphingomyelin (d18:1/17:0, d17:1/18:0, d19:1/16:0)	-1.2863	3.17652
taurodeoxycholate	-1.47393	3.17652
sphingomyelin (d18:1/18:1, d18:2/18:0)	-1.47393	2.14263
3'-dephospho-acetyl-CoA	-1.51457	2.66617
nicotinamide adenine dinucleotide (NAD+)	-1.55639	2.63651
7-ketodeoxycholate	-1.55639	1.89777
1-dihomo-linolenylglycerol (20:3)	-1.59946	1.48192
diisopropanolamine	-1.64386	1.53307
1-oleoylglycerol (18:1)	-1.94342	2.09734
suberylglycine	-2	2.47991
glycosyl-N-stearoyl-sphingosine (d18:1/18:0)	-2.32193	3.17652
glycosyl ceramide (d16:1/24:1, d18:1/22:1)*	-2.8365	1.99853
8-hydroxyoctanoylglycine	-0.73697	1.22872
N-acetylglutamate	0.62293	1.22714
formiminoglutamate	-0.2863	1.22714
5-aminovalerate	0.432959	1.22714
p-cresol glucuronide*	1.07039	1.22714
isovalerylglycine	0.333424	1.22714
2-methylbutyrylcarnitine (C5)	-0.32193	1.22714
arabonate/xylonate	0.201634	1.22714
2-ketogulonate	-0.21759	1.22714
palmitate (16:0)	0.584963	1.22714
nonadecanoate (19:0)	0.432959	1.22714
10-heptadecenoate (17:1n7)	0.526069	1.22714
3-hydroxyadipate*	0.495695	1.22714
2-butenoylglycine	0.163499	1.22714
linoleoyl ethanolamide	0.443607	1.22714
chiro-inositol	0.214125	1.22714
1-palmitoyl-2-oleoyl-GPE (16:0/18:1)	0.298658	1.22714
1-oleoyl-2-linoleoyl-GPE (18:1/18:2)*	-0.45403	1.22714
1-palmitoylglycerol (16:0)	-1	1.22714
sphingomyelin (d18:1/19:0, d19:1/18:0)*	-0.57777	1.22714
glycohyocholate	0.356144	1.22714
2'-O-methyluridine	-0.16812	1.22714
ascorbic acid 3-sulfate*	0.263034	1.22714
ferulylglycine (2)	-0.47393	1.22714
resveratrol sulfate (2)*	0.831877	1.22714
4-hydroxyphenylacetate	0.62293	1.21517
ribose	-0.78588	1.15691
salicylate	-0.57777	1.15248
docosadienoylcarnitine (C22:2)*	-0.8365	1.09679
gluconate	0.226509	1.09679
fructosyllysine	0.687061	1.09017
glutarylcarnitine (C5-DC)	0.31034	1.09017
gamma-glutamylhistidine	0.678072	1.09017
gamma-glutamylvaline	0.411426	1.09017
leucylalanine	0.695994	1.09017
xylose	0.604071	1.09017
glucuronate	-0.16812	1.09017
docosapentaenoate (n6 DPA; 22:5n6)	0.321928	1.09017
2-hydroxysebacate	-0.26882	1.09017
picolinoylglycine	0.238787	1.09017
4-methylnonanoylcarnitine	-0.21759	1.09017
decanoylcarnitine (C10)	-0.37707	1.09017
myristoleoylcarnitine (C14:1)*	0.275007	1.09017
linoleoylcarnitine (C18:2)*	0.263034	1.09017
5-hydroxyhexanoate	0.31034	1.09017
1-myristoyl-2-palmitoyl-GPC (14:0/16:0)	-0.13606	1.09017
2-palmitoyl-GPC (16:0)*	0.367371	1.09017
1-(1-enyl-stearoyl)-2-linoleoyl-GPE (P-18:0/18:2)*	0.31034	1.09017
glycerol 3-phosphate	0.422233	1.09017
1-myristoylglycerol (14:0)	-1.02915	1.09017
N-palmitoyl-sphingosine (d18:1/16:0)	0.321928	1.09017
N-stearoyl-sphingosine (d18:1/18:0)*	-0.76121	1.09017
ceramide (d18:2/24:1, d18:1/24:2)*	0.356144	1.09017
lanosterol	0.411426	1.09017
pantoate	0.659925	1.09017
alpha-CMBHC glucuronide	-0.23447	1.09017
hydroxymethylpyrimidine	-0.32193	1.09017
3-(3-hydroxyphenyl)propionate sulfate	0.344828	1.09017
2,8-quinolinediol	0.485427	1.09017
indolin-2-one	-0.64386	1.09017
ectoine	-0.16812	1.09017
3-hydroxypyridine sulfate	-0.25154	1.09017
lignoceroylcarnitine (C24)*	0.604071	1.03184
N2-acetyl,N6-methyllysine	0.773996	0.99849
2'-deoxyadenosine	0.731183	0.975263
1-methylhistidine	0.250962	0.96701
imidazole propionate	-0.41504	0.96701
citrulline	0.201634	0.96701
4-acetamidobutanoate	0.422233	0.96701
ophthalmate	-0.2863	0.96701
gamma-glutamylglycine	0.333424	0.96701
leucylglutamine*	0.704872	0.96701
glucose	-0.34008	0.96701
lactate	0.137504	0.96701
ribulose/xylulose	0.333424	0.96701
arachidonate (20:4n6)	0.641546	0.96701
propionylcarnitine (C3)	-0.20091	0.96701
laurylcarnitine (C12)	-0.37707	0.96701
margaroylcarnitine (C17)*	-0.37707	0.96701
2S,3R-dihydroxybutyrate	0.214125	0.96701
1-stearoyl-2-linoleoyl-GPE (18:0/18:2)*	-0.26882	0.96701
palmitoyl dihydrosphingomyelin (d18:0/16:0)*	0.333424	0.96701
maltol sulfate	0.62293	0.96701
octanoylcarnitine (C8)	-0.51457	0.930958
androstenediol (3beta,17beta) disulfate (1)	0.62293	0.889693
betaine	-0.16812	0.848146
1-ribosyl-imidazoleacetate*	0.189034	0.848146
tigloylglycine	0.356144	0.848146
cysteine sulfinic acid	-0.2863	0.848146
trans-4-hydroxyproline	0.15056	0.848146
N-methylproline	-0.2863	0.848146
gamma-glutamylmethionine	0.505891	0.848146
gamma-glutamylcitrulline*	0.344828	0.848146
leucylglycine	0.871844	0.848146
sucrose	-2.12029	0.848146
palmitoleate (16:1n7)	0.526069	0.848146
linoleate (18:2n6)	0.526069	0.848146
dihomo-linoleate (20:2n6)	0.464668	0.848146
dihomo-linolenate (20:3n3 or n6)	0.464668	0.848146
myristoylcarnitine (C14)	-0.16812	0.848146
arachidoylcarnitine (C20)*	0.163499	0.848146
glycerophosphorylcholine (GPC)	0.333424	0.848146
1-oleoyl-GPC (18:1)	0.321928	0.848146
1-stearoyl-GPG (18:0)	-0.32193	0.848146
1-palmitoyl-GPI (16:0)	0.823749	0.848146
mevalonate	-0.20091	0.848146
3beta-hydroxy-5-cholestenoate	-0.35845	0.848146
beta-sitosterol	-0.08927	0.848146
beta-guanidinopropanoate	-0.32193	0.848146
daidzin (daidzein 7-O-glucoside)	0.226509	0.848146
tartronate (hydroxymalonate)	-0.23447	0.848146
hydroquinone sulfate	0.62293	0.848146
glycolate (hydroxyacetate)	0.356144	0.848146
oleoylcholine	-0.47393	0.815562
hexanoyltaurine	-0.62149	0.768348
5-(galactosylhydroxy)-L-lysine	0.584963	0.761095
S-1-pyrroline-5-carboxylate	-0.25154	0.741956
1-carboxyethylphenylalanine	-0.1047	0.741956
cystathionine	0.367371	0.741956
ornithine	0.389567	0.741956
5-methylthioadenosine (MTA)	0.226509	0.741956
valylglutamine	0.62293	0.741956
erythronate*	0.042644	0.741956
malonate	0.214125	0.741956
myristate (14:0)	-0.32193	0.741956
pentadecanoate (15:0)	0.214125	0.741956
docosapentaenoate (n3 DPA; 22:5n3)	0.321928	0.741956
docosahexaenoate (DHA; 22:6n3)	0.411426	0.741956
nisinate (24:6n3)	-0.21759	0.741956
pimelate (C7-DC)	0.124328	0.741956
hexanoylglycine	-0.35845	0.741956
stearoylcarnitine (C18)	-0.4344	0.741956
1-linolenoyl-GPC (18:3)*	0.713696	0.741956
2-palmitoylglycerol (16:0)	-0.76121	0.741956
cholate sulfate	0.321928	0.741956
taurolithocholate 3-sulfate	0.378512	0.741956
3-ureidoisobutyrate	0.432959	0.741956
cytidine	0.298658	0.741956
2'-O-methylcytidine	0.214125	0.741956
gamma-CEHC glucuronide*	0.263034	0.741956
alpha-CEHC taurine*	0.464668	0.741956
retinol (Vitamin A)	0.124328	0.741956
resveratrol disulfate (1)*	0.687061	0.741956
perfluorooctanesulfonate (PFOS)	0.344828	0.741956
delta-CEHC sulfate	0.613532	0.696928
homocitrulline	0.367371	0.658518
tryptophan	0.201634	0.641231
isovalerate (i5:0)	0.189034	0.641231
beta-hydroxyisovaleroylcarnitine	-0.12029	0.641231
glycylisoleucine	0.298658	0.641231
isoleucylglycine	0.298658	0.641231
pyruvate	-0.47393	0.641231
caproate (6:0)	-0.21759	0.641231
margarate (17:0)	0.333424	0.641231
suberate (C8-DC)	0.111031	0.641231
sebacate (C10-DC)	0.263034	0.641231
3-hydroxybutyroylglycine*	0.056584	0.641231
docosahexaenoylcarnitine (C22:6)*	-0.08927	0.641231
3-hydroxysebacate	-0.4344	0.641231
N-palmitoyltaurine	0.275007	0.641231
1-palmitoyl-2-arachidonoyl-GPI (16:0/20:4)*	0.536053	0.641231
1-oleoyl-GPE (18:1)	0.356144	0.641231
1-oleoyl-GPG (18:1)*	-0.13606	0.641231
1-(1-enyl-oleoyl)-GPE (P-18:1)*	0.782409	0.641231
2-oleoylglycerol (18:1)	-1.51457	0.641231
hyocholate	0.594549	0.641231
quinolinate	0.400538	0.641231
1-methylnicotinamide	0.15056	0.641231
hippurate	0.250962	0.641231
benzoate	-0.62149	0.641231
ferulic acid 4-sulfate	-0.074	0.641231
pentose acid*	-0.16812	0.641231
heptanoyl glycine	0.367371	0.617501
N6,N6-dimethyladenosine	0.286881	0.56549
imidazole lactate	0.137504	0.549159
anthranilate	0.15056	0.549159
indolepropionylglycine	0.286881	0.549159
3-methylglutarylcarnitine (2)	-0.37707	0.549159
N-acetylisoleucine	0.15056	0.549159
urea	0.070389	0.549159
3'-dephospho-CoA-glutathione*	-0.34008	0.549159
gamma-glutamyl-alpha-lysine	0.678072	0.549159
lysylleucine	0.31034	0.549159
phenylalanylglycine	-0.23447	0.549159
citraconate/glutaconate	0.111031	0.549159
stearate (18:0)	0.286881	0.549159
10-nonadecenoate (19:1n9)	0.189034	0.549159
isocaproylglycine	-0.26882	0.549159
2-octenoylglycine	0.070389	0.549159
5-dodecenoylcarnitine (C12:1)	-0.16812	0.549159
arachidonoylcarnitine (C20:4)	0.097611	0.549159
2-hydroxystearate	-0.18442	0.549159
2-hydroxyarachidate*	0.056584	0.549159
1-palmitoyl-2-docosahexaenoyl-GPC (16:0/22:6)	-0.02915	0.549159
1-linoleoyl-GPC (18:2)	0.189034	0.549159
1-palmitoyl-GPG (16:0)*	0.163499	0.549159
sphingomyelin (d18:1/14:0, d16:1/16:0)*	-0.152	0.549159
sphingomyelin (d18:2/16:0, d18:1/16:1)*	-0.08927	0.549159
sphingosine	0.275007	0.549159
tauroursodeoxycholate	0.163499	0.549159
adenine	0.201634	0.549159
1-arachidonylglycerol (20:4)	-0.05889	0.480452
hydroxy-N6,N6,N6-trimethyllysine*	-0.37707	0.478352
1-carboxyethylleucine	-0.12029	0.462196
methionine sulfoxide	0.250962	0.462196
argininosuccinate	0.378512	0.462196
3-amino-2-piperidone	-0.08927	0.462196
dihydroxyacetone phosphate (DHAP)	0.516015	0.462196
glycerate	0.056584	0.462196
heptanoate (7:0)	-0.074	0.462196
linolenate [alpha or gamma; (18:3n3 or 6)]	0.298658	0.462196
azelate (C9-DC)	-0.1047	0.462196
choline phosphate	0.214125	0.462196
1-palmitoyl-2-gamma-linolenoyl-GPC (16:0/18:3n6)*	0.137504	0.462196
1-palmitoyl-2-stearoyl-GPE (16:0/18:0)*	0.176323	0.462196
1-stearoyl-GPC (18:0)	-0.152	0.462196
1-linoleoyl-GPE (18:2)*	0.298658	0.462196
1-stearoyl-GPI (18:0)	-0.16812	0.462196
sphingomyelin (d18:1/20:0, d16:1/22:0)*	-0.13606	0.462196
sphingomyelin (d18:1/24:1, d18:2/24:0)*	0.111031	0.462196
inosine	-0.35845	0.462196
thymidine sulfate (2)	-0.152	0.462196
nicotinate ribonucleoside	-0.37707	0.462196
2-(4-hydroxyphenyl)propionate	0.189034	0.462196
3-(4-hydroxyphenyl)propionate	0.286881	0.462196
ferulylglycine (1)	-0.12029	0.462196
isobutyrylglycine	0.475085	0.452554
N,N,N-trimethyl-alanylproline betaine (TMAP)	0.799087	0.436959
nonanoylcarnitine (C9)	-0.53533	0.402144
3-hydroxysuberate	0.201634	0.398693
N-acetylasparagine	0.056584	0.383434
3-methylhistidine	0.176323	0.383434
6-oxopiperidine-2-carboxylate	0.124328	0.383434
N-formylphenylalanine	-0.32193	0.383434
N-acetylleucine	0.070389	0.383434
valerate (5:0)	0.275007	0.383434
eicosenoate (20:1)	0.070389	0.383434
hexadecadienoate (16:2n6)	0.321928	0.383434
N-linoleoylglycine	0.250962	0.383434
(S)-3-hydroxybutyrylcarnitine	0.137504	0.383434
carnitine	0.097611	0.383434
1-(1-enyl-stearoyl)-GPE (P-18:0)*	0.163499	0.383434
1-pentadecanoylglycerol (15:0)	-0.81097	0.383434
1-palmitoleoylglycerol (16:1)*	-1.35845	0.383434
sphinganine	0.250962	0.383434
sphingomyelin (d18:2/23:1)*	-0.12029	0.383434
uracil	0.097611	0.383434
N-(2-furoyl)glycine	-0.04394	0.383434
gentisic acid-5-glucoside	-0.12029	0.383434
4-chlorobenzoic acid	0.070389	0.383434
N-acetylneuraminate	0.344828	0.377911
tauro-beta-muricholate	-0.26882	0.358452
5-hydroxylysine	-0.76121	0.325351
corticosterone	0.275007	0.323578
fructose	0.536053	0.32264
trans-2-hexenoylglycine	0.111031	0.32264
N-acetyltyrosine	0.097611	0.309058
isovalerylcarnitine (C5)	-0.18442	0.309058
beta-hydroxyisovalerate	-0.20091	0.309058
3-hydroxy-2-ethylpropionate	0.189034	0.309058
isobutyrylcarnitine (C4)	-0.04394	0.309058
guanidinoacetate	0.042644	0.309058
glutathione, oxidized (GSSG)	0.070389	0.309058
threonylphenylalanine	-0.51457	0.309058
N-glycolylneuraminate	0.111031	0.309058
fumarate	0.214125	0.309058
3-hydroxyoleoylcarnitine	0.15056	0.309058
3-hydroxybutyrate (BHBA)	-0.37707	0.309058
oleoyl ethanolamide	0.214125	0.309058
choline	-0.08927	0.309058
1-palmitoyl-2-stearoyl-GPC (16:0/18:0)	0.15056	0.309058
1-palmitoleoyl-2-linolenoyl-GPC (16:1/18:3)*	0.084064	0.309058
1-linoleoyl-2-linolenoyl-GPC (18:2/18:3)*	-0.04394	0.309058
1-oleoyl-GPA (18:1)	0.124328	0.309058
1-arachidonoyl-GPC (20:4n6)*	0.163499	0.309058
1-stearoyl-GPE (18:0)	0.124328	0.309058
2-stearoyl-GPE (18:0)*	0.584963	0.309058
1-stearoyl-GPS (18:0)*	0.226509	0.309058
glycerol	0.124328	0.309058
oxalate (ethanedioate)	-0.12029	0.309058
2-aminooctanoate	0.176323	0.289085
ascorbate (Vitamin C)	-0.152	0.289085
1-carboxyethyltyrosine	0.201634	0.285549
nicotinate	-0.76121	0.276113
taurocholate	0.773996	0.254216
docosatrienoate (22:3n3)	0.367371	0.252165
N-acetylhistamine	0.250962	0.242027
galactonate	-0.04394	0.242027
UDP-N-acetylglucosamine/galactosamine	-0.13606	0.242027
(14 or 15)-methylpalmitate (a17:0 or i17:0)	0.226509	0.242027
4-methylhexanoylglycine	-0.152	0.242027
acetylcarnitine (C2)	-0.074	0.242027
azeloylcarnitine (C9-DC)	-0.20091	0.242027
2-hydroxypalmitate	0.124328	0.242027
1-stearoyl-2-arachidonoyl-GPS (18:0/20:4)	-0.152	0.242027
1-arachidonoyl-GPE (20:4n6)*	0.214125	0.242027
sphingomyelin (d18:0/18:0, d19:0/17:0)*	-0.32193	0.242027
tricosanoyl sphingomyelin (d18:1/23:0)*	-0.12029	0.242027
pregnenetriol disulfate*	0.056584	0.242027
cytosine	0.097611	0.242027
pyridoxal	0	0.242027
2,6-dihydroxybenzoic acid	0.201634	0.242027
2-aminophenol sulfate	0.124328	0.242027
2-amino-2-methyl-1-propanol	0.15056	0.242027
3-hydroxydodecanedioate*	-0.23447	0.220726
2,3-dihydroxy-2-methylbutyrate	0.275007	0.187128
3-hydroxystearate	-0.13606	0.187128
1-carboxyethylisoleucine	-0.04394	0.179139
S-adenosylhomocysteine (SAH)	-0.26882	0.179139
S-methylcysteine sulfoxide	0.028569	0.179139
N-acetyltaurine	0.056584	0.179139
phenylalanylhydroxyproline*	0.137504	0.179139
malate	0.263034	0.179139
phosphate	0.084064	0.179139
butyrate/isobutyrate (4:0)	-0.1047	0.179139
myristoleate (14:1n5)	0.137504	0.179139
pimeloylcarnitine/3-methyladipoylcarnitine (C7-DC)	0.137504	0.179139
octadecenedioylcarnitine (C18:1-DC)*	-0.04394	0.179139
palmitoylcholine	-0.18442	0.179139
N-stearoyltaurine	0.070389	0.179139
trimethylamine N-oxide	-0.05889	0.179139
1-palmitoyl-2-linoleoyl-GPC (16:0/18:2)	-0.12029	0.179139
1-(1-enyl-stearoyl)-2-arachidonoyl-GPE (P-18:0/20:4)*	-0.08927	0.179139
1-linoleoylglycerol (18:2)	-1.32193	0.179139
N-behenoyl-sphingadienine (d18:2/22:0)*	0.070389	0.179139
lignoceroyl sphingomyelin (d18:1/24:0)	0.042644	0.179139
5alpha-pregnan-3beta,20alpha-diol disulfate	0.475085	0.179139
cholate	-0.23447	0.179139
12-dehydrocholate	-1.152	0.179139
guanine	0.15056	0.179139
flavin mononucleotide (FMN)	0.056584	0.179139
pantothenate	-0.05889	0.179139
threonate	-0.08927	0.179139
homostachydrine*	-0.04394	0.179139
dexpanthenol	-1.32193	0.179139
retinal	0.432959	0.163667
4-methylthio-2-oxobutanoate	-0.152	0.150695
2-arachidonoylglycerol (20:4)	0.014355	0.129985
2-aminoadipate	-0.18442	0.122295
pipecolate	0.042644	0.122295
tyramine	-0.152	0.122295
1-carboxyethylvaline	-0.0145	0.122295
2-oxoarginine*	0	0.122295
2-hydroxybutyrate/2-hydroxyisobutyrate	-0.18442	0.122295
valylleucine	0.176323	0.122295
phenylacetyltaurine	-0.18442	0.122295
ribonate	-0.0145	0.122295
undecanoate (11:0)	0.014355	0.122295
stearidonate (18:4n3)	-0.16812	0.122295
cis-4-decenoylcarnitine (C10:1)	0.014355	0.122295
eicosenoylcarnitine (C20:1)*	-0.074	0.122295
1-oleoyl-GPI (18:1)	0.263034	0.122295
ceramide (d16:1/24:1, d18:1/22:1)*	0.056584	0.122295
sphingomyelin (d18:1/22:1, d18:2/22:0, d16:1/24:1)*	0.137504	0.122295
xanthine	0.014355	0.122295
adenosine 5'-monophosphate (AMP)	-0.0145	0.122295
guanosine	-0.02915	0.122295
2'-deoxyuridine	0.226509	0.122295
N-acetylpyrraline	-0.08927	0.122295
3-hydroxycinnamate sulfate	0.084064	0.122295
ethyl beta-glucopyranoside	0.014355	0.103706
erucoylcarnitine (C22:1)*	-0.23447	0.099068
adipate (C6-DC)	0.286881	0.079751
palmitoloelycholine	0.137504	0.075585
glu-gly-asn-val*	0.687061	0.07417
methyl vanillate sulfate	0.042644	0.072743
N-acetyl-3-methylhistidine*	-0.04394	0.069655
N6-acetyllysine	-0.04394	0.069655
picolinate	-0.02915	0.069655
3-indoxyl sulfate	0	0.069655
taurine	0.070389	0.069655
glycylvaline	0.124328	0.069655
valylglycine	-0.04394	0.069655
1,5-anhydroglucitol (1,5-AG)	-0.08927	0.069655
oleate/vaccenate (18:1)	0.056584	0.069655
eicosapentaenoate (EPA; 20:5n3)	0.137504	0.069655
18-methylnonadecanoate (i20:0)	-0.13606	0.069655
maleate	-0.04394	0.069655
pentadecanoylcarnitine (C15)*	-0.02915	0.069655
palmitoylcarnitine (C16)	-0.1047	0.069655
palmitoleoylcarnitine (C16:1)*	-0.02915	0.069655
1-stearoyl-2-oleoyl-GPC (18:0/18:1)	-0.23447	0.069655
1,2-dioleoyl-GPC (18:1/18:1)	-0.21759	0.069655
1-stearoyl-2-oleoyl-GPE (18:0/18:1)	-0.30401	0.069655
1-linoleoyl-GPG (18:2)*	0.056584	0.069655
palmitoyl sphingomyelin (d18:1/16:0)	0	0.069655
behenoyl sphingomyelin (d18:1/22:0)*	0.028569	0.069655
7-alpha-hydroxy-3-oxo-4-cholestenoate (7-Hoca)	0.056584	0.069655
allantoic acid	0.014355	0.069655
adenosine 3',5'-cyclic monophosphate (cAMP)	-0.0145	0.069655
gulonate*	0	0.069655
stachydrine	0.028569	0.069655
dimethyl sulfone	0.042644	0.069655
3-hydroxy-2-methylpyridine sulfate	0.163499	0.069655
sphingomyelin (d18:1/25:0, d19:0/24:1, d20:1/23:0, d19:1/24:0)*	0.097611	0.023052
N-acetylcitrulline	-0.074	0.022406
gamma-glutamyl-epsilon-lysine	0.014355	0.022406
phenylalanylalanine	0.084064	0.022406
tryptophylglycine	-0.05889	0.022406
phenylacetylglycine	-0.02915	0.022406
ribulonate/xylulonate/lyxonate*	0	0.022406
arachidate (20:0)	-0.1047	0.022406
erucate (22:1n9)	-0.074	0.022406
adrenate (22:4n6)	-0.1047	0.022406
mead acid (20:3n9)	-0.0145	0.022406
N-octanoylglycine	-0.0145	0.022406
oleoylcarnitine (C18:1)	-0.04394	0.022406
linolenoylcarnitine (C18:3)*	-0.05889	0.022406
suberoylcarnitine (C8-DC)	-0.05889	0.022406
1-lignoceroyl-GPC (24:0)	0	0.022406
1-(1-enyl-palmitoyl)-GPE (P-16:0)*	0.028569	0.022406
1-docosahexaenoylglycerol (22:6)	-1.18442	0.022406
sphingadienine	-0.1047	0.022406
ceramide (d18:1/14:0, d16:1/16:0)*	-0.04394	0.022406
ceramide (d18:1/20:0, d16:1/22:0, d20:1/18:0)*	-0.0145	0.022406
taurohyodeoxycholic acid	-0.074	0.022406
hypoxanthine	-0.05889	0.022406
nicotinamide N-oxide	-0.0145	0.022406
alpha-CEHC glucuronide*	0.042644	0.022406
3-hydroxyhippurate	0.137504	0.022406
N-methyl-GABA	-0.074	0
trans-urocanate	-0.12029	0
beta-hydroxyisovalerylglycine	0.097611	0
3-hydroxyisobutyrate	0	0
N-acetylmethionine sulfoxide	0.070389	0
mannitol/sorbitol	-1.05889	0
caprylate (8:0)	-0.2863	0
hexanoylcarnitine (C6)	0	0
dihomo-linoleoylcarnitine (C20:2)*	0	0
(R)-3-hydroxybutyrylcarnitine	-0.08927	0
deoxycarnitine	0.014355	0
N-oleoylserine	0.028569	0
1-palmitoyl-2-arachidonoyl-GPC (16:0/20:4n6)	0	0
2-palmitoleoylglycerol (16:1)*	-0.91594	0
5,6-dihydrouracil	0.056584	0
thymine	-0.02915	0
nicotinamide ribonucleotide (NMN)	-0.18442	0
pterin	-0.074	0
protoporphyrin IX	-0.0145	0
ethyl alpha-glucopyranoside	-0.12029	0
resveratrol disulfate (2)*	0.097611	0
creatine phosphate	0
3-hydroxydecanoylcarnitine	0
1-methylguanine	0
5-methyluridine (ribothymidine)	0
soyasaponin I	0
soyasaponin II	0
4-vinylguaiacol sulfate	0
furaneol sulfate	0
n-propanol glucuronide	0

## Sheet: Figure 1j
Figure 1j
Metabolite	Log2 Fold Change	pVal(- log10)
nicotinate	6.89409	3.09983
3-hydroxyadipate*	6.0751	3.50752
glutarate (C5-DC)	5.56499	3.50752
3-hydroxysebacate	5.3505	3.50752
8-hydroxyoctanoylglycine	5.20359	2.85279
n-propanol glucuronide	4.87332	1.44331
2-oxoadipate	4.849	3.50752
itaconate	4.77452	1.80618
(R)-3-hydroxybutyrylcarnitine	4.64155	3.50752
2-hydroxyadipate	4.41278	3.50752
3-hydroxybutyroylglycine*	4.16832	3.20649
(S)-3-hydroxybutyrylcarnitine	4.10266	3.50752
3-hydroxydodecanedioate*	4.06437	2.68081
suberoylcarnitine (C8-DC)	4.05658	3.50752
N-palmitoyl-sphinganine (d18:0/16:0)	3.9782	3.50752
adipate (C6-DC)	3.926	2.0763
methylsuccinate	3.92505	3.50752
adipoylcarnitine (C6-DC)	3.82579	3.50752
suberylglycine	3.42089	2.66242
2-butenoylglycine	3.3978	3.20649
3-hydroxyoleoylcarnitine	3.37712	3.50752
2-hydroxybutyrate/2-hydroxyisobutyrate	3.37712	2.42834
sphingomyelin (d18:0/18:0, d19:0/17:0)*	3.37574	3.50752
alpha-hydroxyisocaproate	3.34056	3.50752
3-hydroxybutyrate (BHBA)	3.28244	2.66242
3-hydroxysuberate	3.27799	2.8399
corticosterone	3.2555	2.9239
5-(galactosylhydroxy)-L-lysine	3.23266	2.85279
sphinganine	3.22651	3.50752
thymine	3.17951	3.50752
octanoylcarnitine (C8)	3.01078	2.66242
N-acetylputrescine	2.8679	3.50752
N-acetylneuraminate	2.65992	1.80352
3-methyladipate	2.65306	2.9239
N,N,N-trimethyl-alanylproline betaine (TMAP)	2.58256	2.66242
azeloylcarnitine (C9-DC)	2.53605	2.90546
N-acetylkynurenine (2)	2.52105	3.50752
hexanoylcarnitine (C6)	2.50589	2.66242
tigloylglycine	2.49825	2.66242
trans-2-hexenoylglycine	2.39506	2.68081
2-methylbutyrylglycine	2.37574	1.64245
nonanoylcarnitine (C9)	2.36457	2.03832
5-hydroxyhexanoate	2.35332	2.66242
daidzein	2.33342	3.50752
palmitoyl dihydrosphingomyelin (d18:0/16:0)*	2.30159	3.50752
sphingosine	2.27202	3.20649
o-Tyrosine	2.22959	3.50752
N-stearoyl-sphingosine (d18:1/18:0)*	2.21723	2.42834
palmitoyl sphingomyelin (d18:1/16:0)	2.21101	3.50752
genistein	2.19849	3.50752
laurylcarnitine (C12)	2.16993	3.20649
margaroylcarnitine (C17)*	2.12433	3.50752
N-palmitoyl-sphingosine (d18:1/16:0)	2.10434	3.50752
decanoylcarnitine (C10)	2.10434	3.20649
ophthalmate	2.10098	3.50752
3,4-dihydroxybutyrate	2.08406	3.50752
stearoyl sphingomyelin (d18:1/18:0)	2.07724	3.50752
2-methoxyhydroquinone glucuronide (2)	2.0635	1.76274
linoleoylcarnitine (C18:2)*	2.02857	3.50752
stearoylcarnitine (C18)	2.0036	3.50752
2-methylcitrate/homocitrate	2	2.8399
cis-4-decenoylcarnitine (C10:1)	1.99277	2.66242
cystine	1.97085	3.50752
N-acetylglycine	1.95977	2.42834
palmitoylcarnitine (C16)	1.9486	3.50752
2S,3R-dihydroxybutyrate	1.9486	2.22877
linolenoylcarnitine (C18:3)*	1.94486	3.50752
sphingomyelin (d18:1/19:0, d19:1/18:0)*	1.93357	3.20649
ceramide (d18:1/17:0, d17:1/18:0)*	1.93357	2.42834
1-methylhistidine	1.91457	3.50752
cysteine s-sulfate	1.87971	3.50752
N-linoleoyltaurine*	1.85599	3.20649
N-linolenoyltaurine*	1.82375	2.90546
glycosyl-N-palmitoyl-sphingosine (d18:1/16:0)	1.79909	3.50752
aspartate	1.7866	3.50752
pentadecanoylcarnitine (C15)*	1.77821	3.50752
cysteinylglycine disulfide*	1.76977	3.50752
3-hydroxy-3-methylglutarate	1.76128	3.20649
sphingomyelin (d18:1/14:0, d16:1/16:0)*	1.75275	3.50752
N6,N6,N6-trimethyllysine	1.74846	2.66242
N6-succinyladenosine	1.69599	3.50752
octadecenedioylcarnitine (C18:1-DC)*	1.68706	2.22877
behenoyl dihydrosphingomyelin (d18:0/22:0)*	1.66448	3.50752
sphingomyelin (d18:2/16:0, d18:1/16:1)*	1.65535	3.50752
anserine	1.64616	3.50752
3-methylglutaconate	1.64155	3.20649
alpha-hydroxyisovalerate	1.62761	3.50752
1-methyladenine	1.62761	2.22877
oleoylcarnitine (C18:1)	1.60881	3.50752
oleoylcholine	1.59455	2.53706
guanidinoacetate	1.5509	3.50752
docosadienoylcarnitine (C22:2)*	1.53605	1.68798
glycitein	1.52607	2.22877
2-hydroxy-4-(methylthio)butanoic acid	1.52607	2.0304
glycitein glucuronide (2)*	1.52607	1.85431
myristoylcarnitine (C14)	1.52105	3.50752
gamma-glutamyl-alpha-lysine	1.51601	2.0304
myristoleoylcarnitine (C14:1)*	1.51096	3.50752
palmitoleoylcarnitine (C16:1)*	1.50589	3.50752
cys-gly, oxidized	1.49569	2.22877
malonate	1.48543	2.90546
C-glycosyltryptophan	1.48543	2.03832
kynurenine	1.46989	3.50752
7-methylguanine	1.46989	3.50752
gamma-glutamylglutamate	1.45418	3.50752
sphingomyelin (d18:1/18:1, d18:2/18:0)	1.42223	2.66242
N-acetylmethionine sulfoxide	1.40599	2.90546
adenosine 5'-monophosphate (AMP)	1.39506	1.39693
N-acetylaspartate (NAA)	1.38957	3.50752
lignoceroylcarnitine (C24)*	1.38957	3.20649
2'-deoxyadenosine	1.38405	3.09983
N-palmitoyltaurine	1.37295	2.66242
1-stearoyl-GPG (18:0)	1.36177	3.50752
mevalonate	1.33914	3.50752
dihomo-linoleoylcarnitine (C20:2)*	1.33342	3.50752
2-hydroxyglutarate	1.32769	2.22877
behenoylcarnitine (C22)*	1.32193	3.20649
linoleoyl ethanolamide	1.32193	1.53904
pimeloylcarnitine/3-methyladipoylcarnitine (C7-DC)	1.31615	3.50752
ribitol	1.31034	3.50752
ceramide (d18:1/14:0, d16:1/16:0)*	1.31034	2.0304
succinate	1.30451	3.50752
N-linoleoylglycine	1.30451	2.0304
ceramide (d18:1/20:0, d16:1/22:0, d20:1/18:0)*	1.30451	1.85431
N-acetyl-beta-alanine	1.29866	2.0304
isovalerate (i5:0)	1.28688	3.50752
biliverdin	1.26903	2.42834
2-aminobutyrate	1.26303	2.0304
eicosenoylcarnitine (C20:1)*	1.25701	3.20649
S-methylcysteine sulfoxide	1.25701	2.42834
phenylacetylglutamate	1.25701	2.03832
phenyllactate (PLA)	1.24489	1.85431
riboflavin (Vitamin B2)	1.20163	2.42834
alpha-ketoglutaramate*	1.19535	3.50752
dimethylarginine (SDMA + ADMA)	1.18903	2.22877
sphingomyelin (d18:1/25:0, d19:0/24:1, d20:1/23:0, d19:1/24:0)*	1.18903	1.76274
N-oleoyltaurine	1.18269	1.85431
sphingomyelin (d18:2/14:0, d18:1/14:1)*	1.18269	1.53904
nervonoylcarnitine (C24:1)*	1.1635	1.70958
sphingomyelin (d18:1/20:0, d16:1/22:0)*	1.14405	3.50752
3-methylglutarate/2-methylglutarate	1.14405	2.8399
perfluorooctanesulfonate (PFOS)	1.13093	3.50752
gamma-glutamylglutamine	1.13093	2.90546
gamma-glutamylmethionine	1.10434	2.90546
N-stearoyltaurine	1.10434	2.0304
hexanoyltaurine	1.09085	1.37
lysine	1.08406	3.50752
isoxanthopterin	1.08406	3.50752
S-methylcysteine	1.07039	2.90546
dihydroferulic acid sulfate	1.0635	2.66242
arachidoylcarnitine (C20)*	1.04963	3.50752
gamma-glutamylphenylalanine	1.04963	2.90546
proline	1.04264	3.50752
hydroxyasparagine*	1.04264	2.42834
gamma-glutamylleucine	1.03562	2.90546
1-stearoyl-GPS (18:0)*	1.03562	1.39693
uracil	1.02857	3.50752
gamma-glutamyltryptophan	1.02857	2.66242
cysteine-glutathione disulfide	1.02148	3.20649
gamma-glutamyltyrosine	1.02148	2.22877
N-palmitoleoyltaurine*	1.01435	1.39693
orotidine	1.0072	3.50752
citrate	1.0072	3.20649
gamma-glutamylthreonine	1.0072	2.90546
N-palmitoylglycine	1.0072	1.68798
3-(4-hydroxyphenyl)lactate	1.0072	1.53904
ornithine	1	2.0304
N-acetylmethionine	0.992768	2.90546
alpha-ketoglutarate	0.992768	2.90546
6-oxopiperidine-2-carboxylate	0.992768	2.22877
1-stearoyl-2-docosahexaenoyl-GPE (18:0/22:6)*	0.9855	3.20649
vanillic acid glycine	0.9855	2.66242
daidzein 7-O-glucuronide	0.978196	2.42834
ceramide (d18:2/24:1, d18:1/24:2)*	0.978196	2.0304
2-octenoylglycine	0.978196	1.53904
N,N,N-trimethyl-5-aminovalerate	0.970854	1.39693
octadecanedioylcarnitine (C18-DC)*	0.970854	1.39693
2-palmitoylglycerol (16:0)	0.963474	1.53904
acetylcarnitine (C2)	0.948601	1.68798
succinoyltaurine	0.948601	1.39693
1-stearoyl-GPE (18:0)	0.941106	2.22877
oleoyl ethanolamide	0.941106	1.53904
glycylvaline	0.933573	1.68798
dihomo-linolenoylcarnitine (C20:3n3 or 6)*	0.925999	2.42834
benzoate	0.918386	2.66242
5-aminovalerate	0.910733	1.85431
aconitate [cis or trans]	0.895303	2.66242
2-stearoyl-GPE (18:0)*	0.887525	2.0304
hexanoylglycine	0.887525	1.39693
isoleucylglycine	0.871844	2.90546
1-methyl-4-imidazoleacetate	0.871844	2.0304
genistein glucuronide*	0.863938	1.85431
sphingomyelin (d18:2/24:1, d18:1/24:2)*	0.85599	3.50752
methionine sulfoxide	0.85599	1.85431
dihydroorotate	0.83996	3.50752
orotate	0.83996	2.0304
1-lignoceroyl-GPC (24:0)	0.831877	2.90546
asparagine	0.823749	3.50752
N-acetylcysteine	0.823749	2.42834
arginine	0.815575	2.66242
1-palmitoyl-GPE (16:0)	0.815575	1.53904
5-methylthioribose*	0.807355	2.42834
3-methylglutarylcarnitine (2)	0.807355	2.22877
threonine	0.799087	3.50752
daidzein sulfate (1)	0.799087	2.66242
N-oleoylserine	0.799087	1.53904
N-acetylalanine	0.790772	3.20649
docosapentaenoylcarnitine (C22:5n3)*	0.790772	2.90546
1,5-anhydroglucitol (1,5-AG)	0.765535	3.50752
glycoursodeoxycholic acid sulfate (1)	0.765535	3.50752
arachidonoylcarnitine (C20:4)	0.739848	2.42834
3-methylhistidine	0.739848	2.22877
phytosphingosine	0.731183	3.50752
serine	0.722466	3.20649
genistein sulfate*	0.722466	2.90546
1-(1-enyl-stearoyl)-GPE (P-18:0)*	0.722466	1.85431
N-acetylthreonine	0.713696	3.20649
1-stearoyl-2-arachidonoyl-GPS (18:0/20:4)	0.704872	3.20649
N-acetylserine	0.687061	2.42834
tryptophan	0.669027	2.90546
4-methyl-2-oxopentanoate	0.659925	2.90546
glycylisoleucine	0.659925	2.42834
N2,N2-dimethylguanosine	0.659925	2.22877
behenoyl sphingomyelin (d18:1/22:0)*	0.62293	2.42834
daidzein sulfate (2)	0.62293	1.39693
glutamate	0.613532	1.85431
glutamine	0.584963	3.20649
myristate (14:0)	0.575312	1.39693
N6-carbamoylthreonyladenosine	0.555816	2.22877
1-(1-enyl-palmitoyl)-GPE (P-16:0)*	0.555816	1.85431
2-aminoadipate	0.555816	1.68798
fumarate	0.555816	1.53904
malate	0.545968	2.0304
glucuronide of C12H22O4 (1)*	0.545968	1.99236
gamma-glutamylglycine	0.536053	1.39693
2-amino-2-methyl-1-propanol	0.536053	1.39693
valine	0.526069	2.90546
allantoin	0.526069	2.90546
urate	0.526069	1.39693
mannonate*	0.505891	2.0304
cytosine	0.505891	1.39693
1-palmitoyl-2-docosahexaenoyl-GPE (16:0/22:6)*	0.495695	3.50752
O-sulfo-L-tyrosine	0.495695	3.50752
5-oxoproline	0.495695	2.90546
gulonate*	0.495695	2.90546
sphingomyelin (d17:1/16:0, d18:1/15:0, d16:1/17:0)*	0.495695	2.66242
(16 or 17)-methylstearate (a19:0 or i19:0)	0.495695	1.39693
2-O-methylascorbic acid	0.485427	3.50752
1-palmitoyl-GPC (16:0)	0.485427	1.68798
glutarylcarnitine (C5-DC)	0.485427	1.39693
creatinine	0.475085	3.50752
sphingomyelin (d18:1/24:1, d18:2/24:0)*	0.475085	1.68798
ribulonate/xylulonate/lyxonate*	0.475085	1.53904
1-stearoyl-GPC (18:0)	0.454176	2.22877
tyrosine	0.443607	1.85431
trans-urocanate	0.443607	1.68798
lignoceroyl sphingomyelin (d18:1/24:0)	0.443607	1.39693
vanillin sulfate	0.432959	2.22877
phenylalanine	0.422233	3.50752
leucine	0.422233	3.50752
N-acetylglutamine	0.422233	2.0304
1-(1-enyl-stearoyl)-2-arachidonoyl-GPE (P-18:0/20:4)*	0.400538	1.53904
1-palmitoyl-2-gamma-linolenoyl-GPC (16:0/18:3n6)*	0.378512	2.22877
N-acetylglucosamine/N-acetylgalactosamine	0.378512	1.49318
sphingomyelin (d18:1/22:1, d18:2/22:0, d16:1/24:1)*	0.356144	1.39693
ascorbic acid 2-sulfate	0.344828	1.85431
citraconate/glutaconate	0.344828	1.39693
histidine	0.333424	2.22877
isoleucine	0.321928	3.50752
glycerate	0.31034	3.50752
hydantoin-5-propionate	0.298658	1.53904
N-formylmethionine	0.298658	1.53904
1-stearoyl-2-arachidonoyl-GPE (18:0/20:4)	0.226509	1.68798
1-palmitoyl-2-linoleoyl-GPE (16:0/18:2)	0.214125	2.0304
1-linoleoyl-2-linolenoyl-GPC (18:2/18:3)*	0.214125	1.53904
methionine	0.201634	2.42834
1-palmitoyl-2-arachidonoyl-GPC (16:0/20:4n6)	0.124328	2.22877
3-hydroxykynurenine	0.070389	1.39693
1-palmitoyl-2-oleoyl-GPC (16:0/18:1)	-0.12029	2.66242
N-acetyltryptophan	-0.20091	1.53904
arabonate/xylonate	-0.23447	2.90546
prolylglycine	-0.23447	1.85431
N2-acetyllysine	-0.23447	1.68798
oxalate (ethanedioate)	-0.2863	1.39693
glutathione, oxidized (GSSG)	-0.34008	2.90546
1-palmitoyl-2-stearoyl-GPC (16:0/18:0)	-0.34008	1.53904
pipecolate	-0.35845	1.68798
urea	-0.35845	1.68798
nicotinamide riboside	-0.37707	2.42834
gamma-CEHC sulfate	-0.37707	2.0304
protoporphyrin IX	-0.37707	1.53904
1-myristoyl-2-palmitoyl-GPC (14:0/16:0)	-0.39593	3.50752
1-linoleoyl-2-arachidonoyl-GPC (18:2/20:4n6)*	-0.39593	3.50752
formiminoglutamate	-0.39593	2.42834
3-amino-2-piperidone	-0.41504	2.42834
1-oleoyl-2-docosahexaenoyl-GPE (18:1/22:6)*	-0.4344	2.90546
sphingomyelin (d18:2/23:0, d18:1/23:1, d17:1/24:1)*	-0.4344	2.0304
isobutyrylcarnitine (C4)	-0.4344	1.39693
N-acetyltyrosine	-0.45403	3.20649
chiro-inositol	-0.45403	1.49318
N-acetyl-3-methylhistidine*	-0.47393	2.66242
2-oxindole-3-acetate	-0.47393	1.39693
1-palmitoyl-2-palmitoleoyl-GPC (16:0/16:1)*	-0.49411	1.68798
azelate (C9-DC)	-0.49411	1.62157
glycohyocholate	-0.49411	1.39693
N-acetylhistidine	-0.51457	3.50752
N-acetylisoleucine	-0.51457	1.85431
sphingosine 1-phosphate	-0.51457	1.76274
adenosine 3',5'-cyclic monophosphate (cAMP)	-0.51457	1.53904
3-hydroxyisobutyrate	-0.51457	1.38725
dihydrobiopterin	-0.53533	3.50752
imidazole lactate	-0.53533	1.68798
4-imidazoleacetate	-0.53533	1.68798
N-acetylphenylalanine	-0.55639	2.90546
cholesterol	-0.55639	2.22877
4-methylhexanoylglycine	-0.55639	1.53904
anthranilate	-0.57777	1.85431
argininate*	-0.57777	1.68798
alpha-CEHC taurine*	-0.57777	1.66643
1-oleoyl-GPG (18:1)*	-0.59946	3.50752
xanthurenate	-0.59946	3.20649
4-hydroxyphenylpyruvate	-0.59946	2.42834
nisinate (24:6n3)	-0.59946	2.0304
arabitol/xylitol	-0.59946	1.85431
1-arachidonoyl-GPI (20:4)*	-0.59946	1.85431
gamma-CEHC glucuronide*	-0.59946	1.68798
S-methylglutathione	-0.62149	3.50752
S-1-pyrroline-5-carboxylate	-0.62149	1.85431
deoxycarnitine	-0.62149	1.85431
cytidine 5'-monophosphate (5'-CMP)	-0.62149	1.68798
mannose	-0.62149	1.53904
propionylcarnitine (C3)	-0.64386	2.42834
N-acetylasparagine	-0.64386	2.0304
glycerol	-0.64386	1.53904
guanine	-0.66658	1.39693
1-oleoyl-2-linoleoyl-GPC (18:1/18:2)*	-0.68966	3.50752
picolinate	-0.68966	1.68798
2-oxoarginine*	-0.71312	3.20649
pyrraline	-0.71312	2.42834
butyrate/isobutyrate (4:0)	-0.73697	3.50752
2-hydroxyhippurate (salicylurate)	-0.73697	1.68798
dihydrocaffeate sulfate (1)	-0.76121	2.66242
N-methylpipecolate	-0.76121	1.68798
uridine	-0.76121	1.53904
betaine	-0.78588	2.90546
adrenoylcarnitine (C22:4)*	-0.78588	1.5122
N2,N6-diacetyllysine	-0.81097	3.20649
nicotinamide N-oxide	-0.81097	2.90546
taurohyodeoxycholic acid	-0.81097	2.0304
catechol glucuronide	-0.81097	1.90232
indoleacetylglycine	-0.8365	3.50752
mead acid (20:3n9)	-0.8625	1.85431
ergothioneine	-0.88897	3.50752
caffeic acid sulfate	-0.88897	2.90546
phenylacetylglycine	-0.88897	2.42834
nicotinamide ribonucleotide (NMN)	-0.88897	1.39693
gamma-CEHC glycine*	-0.88897	1.39693
1-palmitoyl-2-oleoyl-GPE (16:0/18:1)	-0.91594	3.50752
pterin	-0.91594	3.50752
1-stearoyl-2-oleoyl-GPE (18:0/18:1)	-0.97143	2.66242
N,N-dimethylalanine	-0.97143	1.39693
thymidine sulfate (1)	-1	3.50752
alpha-CEHC glucuronide*	-1	3.50752
pentose acid*	-1	2.90546
N-(2-furoyl)glycine	-1	2.66877
picolinoylglycine	-1	2.42834
indoxyl glucuronide	-1	2.03832
1,2-dioleoyl-GPC (18:1/18:1)	-1.02915	3.50752
glucuronide of C14H22O4 (1)*	-1.02915	3.50752
dimethyl sulfone	-1.02915	3.20649
ectoine	-1.02915	3.20649
2'-O-methyluridine	-1.02915	2.87899
lanosterol	-1.02915	2.42834
nicotinate ribonucleoside	-1.02915	2.42834
3-(4-hydroxyphenyl)propionate	-1.02915	2.35319
beta-guanidinopropanoate	-1.05889	3.50752
3-methylcytidine	-1.05889	1.62846
pyroglutamine*	-1.08927	3.50752
pyridoxal	-1.08927	3.50752
1-oleoyl-2-arachidonoyl-GPE (18:1/20:4)*	-1.08927	2.99437
propionylglycine	-1.08927	2.74718
N-methyl-GABA	-1.12029	3.50752
4-hydroxycinnamate sulfate	-1.12029	3.50752
4-guanidinobutanoate	-1.12029	3.50752
nicotinamide	-1.12029	3.50752
hydroquinone sulfate	-1.12029	2.57609
4-methylnonanoylcarnitine	-1.152	3.50752
2-acetamidophenol sulfate	-1.152	2.8399
enterolactone sulfate	-1.152	1.39693
1-methylguanidine	-1.18442	3.20649
phenylalanylalanine	-1.18442	2.90546
hypotaurine	-1.18442	2.66242
heme	-1.18442	2.53706
4-methylcatechol sulfate	-1.18442	2.19752
fructosyllysine	-1.18442	1.37569
N-acetylpyrraline	-1.21759	3.50752
1-oleoyl-GPI (18:1)	-1.21759	3.20649
gentisate	-1.25154	2.87899
2-aminophenol sulfate	-1.25154	2.66242
alpha-CEHC glycine*	-1.25154	2.57609
3-hydroxyhippurate	-1.25154	2.51428
glycerophosphoglycerol	-1.2863	3.50752
trigonelline (N'-methylnicotinate)	-1.2863	3.50752
sarcosine	-1.32193	3.50752
3-indoxyl sulfate	-1.32193	3.50752
catechol sulfate	-1.32193	2.90546
1-ribosyl-imidazoleacetate*	-1.35845	3.50752
campesterol	-1.35845	3.50752
cinnamoylglycine	-1.35845	3.50752
guanidinosuccinate	-1.35845	3.20649
resveratrol glucuronide (1)*	-1.35845	2.8399
inosine	-1.35845	2.0304
gentisic acid-5-glucoside	-1.39593	2.90546
N-methylproline	-1.4344	3.50752
hippurate	-1.4344	3.50752
equol sulfate	-1.47393	3.50752
3-hydroxypyridine sulfate	-1.47393	2.90546
1-oleoyl-2-linoleoyl-GPE (18:1/18:2)*	-1.55639	3.50752
beta-sitosterol	-1.55639	3.50752
methyl glucopyranoside (alpha + beta)	-1.55639	3.50752
5-methyl-2'-deoxycytidine	-1.55639	2.99437
2-(4-hydroxyphenyl)propionate	-1.59946	2.85279
3'-dephospho-acetyl-CoA	-1.59946	2.10721
1,2-dipalmitoyl-GPE (16:0/16:0)*	-1.64386	3.50752
pseudouridine	-1.64386	2.8399
indolepropionylglycine	-1.68966	2.66877
hyocholate	-1.68966	1.50247
alpha-CMBHC glucuronide	-1.73697	3.50752
3-(3-hydroxyphenyl)propionate sulfate	-1.73697	3.50752
diisopropanolamine	-1.73697	2.22877
stachydrine	-1.78588	3.50752
resveratrol sulfate (1)*	-1.8365	2.0304
glucose	-1.88897	3.50752
3-hydroxycinnamate sulfate	-1.88897	3.50752
cytidine	-1.94342	2.90546
butyrylcarnitine (C4)	-2.05889	3.50752
2,8-quinolinediol sulfate	-2.12029	3.50752
7-ketodeoxycholate	-2.12029	2.0304
resveratrol disulfate (1)*	-2.18442	3.20649
2,8-quinolinediol	-2.18442	2.70526
homostachydrine*	-2.25154	3.50752
nicotinamide adenine dinucleotide (NAD+)	-2.25154	2.10721
indolin-2-one	-2.32193	2.85279
resveratrol sulfate (2)*	-2.39593	2.35319
12-dehydrocholate	-2.39593	1.62157
resveratrol disulfate (2)*	-2.64386	3.50752
1-palmitoyl-2-stearoyl-GPE (16:0/18:0)*	-2.64386	2.9239
taurolithocholate 3-sulfate	-2.73697	2.8399
5alpha-pregnan-3beta,20alpha-diol disulfate	-2.8365	3.50752
2-amino-p-cresol sulfate	-2.8365	2.10721
2'-deoxyuridine	-2.94342	2.87899
2'-deoxycytidine	-2.94342	2.85279
taurodeoxycholate	-2.94342	2.8399
taurolithocholate	-3.18442	3.50752
3'-dephospho-CoA-glutathione*	-3.18442	2.85279
thymidine	-3.47393	3.50752
N-acetylhistamine	-4.05889	2.99437
3-hydroxyhippurate sulfate	-1.152	1.26755
N-formylphenylalanine	0.565597	1.26697
N-acetylleucine	-0.39593	1.26697
cystathionine	0.485427	1.26697
glutathione, reduced (GSH)	1.56072	1.26697
gamma-glutamylcitrulline*	1.0072	1.26697
pyruvate	-0.81097	1.26697
N-glycolylneuraminate	0.632268	1.26697
nonadecanoate (19:0)	0.505891	1.26697
arachidate (20:0)	0.378512	1.26697
docosadienoate (22:2n6)	0.956057	1.26697
5-dodecenoylcarnitine (C12:1)	1.76554	1.26697
2R,3R-dihydroxybutyrate	0.536053	1.26697
1-(1-enyl-oleoyl)-GPE (P-18:1)*	0.773996	1.26697
N2-methylguanosine	-0.4344	1.26697
3-aminoisobutyrate	-0.30401	1.26697
glycitein sulfate (2)	0.678072	1.26697
naringenin 7-glucuronide	0.575312	1.26697
4-chlorobenzoic acid	0.137504	1.26697
tetradecadienoate (14:2)*	1.95606	1.25712
1-methylguanine	1.54597	1.22872
vanillic alcohol sulfate	0.536053	1.19491
N2-acetyl,N6,N6-dimethyllysine	-0.55639	1.14372
alanine	0.250962	1.14203
N-acetylvaline	0.505891	1.14203
creatine	0.545968	1.14203
S-(1,2-dicarboxyethyl)glutathione	-0.23447	1.14203
gamma-glutamylisoleucine*	0.555816	1.14203
10-heptadecenoate (17:1n7)	-0.81097	1.14203
eicosapentaenoate (EPA; 20:5n3)	-0.68966	1.14203
sebacate (C10-DC)	1.36737	1.14203
docosadioate (C22-DC)	0.773996	1.14203
2-hydroxysebacate	-0.32193	1.14203
myo-inositol	0.286881	1.14203
choline phosphate	1.45418	1.14203
1-linoleoyl-GPI (18:2)*	-0.47393	1.14203
1-docosahexaenoylglycerol (22:6)	1.1177	1.14203
N1-Methyl-2-pyridone-5-carboxamide	-0.32193	1.14203
2-keto-3-deoxy-gluconate	-0.34008	1.14203
daidzin (daidzein 7-O-glucoside)	-0.39593	1.1391
phenylalanylhydroxyproline*	-0.41504	1.05809
arabinose	0.773996	1.045
UDP-N-acetylglucosamine/galactosamine	-0.57777	1.04378
homocitrulline	0.992768	1.03542
succinylcarnitine (C4-DC)	0.722466	1.03131
N-acetylcarnosine	0.189034	1.02751
phenylpyruvate	0.263034	1.02751
2-hydroxy-3-methylvalerate	1.22651	1.02751
S-adenosylhomocysteine (SAH)	0.790772	1.02751
phenylalanylglycine	-0.39593	1.02751
glucuronate	-0.152	1.02751
dihomo-linolenate (20:3n3 or n6)	-0.64386	1.02751
choline	-0.18442	1.02751
glycerophosphorylcholine (GPC)	0.411426	1.02751
1-myristoyl-2-arachidonoyl-GPC (14:0/20:4)*	-0.23447	1.02751
1,2-distearoyl-GPC (18:0/18:0)	-0.30401	1.02751
1-palmitoylglycerol (16:0)	0.831877	1.02751
tricosanoyl sphingomyelin (d18:1/23:0)*	0.443607	1.02751
equol glucuronide	-0.71312	1.02751
ferulate	-0.26882	1.02751
ferulic acid 4-sulfate	-0.47393	1.02751
indole-3-carboxylate	-1.64386	0.99849
3-hydroxydecanoylcarnitine	3.7126	0.99849
2,3-dihydroxy-2-methylbutyrate	-0.32193	0.972148
fructose	-1.35845	0.972148
taurocholate	0.918386	0.95229
N-acetyl-1-methylhistidine*	0.62293	0.918687
kynurenate	-0.074	0.918687
N-acetylcitrulline	-0.47393	0.918687
gamma-glutamylhistidine	0.879706	0.918687
erythronate*	-0.1047	0.918687
erucate (22:1n9)	0.799087	0.918687
suberate (C8-DC)	1.51096	0.918687
methylmalonate (MMA)	0.111031	0.918687
1-stearoyl-2-arachidonoyl-GPC (18:0/20:4)	0.070389	0.918687
1-palmitoyl-GPG (16:0)*	0.238787	0.918687
sphingadienine	0.992768	0.918687
ceramide (d16:1/24:1, d18:1/22:1)*	0.485427	0.918687
glycosyl-N-stearoyl-sphingosine (d18:1/18:0)	0.815575	0.918687
taurochenodeoxycholate	0.250962	0.918687
N1-methylinosine	0.214125	0.918687
ascorbic acid 3-sulfate*	0.238787	0.918687
threonate	-0.20091	0.918687
p-hydroxybenzaldehyde	0.344828	0.918687
glycolate (hydroxyacetate)	-0.32193	0.918687
3-hydroxy-2-methylpyridine sulfate	-0.49411	0.918687
N4-acetylcytidine	-0.18442	0.830771
isovalerylcarnitine (C5)	0.782409	0.81821
3-methyl-2-oxovalerate	0.298658	0.81821
2,3-dihydroxy-5-methylthio-4-pentenoate (DMTPA)*	-0.04394	0.81821
N-delta-acetylornithine	0.400538	0.81821
gamma-glutamylvaline	0.505891	0.81821
valylglycine	0.411426	0.81821
phenylacetyltaurine	-0.47393	0.81821
stearate (18:0)	0.356144	0.81821
carnitine	-0.18442	0.81821
1-linoleoylglycerol (18:2)	0.847997	0.81821
adenosine	-0.49411	0.81821
tartronate (hydroxymalonate)	-0.26882	0.81821
thioproline	-0.21759	0.81821
glucuronide of C14H22O4 (2)*	-0.53533	0.81821
tauro-beta-muricholate	-0.26882	0.792837
delta-CEHC sulfate	0.250962	0.768484
fucitol	0.275007	0.768484
gluconate	0.594549	0.746418
heptanoyl glycine	-0.53533	0.741245
phenol glucuronide	-0.23447	0.740728
imidazole propionate	-0.45403	0.722901
1-methyl-5-imidazoleacetate	0.250962	0.722901
leucylalanine	-0.47393	0.722901
palmitoleate (16:1n7)	-0.66658	0.722901
maleate	-0.152	0.722901
butyrylglycine	1.28096	0.722901
2-hydroxybehenate	0.263034	0.722901
1-palmitoyl-2-docosahexaenoyl-GPC (16:0/22:6)	0.084064	0.722901
2-palmitoyl-GPC (16:0)*	0.555816	0.722901
1-oleoyl-GPC (18:1)	-0.41504	0.722901
glycosyl-N-nervonoyl-sphingosine (d18:1/24:1)*	-0.59946	0.722901
glycosyl ceramide (d18:2/24:1, d18:1/24:2)*	0.432959	0.722901
7-alpha-hydroxy-3-oxo-4-cholestenoate (7-Hoca)	0.411426	0.722901
glycochenodeoxycholate	0.9855	0.722901
guanosine	-0.21759	0.722901
2'-O-methylcytidine	0.189034	0.722901
3-indoleglyoxylic acid	0.124328	0.722901
S-(3-hydroxypropyl)mercapturic acid (HPMA)	-0.152	0.722901
glu-gly-asn-val*	0.695994	0.701237
indolelactate	1.72683	0.693332
5-methylcytidine	1.71809	0.65237
phenethylamine	0.298658	0.63478
beta-hydroxyisovalerylglycine	0.189034	0.63478
cysteinylglycine	-0.21759	0.63478
alanylleucine	-0.16812	0.63478
threonylphenylalanine	-0.91594	0.63478
ribonate	-0.20091	0.63478
docosapentaenoate (n6 DPA; 22:5n6)	-0.25154	0.63478
N-acetyl-2-aminooctanoate*	-0.26882	0.63478
1-linoleoyl-GPG (18:2)*	0.238787	0.63478
1-pentadecanoylglycerol (15:0)	0.659925	0.63478
cholate	-0.64386	0.63478
afromosin	0.321928	0.63478
apigenin glucuronide (2)	0.31034	0.63478
sulfate*	0.070389	0.63478
gamma-glutamyl-epsilon-lysine	0.632268	0.55135
valylleucine	0.641546	0.55135
leucylglutamine*	0.555816	0.55135
xylose	0.389567	0.55135
isocitric lactone	1.07039	0.55135
myristoleate (14:1n5)	1.65077	0.55135
hexadecadienoate (16:2n6)	1.85599	0.55135
1-stearoyl-2-linoleoyl-GPE (18:0/18:2)*	0.214125	0.55135
1-oleoyl-GPA (18:1)	1.42761	0.55135
1-arachidonoyl-GPC (20:4n6)*	-0.34008	0.55135
4-cholesten-3-one	-0.23447	0.55135
pregnenediol disulfate (C21H34O8S2)*	-0.53533	0.55135
pregnenetriol disulfate*	0.298658	0.55135
adenine	1.18269	0.55135
beta-alanine	0.070389	0.55135
thymidine sulfate (2)	-0.18442	0.55135
4-hydroxyhippurate	-0.2863	0.55135
dihydrocaffeate sulfate (2)	0.863938	0.55135
2,6-dihydroxybenzoic acid	-0.32193	0.55135
ribose	-0.45403	0.499665
3-hydroxyoctanoate	0.389567	0.499665
5,6-dihydrouracil	-0.30401	0.493614
methyl vanillate sulfate	0.422233	0.490076
glycine	0.163499	0.474095
hydroxy-N6,N6,N6-trimethyllysine*	0.070389	0.474095
tryptamine	0.214125	0.474095
isovalerylglycine	0.250962	0.474095
ethylmalonate	0.687061	0.474095
cysteine	0.176323	0.474095
5-methylthioadenosine (MTA)	-0.2863	0.474095
lactate	0.263034	0.474095
ribulose/xylulose	0.464668	0.474095
margarate (17:0)	0.286881	0.474095
oleate/vaccenate (18:1)	-0.26882	0.474095
palmitoylcholine	-0.05889	0.474095
1-palmitoleoyl-2-linolenoyl-GPC (16:1/18:3)*	0.275007	0.474095
1-oleoyl-GPE (18:1)	-0.39593	0.474095
1-palmitoyl-GPS (16:0)*	0.555816	0.474095
1-dihomo-linolenylglycerol (20:3)	0.097611	0.474095
3beta-hydroxy-5-cholestenoate	1.36737	0.474095
xanthine	0.275007	0.474095
4-acetylphenol sulfate	-0.34008	0.474095
quinate	0.275007	0.474095
soyasaponin I	0.056584	0.430517
N6,N6-dimethyladenosine	-0.25154	0.423936
glycosyl ceramide (d16:1/24:1, d18:1/22:1)*	-0.73697	0.415992
argininosuccinate	-0.66658	0.414547
3-hydroxystearate	0.321928	0.414547
3-methylcrotonylglycine	0.505891	0.401328
2-methylbutyrylcarnitine (C5)	0.344828	0.401328
citrulline	0.31034	0.401328
linoleate (18:2n6)	0.432959	0.401328
glycerophosphoethanolamine	0.411426	0.401328
7-methylguanosine	-0.152	0.401328
3-ureidoisobutyrate	-0.2863	0.401328
1,2,3-benzenetriol sulfate (2)	0.799087	0.401328
isoleucylhydroxyproline*	-0.1047	0.379374
lysylleucine	0.356144	0.379374
homovanillate sulfate	0.238787	0.34821
DIMBOA	0.163499	0.345474
tyramine	-0.25154	0.334041
beta-hydroxyisovaleroylcarnitine	0.042644	0.334041
3-hydroxy-2-ethylpropionate	0.594549	0.334041
trans-4-hydroxyproline	-0.1047	0.334041
4-acetamidobutanoate	0.275007	0.334041
glycylleucine	0.238787	0.334041
valylglutamine	-0.35845	0.334041
caproate (6:0)	0.214125	0.334041
caprylate (8:0)	-0.0145	0.334041
glycerophosphoinositol*	-0.05889	0.334041
1,2-dilinoleoyl-GPC (18:2/18:2)	0.042644	0.334041
1-stearoyl-2-arachidonoyl-GPI (18:0/20:4)	0.097611	0.334041
1-palmitoleoyl-GPC (16:1)*	0	0.334041
N-behenoyl-sphingadienine (d18:2/22:0)*	-0.13606	0.334041
hypoxanthine	0.367371	0.334041
allantoic acid	-0.02915	0.334041
flavin mononucleotide (FMN)	-0.26882	0.334041
hydroxymethylpyrimidine	0.443607	0.334041
2,4,6-trihydroxybenzoate	0.097611	0.334041
3-formylindole	-0.1047	0.334041
dexpanthenol	1.64616	0.334041
2-aminooctanoate	0.704872	0.315584
1-arachidonylglycerol (20:4)	0.516015	0.28153
salicylate	-0.21759	0.28153
retinal	0.669027	0.271477
N-acetyltaurine	0.137504	0.270981
tryptophylglycine	0.378512	0.270981
heneicosapentaenoate (21:5n3)	-0.08927	0.270981
isocaproylglycine	0.137504	0.270981
3-hydroxyhexanoate	0.722466	0.270981
1-stearoyl-2-oleoyl-GPC (18:0/18:1)	-0.18442	0.270981
2-oleoylglycerol (18:1)	0.871844	0.270981
cholate sulfate	-0.4344	0.270981
tauroursodeoxycholate	-0.02915	0.270981
quinolinate	0.238787	0.270981
1-methylnicotinamide	0.111031	0.270981
1-carboxyethyltyrosine	0.495695	0.249889
erucoylcarnitine (C22:1)*	0.286881	0.249889
2-palmitoleoylglycerol (16:1)*	0.956057	0.224839
carboxyethyl-GABA	0.333424	0.220965
1-oleoyl-GPS (18:1)	-0.16812	0.220965
methylphosphate	-0.074	0.220965
phenol sulfate	-0.39593	0.212832
1-carboxyethylleucine	1.02148	0.212832
pro-hydroxy-pro	0.137504	0.212832
galactonate	0.124328	0.212832
undecanoate (11:0)	-0.05889	0.212832
10-nonadecenoate (19:1n9)	0.176323	0.212832
linolenate [alpha or gamma; (18:3n3 or 6)]	0.15056	0.212832
(14 or 15)-methylpalmitate (a17:0 or i17:0)	0.189034	0.212832
2-hydroxystearate	-0.152	0.212832
trimethylamine N-oxide	-0.25154	0.212832
1-palmitoyl-2-arachidonoyl-GPI (16:0/20:4)*	-0.13606	0.212832
2-palmitoleoyl-GPC (16:1)*	-0.41504	0.212832
glycoursodeoxycholate	0.432959	0.212832
3-ureidopropionate	0.201634	0.212832
erythritol	0.163499	0.212832
ferulylglycine (2)	-0.18442	0.212832
isobutyrylglycine	0.124328	0.200931
sucrose	-3.05889	0.1917
ethyl beta-glucopyranoside	-0.23447	0.16803
4-methylthio-2-oxobutanoate	-0.1047	0.167922
3-acetylphenol sulfate	-0.04394	0.167498
docosatrienoate (22:3n3)	0.344828	0.164706
dimethylglycine	0.014355	0.158435
N6-acetyllysine	0.516015	0.158435
3-methoxytyrosine	0.097611	0.158435
beta-hydroxyisovalerate	0.124328	0.158435
1-carboxyethylisoleucine	0.189034	0.158435
methionine sulfone	0.137504	0.158435
N-acetylarginine	-0.13606	0.158435
leucylglycine	0.163499	0.158435
laurate (12:0)	0.070389	0.158435
stearidonate (18:4n3)	0.704872	0.158435
pimelate (C7-DC)	0.411426	0.158435
2-hydroxypalmitate	-0.1047	0.158435
glycerophosphoserine*	0.263034	0.158435
1-myristoylglycerol (14:0)	0.526069	0.158435
taurohyocholate*	-0.074	0.158435
pantoate	0.505891	0.158435
pantothenate	-0.074	0.158435
palmitoloelycholine	0.713696	0.122822
5-hydroxylysine	0.15056	0.11264
taurine	0.084064	0.108537
2-ketogulonate	0.084064	0.108537
phosphate	-0.02915	0.108537
valerate (5:0)	-0.074	0.108537
pentadecanoate (15:0)	0	0.108537
18-methylnonadecanoate (i20:0)	-0.0145	0.108537
2-hydroxyarachidate*	-0.08927	0.108537
1-linoleoyl-GPC (18:2)	-0.05889	0.108537
1-palmitoyl-GPI (16:0)	0.042644	0.108537
sphingomyelin (d18:1/21:0, d17:1/22:0, d16:1/23:0)*	0.070389	0.108537
N1-methylguanosine	0.042644	0.108537
alpha-tocopherol	0	0.108537
biopterin	0.070389	0.108537
histidine betaine (hercynine)*	-0.16812	0.108537
alpha-CEHC sulfate	0.176323	0.106314
androstenediol (3beta,17beta) disulfate (1)	-0.55639	0.095947
ascorbate (Vitamin C)	0.201634	0.088664
4-hydroxyphenylacetate	-0.20091	0.064646
N-acetylglutamate	0.084064	0.062226
3-methyl-2-oxobutyrate	0.201634	0.062226
dihydroxyacetone phosphate (DHAP)	0.028569	0.062226
eicosenoate (20:1)	0.070389	0.062226
docosahexaenoate (DHA; 22:6n3)	0.097611	0.062226
arachidonate (20:4n6)	-0.08927	0.062226
adrenate (22:4n6)	-0.04394	0.062226
decadienedioic acid (C10:2-DC)*	0.9855	0.062226
docosahexaenoylcarnitine (C22:6)*	0.084064	0.062226
1-stearoyl-GPI (18:0)	0.097611	0.062226
1-(1-enyl-stearoyl)-2-linoleoyl-GPE (P-18:0/18:2)*	0	0.062226
sphingomyelin (d18:1/17:0, d17:1/18:0, d19:1/16:0)	-0.02915	0.062226
5,6-dihydrouridine	0.201634	0.062226
bilirubin (Z,Z)	0.137504	0.062226
retinol (Vitamin A)	-0.04394	0.062226
ferulylglycine (1)	0.056584	0.062226
p-cresol glucuronide*	-0.37707	0.042016
gamma-tocopherol/beta-tocopherol	0.137504	0.042016
2-arachidonoylglycerol (20:4)	0.400538	0.020902
p-cresol sulfate	0.189034	0.020902
vanillactate	0.056584	0.019956
1-carboxyethylvaline	0.321928	0.019956
cysteine sulfinic acid	-0.074	0.019956
taurocyamine	-0.02915	0.019956
heptanoate (7:0)	0.042644	0.019956
docosapentaenoate (n3 DPA; 22:5n3)	0.056584	0.019956
dihomo-linoleate (20:2n6)	0.014355	0.019956
N-octanoylglycine	0.028569	0.019956
1-palmitoleoyl-2-linoleoyl-GPC (16:1/18:2)*	0.056584	0.019956
1-linolenoyl-GPC (18:3)*	-0.05889	0.019956
1-linoleoyl-GPE (18:2)*	-0.074	0.019956
1-arachidonoyl-GPE (20:4n6)*	0.084064	0.019956
glycerol 3-phosphate	0.298658	0.019956
1-palmitoleoylglycerol (16:1)*	-0.35845	0.019956
sphingomyelin (d18:2/23:1)*	0.014355	0.019956
pyridoxate	0	0.019956
N6-methyllysine	0.321928	0
1-carboxyethylphenylalanine	0.250962	0
glutaminylleucine	-0.0145	0
mannitol/sorbitol	-0.94342	0
palmitate (16:0)	0.084064	0
1-palmitoyl-2-linoleoyl-GPC (16:0/18:2)	-0.0145	0
1-oleoylglycerol (18:1)	-0.37707	0
N1-methyladenosine	0.028569	0
maltol sulfate	0	0
ethyl alpha-glucopyranoside	-0.12029	0
N2-acetyl,N6-methyllysine	0
creatine phosphate	0
5-methyluridine (ribothymidine)	0
soyasaponin II	0
4-vinylguaiacol sulfate	0
furaneol sulfate	0
