# Supplementary material for: Enteric bacterial infection stimulates remodelling of bile metabolites to promote intestinal homeostasis
Source: Nat Microbiol. 2024 Nov 20;9(12):3376–90. doi: 10.1038/s41564-024-01862-z (PMC11602723; doi:10.1038/s41564-024-01862-z)
Supplement: Supplementary file 4 — Statistical source data for Fig. 2a–c. [file 41564_2024_1862_MOESM4_ESM.xlsx]

## Sheet: Figure2a-c
Figure 2a-c
Biochemical Name	Super Pathway	Sub Pathway	Fold change	Fold change	Fold change
			CR vs SPF	LM vs SPF	GF vs SPF	CR vs SPF	LM vs SPF	GF vs SPF
						p-value	p-value	p-value
malonate	Lipid	Fatty Acid Synthesis	1.16	2.8	0.79	0.181152	0.0012432	0.000987248
butyrate/isobutyrate (4:0)	Lipid	Short Chain Fatty Acid	0.93	0.6	0.31	0.662005	0.0003108	8.22707e-05
valerate (5:0)	Lipid	Short Chain Fatty Acid	1.21	0.95	0.54	0.413586	0.778866	0.0273961
caproate (6:0)	Lipid	Medium Chain Fatty Acid	0.86	1.16	0.79	0.228438	0.463403	0.000575895
heptanoate (7:0)	Lipid	Medium Chain Fatty Acid	0.95	1.03	1.07	0.344988	0.955089	0.962567
caprylate (8:0)	Lipid	Medium Chain Fatty Acid	0.82	0.99	1.23	1	0.463403	0.074455
undecanoate (11:0)	Lipid	Medium Chain Fatty Acid	1.01	0.96	1.12	0.754579	0.612587	0.074455
laurate (12:0)	Lipid	Medium Chain Fatty Acid	0.89	1.05	0.91	0.042624	0.694328	0.092719
myristate (14:0)	Lipid	Long Chain Saturated Fatty Acid	0.8	1.49	1.16	0.181152	0.0400932	0.23587
pentadecanoate (15:0)	Lipid	Long Chain Saturated Fatty Acid	1.16	1	1.43	0.181152	0.778866	0.000164541
palmitate (16:0)	Lipid	Long Chain Saturated Fatty Acid	1.5	1.06	2.47	0.0592741	1	0.000164541
margarate (17:0)	Lipid	Long Chain Saturated Fatty Acid	1.26	1.22	2.49	0.228438	0.335664	0.000329083
stearate (18:0)	Lipid	Long Chain Saturated Fatty Acid	1.22	1.28	1.56	0.282384	0.151981	0.00370218
nonadecanoate (19:0)	Lipid	Long Chain Saturated Fatty Acid	1.35	1.42	1.51	0.0592741	0.0540793	0.0206499
arachidate (20:0)	Lipid	Long Chain Saturated Fatty Acid	0.93	1.3	1.02	0.949717	0.0540793	0.605841
myristoleate (14:1n5)	Lipid	Long Chain Monounsaturated Fatty Acid	1.1	3.14	1.24	0.662005	0.280963	0.199589
palmitoleate (16:1n7)	Lipid	Long Chain Monounsaturated Fatty Acid	1.44	0.63	1.76	0.141858	0.189277	0.0152201
10-heptadecenoate (17:1n7)	Lipid	Long Chain Monounsaturated Fatty Acid	1.44	0.57	2.19	0.0592741	0.0721057	0.00789798
oleate/vaccenate (18:1)	Lipid	Long Chain Monounsaturated Fatty Acid	1.04	0.83	1.68	0.851815	0.335664	0.0111065
10-nonadecenoate (19:1n9)	Lipid	Long Chain Monounsaturated Fatty Acid	1.14	1.13	1.39	0.282384	0.612587	0.0592349
eicosenoate (20:1)	Lipid	Long Chain Monounsaturated Fatty Acid	1.05	1.05	1.16	0.413586	0.866511	0.276594
erucate (22:1n9)	Lipid	Long Chain Monounsaturated Fatty Acid	0.95	1.74	0.94	0.949717	0.120591	0.962567
tetradecadienoate (14:2)*	Lipid	Long Chain Polyunsaturated Fatty Acid (n3 and n6)	2.28	3.88	3.17	0.0164441	0.0553192	0.00123156
stearidonate (18:4n3)	Lipid	Long Chain Polyunsaturated Fatty Acid (n3 and n6)	0.89	1.63	2.14	0.754579	0.694328	0.000329083
eicosapentaenoate (EPA; 20:5n3)	Lipid	Long Chain Polyunsaturated Fatty Acid (n3 and n6)	1.1	0.62	2.56	0.851815	0.0721057	0.00156314
heneicosapentaenoate (21:5n3)	Lipid	Long Chain Polyunsaturated Fatty Acid (n3 and n6)	0.7	0.94	1.06	0.012654	0.53582	0.423447
docosapentaenoate (n3 DPA; 22:5n3)	Lipid	Long Chain Polyunsaturated Fatty Acid (n3 and n6)	1.25	1.04	1.26	0.181152	0.955089	0.113945
docosahexaenoate (DHA; 22:6n3)	Lipid	Long Chain Polyunsaturated Fatty Acid (n3 and n6)	1.33	1.07	2.94	0.181152	0.866511	0.000164541
docosatrienoate (22:3n3)	Lipid	Long Chain Polyunsaturated Fatty Acid (n3 and n6)	1.29	1.27	1.17	0.559545	0.684375	0.530658
nisinate (24:6n3)	Lipid	Long Chain Polyunsaturated Fatty Acid (n3 and n6)	0.86	0.66	1.1	0.181152	0.00932401	0.321267
hexadecadienoate (16:2n6)	Lipid	Long Chain Polyunsaturated Fatty Acid (n3 and n6)	1.25	3.62	1.88	0.413586	0.280963	0.00551213
linoleate (18:2n6)	Lipid	Long Chain Polyunsaturated Fatty Acid (n3 and n6)	1.44	1.35	2.55	0.141858	0.396892	0.000329083
linolenate [alpha or gamma; (18:3n3 or 6)]	Lipid	Long Chain Polyunsaturated Fatty Acid (n3 and n6)	1.23	1.11	1.97	0.344988	0.612587	0.00370218
dihomo-linoleate (20:2n6)	Lipid	Long Chain Polyunsaturated Fatty Acid (n3 and n6)	1.38	1.01	1.99	0.141858	0.955089	0.00246812
dihomo-linolenate (20:3n3 or n6)	Lipid	Long Chain Polyunsaturated Fatty Acid (n3 and n6)	1.38	0.64	2.71	0.141858	0.0938617	0.000575895
arachidonate (20:4n6)	Lipid	Long Chain Polyunsaturated Fatty Acid (n3 and n6)	1.56	0.94	4.07	0.107892	0.866511	8.22707e-05
adrenate (22:4n6)	Lipid	Long Chain Polyunsaturated Fatty Acid (n3 and n6)	0.93	0.97	1.26	0.949717	0.866511	0.321267
docosapentaenoate (n6 DPA; 22:5n6)	Lipid	Long Chain Polyunsaturated Fatty Acid (n3 and n6)	1.25	0.84	1.77	0.0812521	0.231857	0.00156314
docosadienoate (22:2n6)	Lipid	Long Chain Polyunsaturated Fatty Acid (n3 and n6)	1.64	1.94	0.88	0.01998	0.0540793	0.814809
mead acid (20:3n9)	Lipid	Long Chain Polyunsaturated Fatty Acid (n3 and n6)	0.99	0.55	1.56	0.949717	0.013986	0.0359523
(14 or 15)-methylpalmitate (a17:0 or i17:0)	Lipid	Fatty Acid, Branched	1.17	1.14	1.72	0.572761	0.612587	0.000987248
(16 or 17)-methylstearate (a19:0 or i19:0)	Lipid	Fatty Acid, Branched	1.4	1.41	1.5	0.042624	0.0400932	0.0152201
18-methylnonadecanoate (i20:0)	Lipid	Fatty Acid, Branched	0.91	0.99	0.85	0.851815	0.778866	0.605841
3-methylglutarate/2-methylglutarate	Lipid	Fatty Acid, Dicarboxylate	1.24	2.21	1.1	0.0451511	0.00144578	0.268179
2-hydroxyglutarate	Lipid	Fatty Acid, Dicarboxylate	1.38	2.51	1.22	0.029304	0.00590521	0.074455
adipate (C6-DC)	Lipid	Fatty Acid, Dicarboxylate	1.22	15.2	2.45	0.83224	0.00838882	0.120622
2-hydroxyadipate	Lipid	Fatty Acid, Dicarboxylate	2.07	21.3	2.98	0.001332	0.0003108	8.22707e-05
3-hydroxyadipate*	Lipid	Fatty Acid, Dicarboxylate	1.41	67.42	2.22	0.0592741	0.0003108	0.000164541
3-methyladipate	Lipid	Fatty Acid, Dicarboxylate	2.02	6.29	1.91	0.00191701	0.0011915	0.0145728
maleate	Lipid	Fatty Acid, Dicarboxylate	0.97	0.9	0.75	0.851815	0.189277	0.000164541
pimelate (C7-DC)	Lipid	Fatty Acid, Dicarboxylate	1.09	1.33	2.58	0.181152	0.694328	8.22707e-05
suberate (C8-DC)	Lipid	Fatty Acid, Dicarboxylate	1.08	2.85	1.3	0.228438	0.120591	0.0206499
azelate (C9-DC)	Lipid	Fatty Acid, Dicarboxylate	0.93	0.71	1.62	0.344988	0.0239018	0.000329083
sebacate (C10-DC)	Lipid	Fatty Acid, Dicarboxylate	1.2	2.58	1.1	0.228438	0.0721057	0.370383
decadienedioic acid (C10:2-DC)**	Lipid	Fatty Acid, Dicarboxylate	0.42	1.98	1.67	0.00230937	0.866511	0.000164541
3-hydroxydodecanedioate*	Lipid	Fatty Acid, Dicarboxylate	0.85	16.73	1.12	0.601554	0.00208541	0.694002
docosadioate (C22-DC)	Lipid	Fatty Acid, Dicarboxylate	1.7	1.71	1.8	0.004662	0.0721057	0.00246812
2-hydroxysebacate	Lipid	Fatty Acid, Dicarboxylate	0.83	0.8	2.23	0.0812521	0.0721057	8.22707e-05
2-aminooctanoate	Lipid	Fatty Acid, Amino	1.13	1.63	0.71	0.513943	0.483522	0.464964
N-acetyl-2-aminooctanoate*	Lipid	Fatty Acid, Amino	1.91	0.83	1.52	0.000666001	0.231857	0.00156314
butyrylcarnitine (C4)	Lipid	Fatty Acid Metabolism (also BCAA Metabolism)	0.67	0.24	0.8	0.004662	0.0003108	0.0206499
butyrylglycine	Lipid	Fatty Acid Metabolism (also BCAA Metabolism)	1.35	2.43	1.1	0.01998	0.189277	0.321267
propionylcarnitine (C3)	Lipid	Fatty Acid Metabolism (also BCAA Metabolism)	0.87	0.64	0.87	0.107892	0.0037296	0.113945
propionylglycine	Lipid	Fatty Acid Metabolism (also BCAA Metabolism)	1.28	0.47	1.06	0.042624	0.00178984	0.742986
methylmalonate (MMA)	Lipid	Fatty Acid Metabolism (also BCAA Metabolism)	1.21	1.08	0.7	0.00799201	0.120591	0.000329083
isocaproylglycine	Lipid	Fatty Acid Metabolism (Acyl Glycine)	0.83	1.1	2.43	0.282384	0.53582	8.22707e-05
hexanoylglycine	Lipid	Fatty Acid Metabolism (Acyl Glycine)	0.78	1.85	2.7	0.181152	0.0400932	8.22707e-05
4-methylhexanoylglycine	Lipid	Fatty Acid Metabolism (Acyl Glycine)	0.9	0.68	1.48	0.572761	0.0289044	0.00246812
trans-2-hexenoylglycine	Lipid	Fatty Acid Metabolism (Acyl Glycine)	1.08	5.26	2.73	0.475729	0.00208541	0.000616176
heptanoyl glycine	Lipid	Fatty Acid Metabolism (Acyl Glycine)	1.29	0.69	3.87	0.241268	0.181449	0.000542915
N-octanoylglycine	Lipid	Fatty Acid Metabolism (Acyl Glycine)	0.99	1.02	2.81	0.949717	0.955089	8.22707e-05
N-palmitoylglycine	Lipid	Fatty Acid Metabolism (Acyl Glycine)	1.54	2.01	2.08	0.029304	0.0205128	0.000575895
suberylglycine	Lipid	Fatty Acid Metabolism (Acyl Glycine)	0.25	10.71	2.09	0.00331197	0.0021756	0.00370218
N-linoleoylglycine	Lipid	Fatty Acid Metabolism (Acyl Glycine)	1.19	2.47	1.56	0.413586	0.00932401	0.00551213
2-butenoylglycine	Lipid	Fatty Acid Metabolism (Acyl Glycine)	1.12	10.54	1.59	0.0592741	0.000621601	0.00789798
8-hydroxyoctanoylglycine	Lipid	Fatty Acid Metabolism (Acyl Glycine)	0.6	36.85	3.93	0.0590582	0.00140348	0.000616176
3-hydroxybutyroylglycine**	Lipid	Fatty Acid Metabolism (Acyl Glycine)	1.04	17.98	1.73	0.228438	0.000621601	0.0152201
2-octenoylglycine	Lipid	Fatty Acid Metabolism (Acyl Glycine)	1.05	1.97	2.67	0.282384	0.0289044	0.000987248
picolinoylglycine	Lipid	Fatty Acid Metabolism (Acyl Glycine)	1.18	0.5	1.5	0.0812521	0.0037296	0.0152201
acetylcarnitine (C2)	Lipid	Fatty Acid Metabolism (Acyl Carnitine, Short Chain)	0.95	1.93	1.29	0.572761	0.0205128	0.000987248
hexanoylcarnitine (C6)	Lipid	Fatty Acid Metabolism (Acyl Carnitine, Medium Chain)	1	5.68	1.72	1	0.0021756	0.00246812
octanoylcarnitine (C8)	Lipid	Fatty Acid Metabolism (Acyl Carnitine, Medium Chain)	0.7	8.06	1.76	0.117231	0.0021756	0.00789798
nonanoylcarnitine (C9)	Lipid	Fatty Acid Metabolism (Acyl Carnitine, Medium Chain)	0.69	5.15	2.18	0.396147	0.00915538	0.00331764
4-methylnonanoylcarnitine	Lipid	Fatty Acid Metabolism (Acyl Carnitine, Medium Chain)	0.86	0.45	0.81	0.0812521	0.0003108	0.0206499
decanoylcarnitine (C10)	Lipid	Fatty Acid Metabolism (Acyl Carnitine, Medium Chain)	0.77	4.3	1.91	0.0812521	0.000621601	8.22707e-05
laurylcarnitine (C12)	Lipid	Fatty Acid Metabolism (Acyl Carnitine, Medium Chain)	0.77	4.5	1.57	0.107892	0.000621601	0.00156314
myristoylcarnitine (C14)	Lipid	Fatty Acid Metabolism (Acyl Carnitine, Long Chain Saturated)	0.89	2.87	1.11	0.141858	0.0003108	0.167174
pentadecanoylcarnitine (C15)*	Lipid	Fatty Acid Metabolism (Acyl Carnitine, Long Chain Saturated)	0.98	3.43	1.25	0.851815	0.0003108	0.00246812
palmitoylcarnitine (C16)	Lipid	Fatty Acid Metabolism (Acyl Carnitine, Long Chain Saturated)	0.93	3.86	1.7	0.851815	0.0003108	8.22707e-05
margaroylcarnitine (C17)*	Lipid	Fatty Acid Metabolism (Acyl Carnitine, Long Chain Saturated)	0.77	4.36	1.4	0.107892	0.0003108	0.0359523
stearoylcarnitine (C18)	Lipid	Fatty Acid Metabolism (Acyl Carnitine, Long Chain Saturated)	0.74	4.01	1.55	0.181152	0.0003108	0.092719
arachidoylcarnitine (C20)*	Lipid	Fatty Acid Metabolism (Acyl Carnitine, Long Chain Saturated)	1.12	2.07	1.43	0.141858	0.0003108	0.00551213
behenoylcarnitine (C22)*	Lipid	Fatty Acid Metabolism (Acyl Carnitine, Long Chain Saturated)	1.22	2.5	1.76	0.01998	0.000621601	8.22707e-05
lignoceroylcarnitine (C24)*	Lipid	Fatty Acid Metabolism (Acyl Carnitine, Long Chain Saturated)	1.52	2.62	1.59	0.0929301	0.000621601	0.00551213
cis-4-decenoylcarnitine (C10:1)	Lipid	Fatty Acid Metabolism (Acyl Carnitine, Monounsaturated)	1.01	3.98	1.46	0.754579	0.0021756	0.00551213
5-dodecenoylcarnitine (C12:1)	Lipid	Fatty Acid Metabolism (Acyl Carnitine, Monounsaturated)	0.89	3.4	1.46	0.282384	0.0540793	0.0464007
myristoleoylcarnitine (C14:1)*	Lipid	Fatty Acid Metabolism (Acyl Carnitine, Monounsaturated)	1.21	2.85	1.37	0.0812521	0.0003108	0.00246812
palmitoleoylcarnitine (C16:1)*	Lipid	Fatty Acid Metabolism (Acyl Carnitine, Monounsaturated)	0.98	2.84	0.95	0.851815	0.0003108	0.541423
oleoylcarnitine (C18:1)	Lipid	Fatty Acid Metabolism (Acyl Carnitine, Monounsaturated)	0.97	3.05	1.46	0.949717	0.0003108	0.000987248
eicosenoylcarnitine (C20:1)*	Lipid	Fatty Acid Metabolism (Acyl Carnitine, Monounsaturated)	0.95	2.39	0.96	0.754579	0.000621601	0.541423
erucoylcarnitine (C22:1)*	Lipid	Fatty Acid Metabolism (Acyl Carnitine, Monounsaturated)	0.85	1.22	1.08	0.796034	0.562485	0.480708
nervonoylcarnitine (C24:1)*	Lipid	Fatty Acid Metabolism (Acyl Carnitine, Monounsaturated)	1.43	2.24	1.72	0.0114526	0.0195175	0.0067088
linoleoylcarnitine (C18:2)*	Lipid	Fatty Acid Metabolism (Acyl Carnitine, Polyunsaturated)	1.2	4.08	1.34	0.0812521	0.0003108	0.0111065
linolenoylcarnitine (C18:3)*	Lipid	Fatty Acid Metabolism (Acyl Carnitine, Polyunsaturated)	0.96	3.85	1.1	0.949717	0.0003108	0.199589
dihomo-linoleoylcarnitine (C20:2)*	Lipid	Fatty Acid Metabolism (Acyl Carnitine, Polyunsaturated)	1	2.52	1.05	1	0.0003108	0.888359
arachidonoylcarnitine (C20:4)	Lipid	Fatty Acid Metabolism (Acyl Carnitine, Polyunsaturated)	1.07	1.67	1.48	0.282384	0.0037296	0.000164541
dihomo-linolenoylcarnitine (C20:3n3 or 6)*	Lipid	Fatty Acid Metabolism (Acyl Carnitine, Polyunsaturated)	1.35	1.9	1.44	0.029304	0.0037296	0.00156314
docosadienoylcarnitine (C22:2)*	Lipid	Fatty Acid Metabolism (Acyl Carnitine, Polyunsaturated)	0.56	2.9	0.79	0.0800227	0.0205128	0.370383
adrenoylcarnitine (C22:4)*	Lipid	Fatty Acid Metabolism (Acyl Carnitine, Polyunsaturated)	0.59	0.58	0.48	0.0451511	0.0307468	0.00428753
docosapentaenoylcarnitine (C22:5n3)*	Lipid	Fatty Acid Metabolism (Acyl Carnitine, Polyunsaturated)	1.19	1.73	1.18	0.042624	0.0012432	0.0592349
docosahexaenoylcarnitine (C22:6)*	Lipid	Fatty Acid Metabolism (Acyl Carnitine, Polyunsaturated)	0.94	1.06	1.48	0.228438	0.866511	8.22707e-05
adipoylcarnitine (C6-DC)	Lipid	Fatty Acid Metabolism (Acyl Carnitine, Dicarboxylate)	1.62	14.18	3.01	0.004662	0.0003108	8.22707e-05
pimeloylcarnitine/3-methyladipoylcarnitine (C7-DC)	Lipid	Fatty Acid Metabolism (Acyl Carnitine, Dicarboxylate)	1.1	2.49	1.53	0.662005	0.0003108	0.00246812
suberoylcarnitine (C8-DC)	Lipid	Fatty Acid Metabolism (Acyl Carnitine, Dicarboxylate)	0.96	16.64	2.26	0.949717	0.0003108	8.22707e-05
azeloylcarnitine (C9-DC)	Lipid	Fatty Acid Metabolism (Acyl Carnitine, Dicarboxylate)	0.87	5.8	0.31	0.572761	0.0012432	0.0078125
octadecanedioylcarnitine (C18-DC)*	Lipid	Fatty Acid Metabolism (Acyl Carnitine, Dicarboxylate)	0.49	1.96	2.68	0.012654	0.0400932	8.22707e-05
octadecenedioylcarnitine (C18:1-DC)*	Lipid	Fatty Acid Metabolism (Acyl Carnitine, Dicarboxylate)	0.97	3.22	2.57	0.662005	0.00590521	8.22707e-05
(R)-3-hydroxybutyrylcarnitine	Lipid	Fatty Acid Metabolism (Acyl Carnitine, Hydroxy)	0.94	24.96	1.46	1	0.0003108	0.074455
(S)-3-hydroxybutyrylcarnitine	Lipid	Fatty Acid Metabolism (Acyl Carnitine, Hydroxy)	1.1	17.18	1.18	0.413586	0.0003108	0.0464007
3-hydroxydecanoylcarnitine	Lipid	Fatty Acid Metabolism (Acyl Carnitine, Hydroxy)	1	13.11	1.06	NA	0.100348	1
3-hydroxyoleoylcarnitine	Lipid	Fatty Acid Metabolism (Acyl Carnitine, Hydroxy)	1.11	10.39	1.11	0.490842	0.0003108	0.370383
deoxycarnitine	Lipid	Carnitine Metabolism	1.01	0.65	1.84	1	0.013986	8.22707e-05
carnitine	Lipid	Carnitine Metabolism	1.07	0.88	0.75	0.413586	0.151981	0.000987248
3-hydroxybutyrate (BHBA)	Lipid	Ketone Bodies	0.77	9.73	1.19	0.490842	0.0021756	0.0464007
palmitoylcholine	Lipid	Fatty Acid Metabolism (Acyl Choline)	0.88	0.96	1.19	0.662005	0.335664	0.321267
oleoylcholine	Lipid	Fatty Acid Metabolism (Acyl Choline)	0.72	3.02	2.16	0.152911	0.00290365	0.0810065
palmitoloelycholine	Lipid	Fatty Acid Metabolism (Acyl Choline)	1.1	1.64	3.38	0.840263	0.753665	0.000587946
2-hydroxypalmitate	Lipid	Fatty Acid, Monohydroxy	1.09	0.93	0.99	0.572761	0.694328	0.888359
2-hydroxystearate	Lipid	Fatty Acid, Monohydroxy	0.88	0.9	0.81	0.282384	0.612587	0.092719
2-hydroxyarachidate*	Lipid	Fatty Acid, Monohydroxy	1.04	0.94	0.68	0.282384	0.778866	8.22707e-05
2-hydroxybehenate	Lipid	Fatty Acid, Monohydroxy	1.39	1.2	0.88	0.004662	0.189277	0.199589
3-hydroxyhexanoate	Lipid	Fatty Acid, Monohydroxy	1.51	1.65	1.01	0.00799201	0.53582	0.605841
3-hydroxyoctanoate	Lipid	Fatty Acid, Monohydroxy	2.26	1.31	2.01	0.0223431	0.316472	0.00775502
3-hydroxysuberate	Lipid	Fatty Acid, Monohydroxy	1.15	9.7	1.75	0.399307	0.00144578	0.000630636
3-hydroxysebacate	Lipid	Fatty Acid, Monohydroxy	0.74	40.8	1.15	0.228438	0.0003108	0.321267
3-hydroxystearate	Lipid	Fatty Acid, Monohydroxy	0.91	1.25	0.98	0.649939	0.384994	0.736121
5-hydroxyhexanoate	Lipid	Fatty Acid, Monohydroxy	1.24	5.11	0.95	0.0812521	0.0021756	0.809435
2S,3R-dihydroxybutyrate	Lipid	Fatty Acid, Dihydroxy	1.16	3.86	1.31	0.107892	0.00590521	0.0273961
2R,3R-dihydroxybutyrate	Lipid	Fatty Acid, Dihydroxy	1.2	1.45	1.52	0.042624	0.0540793	8.22707e-05
3,4-dihydroxybutyrate	Lipid	Fatty Acid, Dihydroxy	2.08	4.24	1.13	0.000666001	0.0003108	0.0464007
oleoyl ethanolamide	Lipid	Endocannabinoid	1.16	1.92	1.04	0.490842	0.0289044	0.605841
N-oleoyltaurine	Lipid	Endocannabinoid	1.47	2.27	0.98	0.029304	0.013986	0.742986
N-stearoyltaurine	Lipid	Endocannabinoid	1.05	2.15	1.07	0.662005	0.00932401	0.370383
N-palmitoyltaurine	Lipid	Endocannabinoid	1.21	2.59	0.89	0.228438	0.0021756	0.541423
N-palmitoleoyltaurine*	Lipid	Endocannabinoid	1.7	2.02	0.64	0.00799201	0.0400932	0.0359523
N-linoleoyltaurine*	Lipid	Endocannabinoid	1.67	3.62	0.77	0.029304	0.000621601	0.23587
N-linolenoyltaurine*	Lipid	Endocannabinoid	1.57	3.54	0.59	0.01998	0.0012432	0.000329083
hexanoyltaurine	Lipid	Endocannabinoid	0.65	2.13	1.23	0.170471	0.0426581	0.268179
linoleoyl ethanolamide	Lipid	Endocannabinoid	1.36	2.5	1.19	0.0592741	0.0289044	0.276594
N-oleoylserine	Lipid	Endocannabinoid	1.02	1.74	0.87	1	0.0289044	0.168511
myo-inositol	Lipid	Inositol Metabolism	1.32	1.22	1.17	0.004662	0.0721057	0.074455
chiro-inositol	Lipid	Inositol Metabolism	1.16	0.73	0.58	0.0592741	0.0321233	0.00242177
choline	Lipid	Phospholipid Metabolism	0.94	0.88	1.51	0.490842	0.0938617	0.000164541
choline phosphate	Lipid	Phospholipid Metabolism	1.16	2.74	1.64	0.344988	0.0721057	0.00789798
glycerophosphorylcholine (GPC)	Lipid	Phospholipid Metabolism	1.26	1.33	1.99	0.141858	0.0938617	0.000164541
glycerophosphoethanolamine	Lipid	Phospholipid Metabolism	1.38	1.33	1.98	0.00799201	0.396892	0.00156314
glycerophosphoserine*	Lipid	Phospholipid Metabolism	1.27	1.2	1.62	0.042624	0.694328	0.000329083
glycerophosphoinositol*	Lipid	Phospholipid Metabolism	1.45	0.96	1.32	0.000666001	0.463403	0.000329083
trimethylamine N-oxide	Lipid	Phospholipid Metabolism	0.96	0.84	0.02	0.662005	0.612587	8.22707e-05
1-myristoyl-2-palmitoyl-GPC (14:0/16:0)	Lipid	Phosphatidylcholine (PC)	0.91	0.76	0.93	0.0812521	0.0003108	0.092719
1-myristoyl-2-arachidonoyl-GPC (14:0/20:4)*	Lipid	Phosphatidylcholine (PC)	0.8	0.85	0.85	0.000666001	0.0938617	0.00789798
1-palmitoyl-2-palmitoleoyl-GPC (16:0/16:1)*	Lipid	Phosphatidylcholine (PC)	1.4	0.71	0.69	0.000666001	0.0205128	8.22707e-05
1-palmitoyl-2-stearoyl-GPC (16:0/18:0)	Lipid	Phosphatidylcholine (PC)	1.11	0.79	1.04	0.490842	0.0289044	0.605841
1-palmitoyl-2-oleoyl-GPC (16:0/18:1)	Lipid	Phosphatidylcholine (PC)	1.06	0.92	0.98	0.002664	0.0021756	0.23587
1-palmitoyl-2-linoleoyl-GPC (16:0/18:2)	Lipid	Phosphatidylcholine (PC)	0.92	0.99	1.09	0.662005	1	0.074455
1-palmitoyl-2-gamma-linolenoyl-GPC (16:0/18:3n6)*	Lipid	Phosphatidylcholine (PC)	1.1	1.3	0.97	0.344988	0.00590521	0.605841
1-palmitoyl-2-arachidonoyl-GPC (16:0/20:4n6)	Lipid	Phosphatidylcholine (PC)	1	1.09	1.09	1	0.00590521	0.00156314
1-palmitoyl-2-docosahexaenoyl-GPC (16:0/22:6)	Lipid	Phosphatidylcholine (PC)	0.98	1.06	1.12	0.282384	0.189277	8.22707e-05
1-palmitoleoyl-2-linoleoyl-GPC (16:1/18:2)*	Lipid	Phosphatidylcholine (PC)	1.06	1.04	0.83	0.01998	0.955089	0.000164541
1-palmitoleoyl-2-linolenoyl-GPC (16:1/18:3)*	Lipid	Phosphatidylcholine (PC)	1.06	1.21	0.57	0.490842	0.335664	8.22707e-05
1,2-distearoyl-GPC (18:0/18:0)	Lipid	Phosphatidylcholine (PC)	0.68	0.81	0.9	0.01998	0.0938617	0.370383
1-stearoyl-2-oleoyl-GPC (18:0/18:1)	Lipid	Phosphatidylcholine (PC)	0.85	0.88	0.87	0.851815	0.53582	1
1-stearoyl-2-arachidonoyl-GPC (18:0/20:4)	Lipid	Phosphatidylcholine (PC)	0.82	1.05	1.15	0.000666001	0.120591	0.000575895
1,2-dioleoyl-GPC (18:1/18:1)	Lipid	Phosphatidylcholine (PC)	0.86	0.49	0.63	0.851815	0.0003108	0.000329083
1-oleoyl-2-linoleoyl-GPC (18:1/18:2)*	Lipid	Phosphatidylcholine (PC)	0.84	0.62	0.72	0.042624	0.0003108	8.22707e-05
1,2-dilinoleoyl-GPC (18:2/18:2)	Lipid	Phosphatidylcholine (PC)	0.93	1.03	1.14	0.00799201	0.463403	0.000329083
1-linoleoyl-2-linolenoyl-GPC (18:2/18:3)*	Lipid	Phosphatidylcholine (PC)	0.97	1.16	0.84	0.490842	0.0289044	8.22707e-05
1-linoleoyl-2-arachidonoyl-GPC (18:2/20:4n6)*	Lipid	Phosphatidylcholine (PC)	0.83	0.76	0.96	0.002664	0.0003108	0.672974
1,2-dipalmitoyl-GPE (16:0/16:0)*	Lipid	Phosphatidylethanolamine (PE)	1.39	0.32	0.94	0.004662	0.0003108	0.541423
1-palmitoyl-2-stearoyl-GPE (16:0/18:0)*	Lipid	Phosphatidylethanolamine (PE)	1.13	0.16	0.85	0.344988	0.0011915	0.541423
1-palmitoyl-2-oleoyl-GPE (16:0/18:1)	Lipid	Phosphatidylethanolamine (PE)	1.23	0.53	0.83	0.0592741	0.0003108	0.00551213
1-palmitoyl-2-linoleoyl-GPE (16:0/18:2)	Lipid	Phosphatidylethanolamine (PE)	1.35	1.16	0.91	0.000666001	0.00932401	0.0152201
1-palmitoyl-2-docosahexaenoyl-GPE (16:0/22:6)*	Lipid	Phosphatidylethanolamine (PE)	0.84	1.41	1.09	0.002664	0.0003108	0.138791
1-stearoyl-2-oleoyl-GPE (18:0/18:1)	Lipid	Phosphatidylethanolamine (PE)	0.81	0.51	0.78	0.851815	0.0021756	0.672974
1-stearoyl-2-linoleoyl-GPE (18:0/18:2)*	Lipid	Phosphatidylethanolamine (PE)	0.83	1.16	0.95	0.107892	0.280963	0.605841
1-stearoyl-2-arachidonoyl-GPE (18:0/20:4)	Lipid	Phosphatidylethanolamine (PE)	0.77	1.17	1.02	0.001332	0.0205128	0.672974
1-stearoyl-2-docosahexaenoyl-GPE (18:0/22:6)*	Lipid	Phosphatidylethanolamine (PE)	0.63	1.98	0.95	0.001332	0.000621601	0.672974
1-oleoyl-2-linoleoyl-GPE (18:1/18:2)*	Lipid	Phosphatidylethanolamine (PE)	0.73	0.34	0.53	0.0592741	0.0003108	8.22707e-05
1-oleoyl-2-arachidonoyl-GPE (18:1/20:4)*	Lipid	Phosphatidylethanolamine (PE)	0.57	0.47	0.7	0.000666001	0.00101304	0.000329083
1-oleoyl-2-docosahexaenoyl-GPE (18:1/22:6)*	Lipid	Phosphatidylethanolamine (PE)	0.58	0.74	0.72	0.000666001	0.0012432	0.000575895
1-stearoyl-2-arachidonoyl-GPS (18:0/20:4)	Lipid	Phosphatidylserine (PS)	0.9	1.63	1.07	0.572761	0.000621601	0.541423
1-palmitoyl-2-arachidonoyl-GPI (16:0/20:4)*	Lipid	Phosphatidylinositol (PI)	1.45	0.91	0.72	0.228438	0.612587	0.113945
1-stearoyl-2-arachidonoyl-GPI (18:0/20:4)	Lipid	Phosphatidylinositol (PI)	0.8	1.07	1.02	0.004662	0.463403	0.672974
1-oleoyl-GPA (18:1)	Lipid	Lysophospholipid	1.09	2.69	0.78	0.490842	0.280963	0.423447
1-palmitoyl-GPC (16:0)	Lipid	Lysophospholipid	1.26	1.4	1.45	0.01998	0.0205128	0.000329083
2-palmitoyl-GPC (16:0)*	Lipid	Lysophospholipid	1.29	1.47	1.95	0.0812521	0.189277	0.00551213
1-palmitoleoyl-GPC (16:1)*	Lipid	Lysophospholipid	1.61	1	0.93	0.029304	0.463403	0.888359
2-palmitoleoyl-GPC (16:1)*	Lipid	Lysophospholipid	2.55	0.75	1.51	0.012654	0.612587	0.092719
1-stearoyl-GPC (18:0)	Lipid	Lysophospholipid	0.9	1.37	1.21	0.344988	0.00590521	0.0152201
1-oleoyl-GPC (18:1)	Lipid	Lysophospholipid	1.25	0.75	1.32	0.141858	0.189277	0.0273961
1-linoleoyl-GPC (18:2)	Lipid	Lysophospholipid	1.14	0.96	1.23	0.282384	0.778866	0.113945
1-linolenoyl-GPC (18:3)*	Lipid	Lysophospholipid	1.64	0.96	1.15	0.181152	0.955089	0.289543
1-arachidonoyl-GPC (20:4n6)*	Lipid	Lysophospholipid	1.12	0.79	1.45	0.490842	0.280963	0.0359523
1-lignoceroyl-GPC (24:0)	Lipid	Lysophospholipid	1	1.78	1.27	0.949717	0.0012432	0.00370218
1-palmitoyl-GPE (16:0)	Lipid	Lysophospholipid	1.56	1.76	2.28	0.029304	0.0289044	0.000329083
1-stearoyl-GPE (18:0)	Lipid	Lysophospholipid	1.09	1.92	1.94	0.490842	0.00590521	0.000987248
2-stearoyl-GPE (18:0)*	Lipid	Lysophospholipid	1.5	1.85	1.73	0.490842	0.00932401	0.167174
1-oleoyl-GPE (18:1)	Lipid	Lysophospholipid	1.28	0.76	1.76	0.228438	0.335664	0.0111065
1-linoleoyl-GPE (18:2)*	Lipid	Lysophospholipid	1.23	0.95	1.46	0.344988	0.955089	0.0592349
1-arachidonoyl-GPE (20:4n6)*	Lipid	Lysophospholipid	1.16	1.06	1.73	0.572761	0.955089	0.00246812
1-palmitoyl-GPS (16:0)*	Lipid	Lysophospholipid	1.77	1.47	2.36	0.00799201	0.335664	0.00246812
1-stearoyl-GPS (18:0)*	Lipid	Lysophospholipid	1.17	2.05	2.5	0.490842	0.0400932	0.000987248
1-oleoyl-GPS (18:1)	Lipid	Lysophospholipid	1.95	0.89	0.55	0.00799201	0.601222	0.0110052
1-palmitoyl-GPG (16:0)*	Lipid	Lysophospholipid	1.12	1.18	0.75	0.282384	0.120591	0.00246812
1-stearoyl-GPG (18:0)	Lipid	Lysophospholipid	0.8	2.57	1.3	0.141858	0.0003108	0.0111065
1-oleoyl-GPG (18:1)*	Lipid	Lysophospholipid	0.91	0.66	0.56	0.228438	0.0003108	8.22707e-05
1-linoleoyl-GPG (18:2)*	Lipid	Lysophospholipid	1.04	1.18	0.61	0.851815	0.231857	0.000329083
1-palmitoyl-GPI (16:0)	Lipid	Lysophospholipid	1.77	1.03	0.7	0.141858	0.778866	0.113945
1-stearoyl-GPI (18:0)	Lipid	Lysophospholipid	0.89	1.07	0.88	0.344988	0.866511	0.276594
1-oleoyl-GPI (18:1)	Lipid	Lysophospholipid	1.2	0.43	0.51	0.754579	0.000621601	0.00156314
1-linoleoyl-GPI (18:2)*	Lipid	Lysophospholipid	2.05	0.72	0.66	0.000666001	0.0721057	0.00789798
1-arachidonoyl-GPI (20:4)*	Lipid	Lysophospholipid	1.55	0.66	0.73	0.001332	0.013986	0.00789798
1-(1-enyl-stearoyl)-2-linoleoyl-GPE (P-18:0/18:2)*	Lipid	Plasmalogen	1.24	1	0.52	0.0812521	0.866511	0.000575895
1-(1-enyl-stearoyl)-2-arachidonoyl-GPE (P-18:0/20:4)*	Lipid	Plasmalogen	0.94	1.32	0.91	0.662005	0.0289044	0.370383
1-(1-enyl-palmitoyl)-GPE (P-16:0)*	Lipid	Lysoplasmalogen	1.02	1.47	1	0.949717	0.013986	0.814809
1-(1-enyl-oleoyl)-GPE (P-18:1)*	Lipid	Lysoplasmalogen	1.72	1.71	0.82	0.228438	0.0540793	0.332944
1-(1-enyl-stearoyl)-GPE (P-18:0)*	Lipid	Lysoplasmalogen	1.12	1.65	1.3	0.413586	0.013986	0.074455
glycerol	Lipid	Glycerolipid Metabolism	1.09	0.64	0.9	0.490842	0.0289044	0.605841
glycerol 3-phosphate	Lipid	Glycerolipid Metabolism	1.34	1.23	2.18	0.0812521	0.955089	0.000987248
glycerophosphoglycerol	Lipid	Glycerolipid Metabolism	1.38	0.41	0.7	0.029304	0.0003108	0.0111065
1-myristoylglycerol (14:0)	Lipid	Monoacylglycerol	0.49	1.44	0.21	0.0812521	0.694328	0.000581935
1-pentadecanoylglycerol (15:0)	Lipid	Monoacylglycerol	0.57	1.58	0.25	0.413586	0.231857	0.0023574
1-palmitoylglycerol (16:0)	Lipid	Monoacylglycerol	0.5	1.78	0.18	0.0592741	0.0938617	8.22707e-05
1-palmitoleoylglycerol (16:1)*	Lipid	Monoacylglycerol	0.39	0.78	0.11	0.413586	0.955089	0.0078125
1-oleoylglycerol (18:1)	Lipid	Monoacylglycerol	0.26	0.77	0.1	0.00799201	1	8.22707e-05
1-linoleoylglycerol (18:2)	Lipid	Monoacylglycerol	0.4	1.8	0.11	0.662005	0.151981	0.000987248
1-dihomo-linolenylglycerol (20:3)	Lipid	Monoacylglycerol	0.33	1.07	0.2	0.032967	0.335664	0.000400727
1-arachidonylglycerol (20:4)	Lipid	Monoacylglycerol	0.96	1.43	0.93	0.330787	0.522962	0.661083
1-docosahexaenoylglycerol (22:6)	Lipid	Monoacylglycerol	0.44	2.17	0.32	0.949717	0.0721057	0.227905
2-palmitoylglycerol (16:0)	Lipid	Monoacylglycerol	0.59	1.95	0.33	0.181152	0.0289044	0.00246812
2-palmitoleoylglycerol (16:1)*	Lipid	Monoacylglycerol	0.53	1.94	0.22	1	0.595883	0.0590582
2-oleoylglycerol (18:1)	Lipid	Monoacylglycerol	0.35	1.83	0.18	0.228438	0.53582	0.000164541
2-arachidonoylglycerol (20:4)	Lipid	Monoacylglycerol	1.01	1.32	1.2	0.741336	0.953011	0.84405
sphinganine	Lipid	Sphingolipid Synthesis	1.19	9.36	1.08	0.413586	0.0003108	0.386185
sphingadienine	Lipid	Sphingolipid Synthesis	0.93	1.99	1.54	0.949717	0.120591	0.0273961
phytosphingosine	Lipid	Sphingolipid Synthesis	1.31	1.66	1.35	0.01998	0.0003108	8.22707e-05
N-palmitoyl-sphinganine (d18:0/16:0)	Lipid	Dihydroceramides	1.56	15.76	1.02	0.042624	0.0003108	1
N-palmitoyl-sphingosine (d18:1/16:0)	Lipid	Ceramides	1.25	4.3	0.92	0.0812521	0.0003108	0.605841
N-stearoyl-sphingosine (d18:1/18:0)*	Lipid	Ceramides	0.59	4.65	1.07	0.0812521	0.0037296	0.541423
N-behenoyl-sphingadienine (d18:2/22:0)*	Lipid	Ceramides	1.05	0.91	1.54	0.662005	0.463403	0.00551213
ceramide (d18:1/14:0, d16:1/16:0)*	Lipid	Ceramides	0.97	2.48	0.71	0.949717	0.00932401	0.0273961
ceramide (d18:1/17:0, d17:1/18:0)*	Lipid	Ceramides	0.56	3.82	1.17	0.042624	0.0037296	0.370383
ceramide (d18:1/20:0, d16:1/22:0, d20:1/18:0)*	Lipid	Ceramides	0.99	2.47	1.3	0.949717	0.013986	0.0592349
ceramide (d16:1/24:1, d18:1/22:1)*	Lipid	Ceramides	1.04	1.4	0.88	0.754579	0.120591	0.605841
ceramide (d18:2/24:1, d18:1/24:2)*	Lipid	Ceramides	1.28	1.97	1.04	0.0812521	0.00932401	0.480708
glycosyl-N-palmitoyl-sphingosine (d18:1/16:0)	Lipid	Hexosylceramides (HCER)	0.51	3.48	0.55	0.000666001	0.0003108	0.000987248
glycosyl-N-stearoyl-sphingosine (d18:1/18:0)	Lipid	Hexosylceramides (HCER)	0.2	1.76	0.56	0.000666001	0.120591	0.138791
glycosyl-N-nervonoyl-sphingosine (d18:1/24:1)*	Lipid	Hexosylceramides (HCER)	0.46	0.66	0.56	0.002664	0.189277	0.00551213
glycosyl ceramide (d16:1/24:1, d18:1/22:1)*	Lipid	Hexosylceramides (HCER)	0.14	0.6	0.22	0.0100338	0.383714	0.0110052
glycosyl ceramide (d18:2/24:1, d18:1/24:2)*	Lipid	Hexosylceramides (HCER)	0.47	1.35	0.46	0.001332	0.189277	0.000575895
palmitoyl dihydrosphingomyelin (d18:0/16:0)*	Lipid	Dihydrosphingomyelins	1.26	4.93	0.85	0.107892	0.0003108	0.167174
behenoyl dihydrosphingomyelin (d18:0/22:0)*	Lipid	Dihydrosphingomyelins	1.37	3.17	0.7	0.01998	0.0003108	0.0359523
sphingomyelin (d18:0/18:0, d19:0/17:0)*	Lipid	Dihydrosphingomyelins	0.8	10.38	0.63	0.572761	0.0003108	0.23587
palmitoyl sphingomyelin (d18:1/16:0)	Lipid	Sphingomyelins	1	4.63	1.16	0.851815	0.0003108	0.00789798
stearoyl sphingomyelin (d18:1/18:0)	Lipid	Sphingomyelins	0.47	4.22	1.05	0.001332	0.0003108	0.888359
behenoyl sphingomyelin (d18:1/22:0)*	Lipid	Sphingomyelins	1.02	1.54	1.13	0.851815	0.0037296	0.113945
tricosanoyl sphingomyelin (d18:1/23:0)*	Lipid	Sphingomyelins	0.92	1.36	0.97	0.572761	0.0938617	0.888359
lignoceroyl sphingomyelin (d18:1/24:0)	Lipid	Sphingomyelins	1.03	1.36	0.97	0.662005	0.0400932	0.962567
sphingomyelin (d18:2/23:1)*	Lipid	Sphingomyelins	0.92	1.01	0.99	0.413586	0.955089	0.962567
sphingomyelin (d18:1/14:0, d16:1/16:0)*	Lipid	Sphingomyelins	0.9	3.37	0.64	0.282384	0.0003108	8.22707e-05
sphingomyelin (d18:2/14:0, d18:1/14:1)*	Lipid	Sphingomyelins	0.55	2.27	0.49	0.00238806	0.0289044	0.000616176
sphingomyelin (d17:1/16:0, d18:1/15:0, d16:1/17:0)*	Lipid	Sphingomyelins	0.82	1.41	0.84	0.029304	0.0021756	0.092719
sphingomyelin (d18:2/16:0, d18:1/16:1)*	Lipid	Sphingomyelins	0.94	3.15	1.06	0.282384	0.0003108	0.199589
sphingomyelin (d18:1/17:0, d17:1/18:0, d19:1/16:0)	Lipid	Sphingomyelins	0.41	0.98	1.14	0.000666001	0.866511	0.092719
sphingomyelin (d18:1/18:1, d18:2/18:0)	Lipid	Sphingomyelins	0.36	2.68	1.56	0.00720065	0.0021756	0.0359523
sphingomyelin (d18:1/19:0, d19:1/18:0)*	Lipid	Sphingomyelins	0.67	3.82	1.25	0.0592741	0.000621601	0.074455
sphingomyelin (d18:1/20:0, d16:1/22:0)*	Lipid	Sphingomyelins	0.91	2.21	1.21	0.344988	0.0003108	0.0359523
sphingomyelin (d18:1/21:0, d17:1/22:0, d16:1/23:0)*	Lipid	Sphingomyelins	0.81	1.05	1.16	0.029304	0.778866	0.0273961
sphingomyelin (d18:1/22:1, d18:2/22:0, d16:1/24:1)*	Lipid	Sphingomyelins	1.1	1.28	1.29	0.754579	0.0400932	0.0152201
sphingomyelin (d18:2/23:0, d18:1/23:1, d17:1/24:1)*	Lipid	Sphingomyelins	0.81	0.74	1.08	0.004662	0.00932401	0.321267
sphingomyelin (d18:1/24:1, d18:2/24:0)*	Lipid	Sphingomyelins	1.08	1.39	0.95	0.344988	0.0205128	0.888359
sphingomyelin (d18:2/24:1, d18:1/24:2)*	Lipid	Sphingomyelins	1.16	1.81	0.99	0.012654	0.0003108	0.888359
sphingomyelin (d18:1/25:0, d19:0/24:1, d20:1/23:0, d19:1/24:0)*	Lipid	Sphingomyelins	1.07	2.28	1.03	0.948305	0.0172689	1
sphingosine	Lipid	Sphingosines	1.21	4.83	1.26	0.282384	0.000621601	0.074455
sphingosine 1-phosphate	Lipid	Sphingosines	0.72	0.7	1.05	0.00238806	0.0172689	0.423447
3-hydroxy-3-methylglutarate	Lipid	Mevalonate Metabolism	1.42	3.39	1.24	0.00799201	0.000621601	0.00789798
mevalonate	Lipid	Mevalonate Metabolism	0.87	2.53	0.32	0.141858	0.0003108	8.22707e-05
lanosterol	Lipid	Sterol	1.33	0.49	0.16	0.0812521	0.0037296	8.22707e-05
cholesterol	Lipid	Sterol	1.56	0.68	0.74	0.001332	0.00590521	0.0111065
7-alpha-hydroxy-3-oxo-4-cholestenoate (7-Hoca)	Lipid	Sterol	1.04	1.33	1.3	0.851815	0.189277	0.167174
3beta-hydroxy-5-cholestenoate	Lipid	Sterol	0.78	2.58	0.69	0.141858	0.335664	0.0359523
4-cholesten-3-one	Lipid	Sterol	1.41	0.85	0.66	0.004662	0.280963	0.00156314
beta-sitosterol	Lipid	Sterol	0.94	0.34	1.13	0.141858	0.0003108	0.167174
campesterol	Lipid	Sterol	0.84	0.39	0.97	0.042624	0.0003108	0.423447
pregnenediol disulfate (C21H34O8S2)*	Lipid	Pregnenolone Steroids	2.25	0.69	0.57	0.00799201	0.280963	0.0592349
pregnenetriol disulfate*	Lipid	Pregnenolone Steroids	1.04	1.23	1.55	0.572761	0.280963	0.0592349
5alpha-pregnan-3beta,20alpha-diol disulfate	Lipid	Progestin Steroids	1.39	0.14	0.45	0.662005	0.0003108	0.0181124
corticosterone	Lipid	Corticosteroids	1.21	9.55	2.76	0.474704	0.0011915	0.0320566
androstenediol (3beta,17beta) disulfate (1)	Lipid	Androgenic Steroids	1.54	0.68	0.39	0.128916	0.801777	0.174609
cholate	Lipid	Bile Acid Metabolism	0.85	0.64	0.02	0.662005	0.231857	0.0078125
taurocholate	Lipid	Bile Acid Metabolism	1.71	1.89	1.36	0.556909	0.111612	0.882709
glycochenodeoxycholate	Lipid	Bile Acid Metabolism	3.66	1.98	3.26	0.000666001	0.189277	8.22707e-05
taurochenodeoxycholate	Lipid	Bile Acid Metabolism	1.37	1.19	1.19	0.00799201	0.120591	0.0592349
tauro-beta-muricholate	Lipid	Bile Acid Metabolism	0.83	0.83	0.79	0.438074	0.161125	0.140115
cholate sulfate	Lipid	Bile Acid Metabolism	1.25	0.74	0.05	0.181152	0.53582	0.0078125
taurodeoxycholate	Lipid	Bile Acid Metabolism	0.36	0.13	0.04	0.000666001	0.00144578	0.0078125
taurolithocholate	Lipid	Bile Acid Metabolism	0.64	0.11	0.12	0.002664	0.0003108	8.22707e-05
taurolithocholate 3-sulfate	Lipid	Bile Acid Metabolism	1.3	0.15	0.1	0.181152	0.00144578	0.000400727
glycoursodeoxycholate	Lipid	Bile Acid Metabolism	1.98	1.35	0.77	0.01998	0.612587	0.276594
glycoursodeoxycholic acid sulfate (1)	Lipid	Bile Acid Metabolism	2	1.7	3.17	0.000666001	0.0003108	8.22707e-05
tauroursodeoxycholate	Lipid	Bile Acid Metabolism	1.12	0.98	1.16	0.282384	0.53582	0.000164541
hyocholate	Lipid	Bile Acid Metabolism	1.51	0.31	0.19	0.228438	0.0314437	0.0224943
glycohyocholate	Lipid	Bile Acid Metabolism	1.28	0.71	5.02	0.0592741	0.0400932	8.22707e-05
taurohyocholate*	Lipid	Bile Acid Metabolism	2.24	0.95	1	0.000666001	0.694328	0.772694
taurohyodeoxycholic acid	Lipid	Bile Acid Metabolism	0.95	0.57	0.32	0.949717	0.00932401	8.22707e-05
12-dehydrocholate	Lipid	Bile Acid Metabolism	0.45	0.19	0.09	0.662005	0.0239018	0.0078125
7-ketodeoxycholate	Lipid	Bile Acid Metabolism	0.34	0.23	0	0.012654	0.00932401	0.0078125
