# Supplementary material for: Enteric bacterial infection stimulates remodelling of bile metabolites to promote intestinal homeostasis
Source: Nat Microbiol. 2024 Nov 20;9(12):3376–90. doi: 10.1038/s41564-024-01862-z (PMC11602723; doi:10.1038/s41564-024-01862-z)
Supplement: Supplementary file 6 — Statistical source data. [file 41564_2024_1862_MOESM6_ESM.xlsx]

## Sheet: Sheet1
Fig5a : Succinate abundance
WT/HT	16822.6	36641.2	32177.3	35293.3	28754.4	31242.5
Acod1 KO	11591.1	23241.2	13713.3	16098.5	15454.8	8886.22
Fig5c : Tuft cell frequency
WT/HT	29.6	12	11.2	9.2	77.6	73.2
Acod1 KO	11.6	6.4	3.6	4	11.2	3.6	3.2	34
Fig5f :Turicibacter sp002311155
WT/HT	0.001	0.001	0.001	5e-06	5e-06	5e-06
Acod1 KO	0.037	0.309	0.341	0.075	0.277	0.075
Fig5g : Chorismate mutase
WT/HT	0.24089	0.38439	0.98863	0.07794	0.2056	0
Acod1 KO	1.77005	1.72094	1.54744	1.07641	1.21353	0.32252
Fig5i : Coproporphyrinogen dehydrogenase
WT/HT	0	0	0	0	0	0
Acod1 KO	0	0.44426	0.45629	0.82397	0.28431	0
Fig5j : 3-demethylubiquinol 3-O-methyltransferase
WT/HT	0	0	0	0	0	0
Acod1 KO	0.2233	0.62697	0.5458	0	1.14369	0.20912
Fig5k : molybdopterin-synthase adenylyltransferase
WT/HT	0	0.57231	0	0	0	0
Acod1 KO	0.63271	1.19054	0.59578	0.30649	1.18415	0.43243
Fig5i : Furmate reductase
WT/HT	0.43769	0.03156	1.49089	0.22383	0.34511	0.03156
Acod1 KO	1.40288	1.25062	1.61164	1.00639	1.83299	0.54718
