# Supplementary material for: Enteric bacterial infection stimulates remodelling of bile metabolites to promote intestinal homeostasis
Source: Nat Microbiol. 2024 Nov 20;9(12):3376–90. doi: 10.1038/s41564-024-01862-z (PMC11602723; doi:10.1038/s41564-024-01862-z)
Supplement: Supplementary file 7 — Statistical source data. [file 41564_2024_1862_MOESM7_ESM.xlsx]

## Sheet: Sheet1
Fig6a: Proximal-SI
WT/HT	5	6	4.5	3.6	4.9	4	4	3.6	6.2	7	6.4	5.2	5.6	5.2	5	6	4.9	6	6.6	7.5	6.3	6.5	6.8	7.3	6.2	6.9	6.8	6.8	6.5	7.4	6.4	5.1
Acod1 KO	6.3	7.3	6.9	5.7	6.8	5.9	5.4	5.2	6.6	7.4	5.4	7	7.1	7.1	7.1	6.8
Fig6a: Distal-SI
WT/HT	6.1	7	5.3	6.3	5.5	5.2	5.5	5	6.5	7.2	7.3	6.1	5.7	5.6	5.7	6.5	6.3	6.8	7.4	6.8	7	6.8	7.4	7	6.8	6.9	7.4	7.2	7.1	7.3	7.2	7.5
Acod1 KO	6.2	7.3	7	6.9	7.3	5.8	6.4	6.2	7.5	7.3	6.3	7.5	7.8	7.5	7.4	7.2
Fig6c : Acetate
Ctrl	0.33	0.342	0.348	0.342	0.295	0.302	0.304	0.307
ITA	0.012	0.012	0.046	0.013	0.005	0.006	0.006	0.006
Fig6d : Propionate
Ctrl	0.402	0.345	0.403	0.391	0.434	0.418
ITA	0.004	0.005	0.004	0.006	0.006	0.006
Fig6e : Glucose
Ctrl	1.36	1.39	1.44	1.42
ITA	1.5	1.5	1.43	1.44
Fig6 f
pHL_empty IPTG-	0.032	0.036	0.034	0.027	0.027
pHL_empty IPTG+	0.03	0.039	0.042	0.033	0.031
pHL AceA IPTG-	0.038	0.032	0.034	0.017	0.015
pHL AceA IPTG+	0.292	0.324	0.292	0.149	0.166
Fig6g : SI pro
WT	1.4	1.31	2.14	1.69	1.15	1.77
ΔPrpBΔAceA	0.45	0.59	0.4	0.66	0.91	0.61	0.25	0.17	0.56	0.38	0.37
Fig6h : SI dis
WT	1.87	1.59	1.24	1.36	1.46	1.45
ΔPrpBΔAceA	0.38	0.42	0.49	0.4	0.45	0.47	0.28	0.27	0.71	0.39	0.5
