# Supplementary material for: Enteric bacterial infection stimulates remodelling of bile metabolites to promote intestinal homeostasis
Source: Nat Microbiol. 2024 Nov 20;9(12):3376–90. doi: 10.1038/s41564-024-01862-z (PMC11602723; doi:10.1038/s41564-024-01862-z)
Supplement: Supplementary file 8 — Statistical source data. [file 41564_2024_1862_MOESM8_ESM.xlsx]

## Sheet: Sheet1
Extended Data Fig1a
Biochemical Name	Super Pathway	Sub Pathway	Fold change				Extended Data Fig1c
			GF vs SPF	GF vs SPF			Amino Acid	149
				p-value			Peptide	31
hippurate	Xenobiotics	Benzoate Metabolism	0.22	8.22707e-05			Carbohydrate	10
2-hydroxyhippurate (salicylurate)	Xenobiotics	Benzoate Metabolism	0.11	0.000400727			Lipid	188
3-hydroxyhippurate	Xenobiotics	Benzoate Metabolism	0.24	0.0078125			Energy	5
3-hydroxyhippurate sulfate	Xenobiotics	Benzoate Metabolism	0.16	0.0078125			Nucleotide	31
4-hydroxyhippurate	Xenobiotics	Benzoate Metabolism	0.56	0.000575895			Cofactors and Vitamins	30
benzoate	Xenobiotics	Benzoate Metabolism	1.17	0.276594			Xenobiotics	87
2,4,6-trihydroxybenzoate	Xenobiotics	Benzoate Metabolism	0.36	0.000616176			Partially Characterized	3
catechol sulfate	Xenobiotics	Benzoate Metabolism	0.01	0.0078125
4-methylcatechol sulfate	Xenobiotics	Benzoate Metabolism	0.19	0.0078125
p-hydroxybenzaldehyde	Xenobiotics	Benzoate Metabolism	1.24	0.0592349			Extended Data Fig1d
4-acetylphenol sulfate	Xenobiotics	Benzoate Metabolism	0.48	0.000329083			Amino Acid	128
2-methoxyhydroquinone glucuronide (2)	Xenobiotics	Benzoate Metabolism	3.39	0.000630636			Peptide	17
p-cresol sulfate	Xenobiotics	Benzoate Metabolism	0.26	0.0360317			Carbohydrate	10
2-amino-p-cresol sulfate	Xenobiotics	Benzoate Metabolism	0.14	0.0078125			Lipid	172
3-(3-hydroxyphenyl)propionate sulfate	Xenobiotics	Benzoate Metabolism	0.01	0.0078125			Energy	9
2-(4-hydroxyphenyl)propionate	Xenobiotics	Benzoate Metabolism	0.22	0.0078125			Nucleotide	30
3-(4-hydroxyphenyl)propionate	Xenobiotics	Benzoate Metabolism	0.33	0.0078125			Cofactors and Vitamins	28
maltol sulfate	Xenobiotics	Food Component/Plant	0.58	0.00156314			Xenobiotics	60
genistein	Xenobiotics	Food Component/Plant	6.88	8.22707e-05			Partially Characterized	3
genistein glucuronide*	Xenobiotics	Food Component/Plant	1.51	0.000329083
2,8-quinolinediol	Xenobiotics	Food Component/Plant	0.06	0.000310156
2,8-quinolinediol sulfate	Xenobiotics	Food Component/Plant	0	8.22707e-05
2-oxindole-3-acetate	Xenobiotics	Food Component/Plant	1.92	8.22707e-05
3-formylindole	Xenobiotics	Food Component/Plant	0.97	0.423447			Extended Data Fig1e
gluconate	Xenobiotics	Food Component/Plant	1.16	0.354679			Amino Acid	121
afromosin	Xenobiotics	Food Component/Plant	1.97	0.000575895			Peptide	14
beta-guanidinopropanoate	Xenobiotics	Food Component/Plant	1.08	0.541423			Carbohydrate	5
dihydrocaffeate sulfate (1)	Xenobiotics	Food Component/Plant	1.75	8.22707e-05			Lipid	97
dihydrocaffeate sulfate (2)	Xenobiotics	Food Component/Plant	0.07	0.0078125			Energy	8
cinnamoylglycine	Xenobiotics	Food Component/Plant	0.51	0.000987248			Nucleotide	32
daidzein	Xenobiotics	Food Component/Plant	5.89	8.22707e-05			Cofactors and Vitamins	22
daidzein 7-O-glucuronide	Xenobiotics	Food Component/Plant	1.64	0.000575895			Xenobiotics	60
daidzin (daidzein 7-O-glucoside)	Xenobiotics	Food Component/Plant	1.09	0.167174			Partially Characterized	3
genistein sulfate*	Xenobiotics	Food Component/Plant	1.52	0.000987248
dihydroferulic acid sulfate	Xenobiotics	Food Component/Plant	0.8	0.0224943
enterolactone sulfate	Xenobiotics	Food Component/Plant	0.02	0.0078125
equol glucuronide	Xenobiotics	Food Component/Plant	0.02	0.0078125
equol sulfate	Xenobiotics	Food Component/Plant	0	8.22707e-05
ergothioneine	Xenobiotics	Food Component/Plant	3.54	8.22707e-05
erythritol	Xenobiotics	Food Component/Plant	1.03	0.962567
ferulate	Xenobiotics	Food Component/Plant	1.5	0.000575895
ferulic acid 4-sulfate	Xenobiotics	Food Component/Plant	1.36	0.0152201
ferulylglycine (1)	Xenobiotics	Food Component/Plant	0.86	0.0359523
ferulylglycine (2)	Xenobiotics	Food Component/Plant	1.51	0.0111065
quinate	Xenobiotics	Food Component/Plant	0.79	0.0273961
fucitol	Xenobiotics	Food Component/Plant	1.08	0.676027
glycitein	Xenobiotics	Food Component/Plant	0.38	0.0152201
glycitein glucuronide (2)*	Xenobiotics	Food Component/Plant	0.99	0.814809
glycitein sulfate (2)	Xenobiotics	Food Component/Plant	1.25	0.199589
histidine betaine (hercynine)*	Xenobiotics	Food Component/Plant	2.06	0.000164541
homostachydrine*	Xenobiotics	Food Component/Plant	0.07	8.22707e-05
indolin-2-one	Xenobiotics	Food Component/Plant	0.05	0.0078125
mannonate*	Xenobiotics	Food Component/Plant	1.31	8.22707e-05
N-(2-furoyl)glycine	Xenobiotics	Food Component/Plant	1.18	0.0464007
naringenin 7-glucuronide	Xenobiotics	Food Component/Plant	0.44	8.22707e-05
soyasaponin I	Xenobiotics	Food Component/Plant	4.23	0.00390625
soyasaponin II	Xenobiotics	Food Component/Plant	2.38	0.00390625
stachydrine	Xenobiotics	Food Component/Plant	0.21	8.22707e-05
ethyl alpha-glucopyranoside	Xenobiotics	Food Component/Plant	1.58	0.0311908
methyl glucopyranoside (alpha + beta)	Xenobiotics	Food Component/Plant	0.08	0.0078125
4-vinylguaiacol sulfate	Xenobiotics	Food Component/Plant	3.01	0.0224943
pyrraline	Xenobiotics	Food Component/Plant	1.89	8.22707e-05
daidzein sulfate (2)	Xenobiotics	Food Component/Plant	1.49	0.00370218
N-acetylpyrraline	Xenobiotics	Food Component/Plant	6.31	8.22707e-05
daidzein sulfate (1)	Xenobiotics	Food Component/Plant	1.3	0.0111065
2-keto-3-deoxy-gluconate	Xenobiotics	Food Component/Plant	1.24	0.0206499
3-hydroxycinnamate sulfate	Xenobiotics	Food Component/Plant	0.01	0.000310156
furaneol sulfate	Xenobiotics	Food Component/Plant	1.41	0.0142662
vanillin sulfate	Xenobiotics	Food Component/Plant	3.2	8.22707e-05
DIMBOA	Xenobiotics	Food Component/Plant	0.78	0.219352
resveratrol disulfate (1)*	Xenobiotics	Food Component/Plant	0.19	8.22707e-05
resveratrol disulfate (2)*	Xenobiotics	Food Component/Plant	0.3	0.00370218
resveratrol sulfate (1)*	Xenobiotics	Food Component/Plant	0.23	0.000575895
resveratrol sulfate (2)*	Xenobiotics	Food Component/Plant	0.32	0.0206499
resveratrol glucuronide (1)*	Xenobiotics	Food Component/Plant	0.14	0.000310156
caffeic acid sulfate	Xenobiotics	Food Component/Plant	1.3	0.00551213
tartronate (hydroxymalonate)	Xenobiotics	Food Component/Plant	1.2	0.370383
3-indoleglyoxylic acid	Xenobiotics	Food Component/Plant	1.52	8.22707e-05
methyl vanillate sulfate	Xenobiotics	Food Component/Plant	1.79	0.0484018
vanillic acid glycine	Xenobiotics	Food Component/Plant	2.13	8.22707e-05
apigenin glucuronide (2)	Xenobiotics	Food Component/Plant	0.05	8.22707e-05
ethyl beta-glucopyranoside	Xenobiotics	Food Component/Plant	1.91	0.0222592
N-methylpipecolate	Xenobiotics	Bacterial/Fungal	1.06	0.888359
2-acetamidophenol sulfate	Xenobiotics	Drug - Analgesics, Anesthetics	0.11	0.0078125
salicylate	Xenobiotics	Drug - Topical Agents	0.33	0.00230456
2,6-dihydroxybenzoic acid	Xenobiotics	Drug - Topical Agents	0.14	8.22707e-05
hydroquinone sulfate	Xenobiotics	Drug - Topical Agents	0.37	0.0078125
sulfate*	Xenobiotics	Chemical	0.87	0.0111065
O-sulfo-L-tyrosine	Xenobiotics	Chemical	1.4	8.22707e-05
3-acetylphenol sulfate	Xenobiotics	Chemical	0.58	0.0360317
2-aminophenol sulfate	Xenobiotics	Chemical	0.03	0.000587946
2-amino-2-methyl-1-propanol	Xenobiotics	Chemical	1.08	0.541423
S-(3-hydroxypropyl)mercapturic acid (HPMA)	Xenobiotics	Chemical	0.78	0.00551213
dexpanthenol	Xenobiotics	Chemical	0.53	0.814809
diisopropanolamine	Xenobiotics	Chemical	0.18	8.22707e-05
dimethyl sulfone	Xenobiotics	Chemical	0.1	8.22707e-05
ectoine	Xenobiotics	Chemical	0.44	8.22707e-05
glycolate (hydroxyacetate)	Xenobiotics	Chemical	1.66	0.167174
perfluorooctanesulfonate (PFOS)	Xenobiotics	Chemical	0.59	0.000164541
1,2,3-benzenetriol sulfate (2)	Xenobiotics	Chemical	0.03	0.00047997
3-hydroxypyridine sulfate	Xenobiotics	Chemical	0.21	8.22707e-05
gentisic acid-5-glucoside	Xenobiotics	Chemical	0.3	8.22707e-05
thioproline	Xenobiotics	Chemical	1.06	0.888359
3-hydroxy-2-methylpyridine sulfate	Xenobiotics	Chemical	0.59	0.00551213
n-propanol glucuronide	Xenobiotics	Chemical	1	NA
4-chlorobenzoic acid	Xenobiotics	Chemical	1.08	0.074455
