# Supplementary material for: Enteric bacterial infection stimulates remodelling of bile metabolites to promote intestinal homeostasis
Source: Nat Microbiol. 2024 Nov 20;9(12):3376–90. doi: 10.1038/s41564-024-01862-z (PMC11602723; doi:10.1038/s41564-024-01862-z)
Supplement: Supplementary file 9 — Statistical source data. [file 41564_2024_1862_MOESM9_ESM.xlsx]

## Sheet: Sheet1
Extended Data Fig2 c-e
Biochemical Name	Super Pathway	Sub Pathway	Fold change	Fold change	Fold change
			CR vs SPF	LM vs SPF	GF vs SPF	CR vs SPF	LM vs SPF	GF vs SPF
						p-value	p-value	p-value
glycine	Amino Acid	Glycine, Serine and Threonine Metabolism	1.21	1.12	1.55	0.004662	0.335664	8.22707e-05			Extended Data Fig2a
N-acetylglycine	Amino Acid	Glycine, Serine and Threonine Metabolism	1.17	3.89	1.69	0.042624	0.0037296	0.000329083			Pathway	Number
sarcosine	Amino Acid	Glycine, Serine and Threonine Metabolism	0.53	0.4	1.22	0.004662	0.0003108	0.167174			Amino Acid	60
dimethylglycine	Amino Acid	Glycine, Serine and Threonine Metabolism	0.88	1.01	1.33	0.029304	0.694328	8.22707e-05			Peptide	8
betaine	Amino Acid	Glycine, Serine and Threonine Metabolism	0.89	0.58	1.3	0.141858	0.0012432	0.00156314			Carbohydrate	2
serine	Amino Acid	Glycine, Serine and Threonine Metabolism	1.32	1.65	1.42	0.001332	0.000621601	8.22707e-05			Lipid	25
N-acetylserine	Amino Acid	Glycine, Serine and Threonine Metabolism	1.43	1.61	1.54	0.000666001	0.0037296	8.22707e-05			Energy	6
threonine	Amino Acid	Glycine, Serine and Threonine Metabolism	1.47	1.74	1.54	0.000666001	0.0003108	0.000329083			Nucleotide	11
N-acetylthreonine	Amino Acid	Glycine, Serine and Threonine Metabolism	1.38	1.64	2.01	0.001332	0.000621601	8.22707e-05			Cofactors and Vitamins	5
alanine	Amino Acid	Alanine and Aspartate Metabolism	1.23	1.19	1.3	0.000666001	0.0721057	8.22707e-05			Xenobiotics	15
N-acetylalanine	Amino Acid	Alanine and Aspartate Metabolism	1.39	1.73	1.52	0.012654	0.000621601	0.000329083			Partially Characterized	1
N,N-dimethylalanine	Amino Acid	Alanine and Aspartate Metabolism	0.52	0.51	0.28	0.004662	0.0400932	0.00378563
aspartate	Amino Acid	Alanine and Aspartate Metabolism	4.05	3.45	7.08	0.000666001	0.0003108	8.22707e-05
N-acetylaspartate (NAA)	Amino Acid	Alanine and Aspartate Metabolism	2.71	2.62	5.65	0.000666001	0.0003108	8.22707e-05			Extended Data Fig2b
asparagine	Amino Acid	Alanine and Aspartate Metabolism	1.51	1.77	1.4	0.000666001	0.0003108	0.000987248			Pathway	Percentage
N-acetylasparagine	Amino Acid	Alanine and Aspartate Metabolism	1.04	0.64	1.49	0.413586	0.00932401	0.00789798			Amino Acid	29.4
hydroxyasparagine**	Amino Acid	Alanine and Aspartate Metabolism	1.42	2.06	1.12	0.01998	0.0037296	0.605841			Peptide	20.5
glutamate	Amino Acid	Glutamate Metabolism	2.93	1.53	4.66	0.000666001	0.013986	8.22707e-05			Carbohydrate	7.4
glutamine	Amino Acid	Glutamate Metabolism	1.28	1.5	0.88	0.004662	0.000621601	0.074455			Lipid	7.9
alpha-ketoglutaramate*	Amino Acid	Glutamate Metabolism	1.69	2.29	1.28	0.000666001	0.0003108	0.0273961			Energy	50
N-acetylglutamate	Amino Acid	Glutamate Metabolism	1.54	1.06	2.27	0.0592741	0.866511	0.0206499			Nucleotide	20
N-acetylglutamine	Amino Acid	Glutamate Metabolism	1.31	1.34	0.88	0.002664	0.00932401	0.0464007			Cofactors and Vitamins	10.6
pyroglutamine*	Amino Acid	Glutamate Metabolism	0.73	0.47	0.54	0.000666001	0.0003108	8.22707e-05			Xenobiotics	14.2
carboxyethyl-GABA	Amino Acid	Glutamate Metabolism	1.39	1.26	2.78	0.032967	0.601222	0.000630636
N-methyl-GABA	Amino Acid	Glutamate Metabolism	0.95	0.46	1.2	1	0.0003108	0.0273961
S-1-pyrroline-5-carboxylate	Amino Acid	Glutamate Metabolism	0.84	0.65	0.97	0.181152	0.013986	0.814809
histidine	Amino Acid	Histidine Metabolism	1.28	1.26	1.1	0.000666001	0.00590521	0.276594
1-methylhistidine	Amino Acid	Histidine Metabolism	1.19	3.77	1.35	0.107892	0.0003108	0.000987248
3-methylhistidine	Amino Acid	Histidine Metabolism	1.13	1.67	1.04	0.413586	0.00590521	0.742986
N-acetylhistidine	Amino Acid	Histidine Metabolism	1.2	0.7	1.45	0.042624	0.0003108	0.00156314
N-acetyl-3-methylhistidine*	Amino Acid	Histidine Metabolism	0.97	0.72	1.28	0.851815	0.0021756	0.0111065
N-acetyl-1-methylhistidine*	Amino Acid	Histidine Metabolism	1.47	1.54	2.04	0.000666001	0.120591	8.22707e-05
hydantoin-5-propionate	Amino Acid	Histidine Metabolism	1.49	1.23	72.5	0.01998	0.0289044	8.22707e-05
trans-urocanate	Amino Acid	Histidine Metabolism	0.92	1.36	1.62	1	0.0205128	0.00551213
imidazole propionate	Amino Acid	Histidine Metabolism	0.75	0.73	0.66	0.107892	0.189277	0.0359523
formiminoglutamate	Amino Acid	Histidine Metabolism	0.82	0.76	36.95	0.0592741	0.0037296	8.22707e-05
imidazole lactate	Amino Acid	Histidine Metabolism	1.1	0.69	1.16	0.282384	0.0205128	0.23587
N-acetylcarnosine	Amino Acid	Histidine Metabolism	1.49	1.14	0.79	0.000666001	0.0938617	0.480708
anserine	Amino Acid	Histidine Metabolism	2.14	3.13	0.76	0.000666001	0.0003108	0.123428
1-methyl-4-imidazoleacetate	Amino Acid	Histidine Metabolism	1.65	1.83	1.02	0.000666001	0.00932401	0.814809
1-methyl-5-imidazoleacetate	Amino Acid	Histidine Metabolism	2.09	1.19	0.99	0.000666001	0.189277	0.814809
1-ribosyl-imidazoleacetate*	Amino Acid	Histidine Metabolism	1.14	0.39	1.09	0.141858	0.0003108	0.370383
4-imidazoleacetate	Amino Acid	Histidine Metabolism	1.81	0.69	1.06	0.000666001	0.0205128	0.742986
N-acetylhistamine	Amino Acid	Histidine Metabolism	1.19	0.06	0.15	0.572761	0.00101304	0.000630636
lysine	Amino Acid	Lysine Metabolism	1.47	2.12	1.52	0.002664	0.0003108	0.000987248
N2-acetyllysine	Amino Acid	Lysine Metabolism	1.31	0.85	3.75	0.000666001	0.0205128	8.22707e-05
N6-acetyllysine	Amino Acid	Lysine Metabolism	0.97	1.43	1.32	0.851815	0.694328	0.000164541
N2-acetyl,N6-methyllysine	Amino Acid	Lysine Metabolism	1.71	1	6.08	0.100348	NA	0.0142662
N2-acetyl,N6,N6-dimethyllysine	Amino Acid	Lysine Metabolism	1.46	0.68	2.57	0.029304	0.0718263	8.22707e-05
N2,N6-diacetyllysine	Amino Acid	Lysine Metabolism	0.76	0.57	2.34	0.001332	0.000621601	8.22707e-05
N6-methyllysine	Amino Acid	Lysine Metabolism	1.65	1.25	1.41	0.000666001	1	0.138791
N6,N6,N6-trimethyllysine	Amino Acid	Lysine Metabolism	2.09	3.36	0.9	0.000666001	0.0021756	0.276594
hydroxy-N6,N6,N6-trimethyllysine*	Amino Acid	Lysine Metabolism	0.77	1.05	1.04	0.33239	0.335664	0.321267
5-hydroxylysine	Amino Acid	Lysine Metabolism	0.59	1.11	1.71	0.472769	0.771543	0.0302813
5-(galactosylhydroxy)-L-lysine	Amino Acid	Lysine Metabolism	1.5	9.4	2.2	0.173342	0.00140348	0.00123156
fructosyllysine	Amino Acid	Lysine Metabolism	1.61	0.44	1.08	0.0812521	0.0421027	0.742986
2-aminoadipate	Amino Acid	Lysine Metabolism	0.88	1.47	2.1	0.754579	0.0205128	0.138791
2-oxoadipate	Amino Acid	Lysine Metabolism	7.6	28.82	3.6	0.000666001	0.0003108	0.00156314
glutarate (C5-DC)	Amino Acid	Lysine Metabolism	10.19	47.34	3.15	0.000666001	0.0003108	0.00156314
glutarylcarnitine (C5-DC)	Amino Acid	Lysine Metabolism	1.24	1.4	2.22	0.0812521	0.0400932	0.000164541
pipecolate	Amino Acid	Lysine Metabolism	1.03	0.78	0.66	0.754579	0.0205128	8.22707e-05
6-oxopiperidine-2-carboxylate	Amino Acid	Lysine Metabolism	1.09	1.99	1.54	0.413586	0.00590521	0.00370218
5-aminovalerate	Amino Acid	Lysine Metabolism	1.35	1.88	0.46	0.0592741	0.013986	0.000581935
N,N,N-trimethyl-5-aminovalerate	Amino Acid	Lysine Metabolism	1.65	1.96	0.17	0.002664	0.0400932	8.22707e-05
phenylalanine	Amino Acid	Phenylalanine Metabolism	1.17	1.34	1.45	0.029304	0.0003108	8.22707e-05
N-acetylphenylalanine	Amino Acid	Phenylalanine Metabolism	1.2	0.68	1.24	0.00799201	0.0012432	0.0111065
1-carboxyethylphenylalanine	Amino Acid	Phenylalanine Metabolism	0.93	1.19	1.03	0.181152	1	1
phenylpyruvate	Amino Acid	Phenylalanine Metabolism	1.33	1.2	1.35	0.042624	0.0938617	0.0152201
phenyllactate (PLA)	Amino Acid	Phenylalanine Metabolism	1.62	2.37	0.54	0.000666001	0.013986	0.000987248
phenethylamine	Amino Acid	Phenylalanine Metabolism	1.3	1.23	0.86	0.012654	0.231857	0.127373
4-hydroxyphenylacetate	Amino Acid	Phenylalanine Metabolism	1.54	0.87	0.71	0.0609301	0.861697	0.262542
tyrosine	Amino Acid	Tyrosine Metabolism	1.38	1.36	1.61	0.042624	0.013986	0.000575895
N-acetyltyrosine	Amino Acid	Tyrosine Metabolism	1.07	0.73	1.52	0.490842	0.000621601	8.22707e-05
1-carboxyethyltyrosine	Amino Acid	Tyrosine Metabolism	1.15	1.41	1.75	0.518145	0.562485	0.000329083
tyramine	Amino Acid	Tyrosine Metabolism	0.9	0.84	0.62	0.754579	0.463403	0.0152201
4-hydroxyphenylpyruvate	Amino Acid	Tyrosine Metabolism	1.43	0.66	1.2	0.01998	0.0037296	0.074455
3-(4-hydroxyphenyl)lactate	Amino Acid	Tyrosine Metabolism	1.55	2.01	1.34	0.001332	0.0289044	0.00246812
phenol sulfate	Amino Acid	Tyrosine Metabolism	2.49	0.76	0.01	0.002664	0.612587	0.000542915
phenol glucuronide	Amino Acid	Tyrosine Metabolism	2.94	0.85	0.66	0.000666001	0.181665	0.0078125
vanillactate	Amino Acid	Tyrosine Metabolism	1.4	1.04	1.31	0.012654	0.955089	0.0152201
3-methoxytyrosine	Amino Acid	Tyrosine Metabolism	1.58	1.07	3.54	0.002664	0.694328	8.22707e-05
o-Tyrosine	Amino Acid	Tyrosine Metabolism	1.91	4.69	1.86	0.004662	0.0003108	0.000575895
gentisate	Amino Acid	Tyrosine Metabolism	1.68	0.42	0.37	0.002664	0.00132132	0.0078125
homovanillate sulfate	Amino Acid	Tyrosine Metabolism	2.33	1.18	1.27	0.0158401	0.448529	0.0650983
p-cresol glucuronide*	Amino Acid	Tyrosine Metabolism	2.1	0.77	0.18	0.0592741	0.907786	0.0224943
N-formylphenylalanine	Amino Acid	Tyrosine Metabolism	0.8	1.48	0.96	0.413586	0.0540793	0.962567
vanillic alcohol sulfate	Amino Acid	Tyrosine Metabolism	1.74	1.45	4.98	0.001332	0.06384	8.22707e-05
4-hydroxycinnamate sulfate	Amino Acid	Tyrosine Metabolism	1.62	0.46	0.51	0.000666001	0.0003108	8.22707e-05
catechol glucuronide	Amino Acid	Tyrosine Metabolism	1.73	0.57	0.34	0.001332	0.0125222	0.0078125
tryptophan	Amino Acid	Tryptophan Metabolism	1.15	1.59	0.97	0.228438	0.0012432	0.541423
N-acetyltryptophan	Amino Acid	Tryptophan Metabolism	1.49	0.87	1.82	0.000666001	0.0289044	8.22707e-05
C-glycosyltryptophan	Amino Acid	Tryptophan Metabolism	1.84	2.8	1.06	0.0054578	0.00915538	0.803154
kynurenine	Amino Acid	Tryptophan Metabolism	1.24	2.77	1.6	0.001332	0.0003108	8.22707e-05
N-acetylkynurenine (2)	Amino Acid	Tryptophan Metabolism	3.15	5.74	3.71	0.000666001	0.0003108	8.22707e-05
kynurenate	Amino Acid	Tryptophan Metabolism	1.5	0.95	2.27	0.000666001	0.120591	8.22707e-05
anthranilate	Amino Acid	Tryptophan Metabolism	1.11	0.67	0.41	0.282384	0.013986	8.22707e-05
3-hydroxykynurenine	Amino Acid	Tryptophan Metabolism	1.22	1.05	2.19	0.042624	0.0400932	8.22707e-05
xanthurenate	Amino Acid	Tryptophan Metabolism	1.7	0.66	2.1	0.000666001	0.000621601	8.22707e-05
picolinate	Amino Acid	Tryptophan Metabolism	0.98	0.62	1.32	0.851815	0.0205128	0.092719
tryptamine	Amino Acid	Tryptophan Metabolism	1.55	1.16	0.81	0.004662	0.335664	0.162679
indolelactate	Amino Acid	Tryptophan Metabolism	1.95	3.31	0.68	0.001332	0.202614	0.0320566
indolepropionylglycine	Amino Acid	Tryptophan Metabolism	1.22	0.31	0.05	0.282384	0.00214402	0.0078125
indole-3-carboxylate	Amino Acid	Tryptophan Metabolism	2.81	0.32	0.59	0.00215687	0.100348	0.583425
indoleacetylglycine	Amino Acid	Tryptophan Metabolism	1.43	0.56	1.44	0.000666001	0.0003108	0.000329083
3-indoxyl sulfate	Amino Acid	Tryptophan Metabolism	1	0.4	0.11	0.851815	0.0003108	0.0078125
indoxyl glucuronide	Amino Acid	Tryptophan Metabolism	1.87	0.5	0.17	0.000666001	0.00915538	0.0078125
leucine	Amino Acid	Leucine, Isoleucine and Valine Metabolism	1.27	1.34	1.26	0.000666001	0.0003108	8.22707e-05
N-acetylleucine	Amino Acid	Leucine, Isoleucine and Valine Metabolism	1.05	0.76	1.75	0.413586	0.0540793	8.22707e-05
1-carboxyethylleucine	Amino Acid	Leucine, Isoleucine and Valine Metabolism	0.92	2.03	1.19	0.344988	0.612587	0.23587
4-methyl-2-oxopentanoate	Amino Acid	Leucine, Isoleucine and Valine Metabolism	1.23	1.58	1.21	0.029304	0.0012432	0.0152201
alpha-hydroxyisocaproate	Amino Acid	Leucine, Isoleucine and Valine Metabolism	1.83	10.13	0.75	0.000666001	0.0003108	0.0181124
isovalerate (i5:0)	Amino Acid	Leucine, Isoleucine and Valine Metabolism	1.14	2.44	0.76	0.228438	0.0003108	0.0464007
isovalerylglycine	Amino Acid	Leucine, Isoleucine and Valine Metabolism	1.26	1.19	1.56	0.0592741	0.335664	8.22707e-05
isovalerylcarnitine (C5)	Amino Acid	Leucine, Isoleucine and Valine Metabolism	0.88	1.72	1.26	0.490842	0.151981	0.00370218
3-methylcrotonylglycine	Amino Acid	Leucine, Isoleucine and Valine Metabolism	1.52	1.42	1.64	0.00799201	0.396892	0.000987248
beta-hydroxyisovalerate	Amino Acid	Leucine, Isoleucine and Valine Metabolism	0.87	1.09	0.89	0.490842	0.694328	0.370383
beta-hydroxyisovaleroylcarnitine	Amino Acid	Leucine, Isoleucine and Valine Metabolism	0.92	1.03	1.36	0.228438	0.463403	0.000575895
beta-hydroxyisovalerylglycine	Amino Acid	Leucine, Isoleucine and Valine Metabolism	1.07	1.14	2.21	1	0.231857	8.22707e-05
3-methylglutaconate	Amino Acid	Leucine, Isoleucine and Valine Metabolism	1.66	3.12	1.68	0.000666001	0.000621601	8.22707e-05
3-methylglutarylcarnitine (2)	Amino Acid	Leucine, Isoleucine and Valine Metabolism	0.77	1.75	1.6	0.282384	0.00590521	0.00551213
isoleucine	Amino Acid	Leucine, Isoleucine and Valine Metabolism	1.17	1.25	1.17	0.000666001	0.0003108	0.00246812
N-acetylisoleucine	Amino Acid	Leucine, Isoleucine and Valine Metabolism	1.11	0.7	1.59	0.282384	0.013986	8.22707e-05
1-carboxyethylisoleucine	Amino Acid	Leucine, Isoleucine and Valine Metabolism	0.97	1.14	1.92	0.662005	0.694328	8.22707e-05
3-methyl-2-oxovalerate	Amino Acid	Leucine, Isoleucine and Valine Metabolism	1.38	1.23	1.39	0.00799201	0.151981	0.00246812
2-hydroxy-3-methylvalerate	Amino Acid	Leucine, Isoleucine and Valine Metabolism	1.58	2.34	0.84	0.001332	0.0938617	0.11147
2-methylbutyrylcarnitine (C5)	Amino Acid	Leucine, Isoleucine and Valine Metabolism	0.8	1.27	0.11	0.0592741	0.396892	0.000630636
2-methylbutyrylglycine	Amino Acid	Leucine, Isoleucine and Valine Metabolism	2.12	5.19	1.88	0.00215687	0.0227797	0.0208106
tigloylglycine	Amino Acid	Leucine, Isoleucine and Valine Metabolism	1.28	5.65	1.3	0.141858	0.0021756	0.074455
3-hydroxy-2-ethylpropionate	Amino Acid	Leucine, Isoleucine and Valine Metabolism	1.14	1.51	1.2	0.490842	0.463403	0.0111065
ethylmalonate	Amino Acid	Leucine, Isoleucine and Valine Metabolism	1.24	1.61	0.87	0.012654	0.335664	0.0592349
methylsuccinate	Amino Acid	Leucine, Isoleucine and Valine Metabolism	21.02	15.19	1.46	0.000666001	0.0003108	0.00156314
valine	Amino Acid	Leucine, Isoleucine and Valine Metabolism	1.3	1.44	1.43	0.002664	0.0012432	0.000575895
N-acetylvaline	Amino Acid	Leucine, Isoleucine and Valine Metabolism	1.27	1.42	1.29	0.042624	0.0721057	0.00551213
1-carboxyethylvaline	Amino Acid	Leucine, Isoleucine and Valine Metabolism	0.99	1.25	1.75	0.754579	0.955089	8.22707e-05
3-methyl-2-oxobutyrate	Amino Acid	Leucine, Isoleucine and Valine Metabolism	1.19	1.15	1.2	0.042624	0.866511	0.0111065
alpha-hydroxyisovalerate	Amino Acid	Leucine, Isoleucine and Valine Metabolism	1.61	3.09	1.17	0.000666001	0.0003108	0.00789798
isobutyrylcarnitine (C4)	Amino Acid	Leucine, Isoleucine and Valine Metabolism	0.97	0.74	1.04	0.490842	0.0400932	0.672974
isobutyrylglycine	Amino Acid	Leucine, Isoleucine and Valine Metabolism	1.39	1.09	1.22	0.352733	0.629606	0.612389
3-hydroxyisobutyrate	Amino Acid	Leucine, Isoleucine and Valine Metabolism	1	0.7	1.38	1	0.0409971	0.00551213
2,3-dihydroxy-2-methylbutyrate	Amino Acid	Leucine, Isoleucine and Valine Metabolism	1.21	0.8	0.87	0.649939	0.106623	0.350099
methionine	Amino Acid	Methionine, Cysteine, SAM and Taurine Metabolism	1.17	1.15	1.27	0.004662	0.0037296	0.000164541
N-acetylmethionine	Amino Acid	Methionine, Cysteine, SAM and Taurine Metabolism	1.48	1.99	1.75	0.004662	0.0012432	0.000575895
N-formylmethionine	Amino Acid	Methionine, Cysteine, SAM and Taurine Metabolism	1.42	1.23	1.63	0.001332	0.0289044	0.000164541
methionine sulfone	Amino Acid	Methionine, Cysteine, SAM and Taurine Metabolism	1.26	1.1	0.84	0.029304	0.694328	0.0152201
methionine sulfoxide	Amino Acid	Methionine, Cysteine, SAM and Taurine Metabolism	1.19	1.81	0.92	0.344988	0.013986	0.370383
N-acetylmethionine sulfoxide	Amino Acid	Methionine, Cysteine, SAM and Taurine Metabolism	1.05	2.65	1.11	1	0.0012432	0.541423
4-methylthio-2-oxobutanoate	Amino Acid	Methionine, Cysteine, SAM and Taurine Metabolism	0.9	0.93	1.39	0.706814	0.679326	0.127523
S-adenosylhomocysteine (SAH)	Amino Acid	Methionine, Cysteine, SAM and Taurine Metabolism	0.83	1.73	1.39	0.662005	0.0938617	0.138791
5-methylthioribose**	Amino Acid	Methionine, Cysteine, SAM and Taurine Metabolism	1.57	1.75	0.84	0.000666001	0.0037296	0.0152201
2,3-dihydroxy-5-methylthio-4-pentenoate (DMTPA)*	Amino Acid	Methionine, Cysteine, SAM and Taurine Metabolism	1.28	0.97	1.31	0.00799201	0.151981	0.00370218
2-hydroxy-4-(methylthio)butanoic acid	Amino Acid	Methionine, Cysteine, SAM and Taurine Metabolism	1.68	2.88	0.44	0.002664	0.00932401	0.0224943
cystathionine	Amino Acid	Methionine, Cysteine, SAM and Taurine Metabolism	1.29	1.4	2.54	0.181152	0.0540793	8.22707e-05
cysteine	Amino Acid	Methionine, Cysteine, SAM and Taurine Metabolism	1.37	1.13	0.72	0.001332	0.335664	0.000164541
N-acetylcysteine	Amino Acid	Methionine, Cysteine, SAM and Taurine Metabolism	1.48	1.77	1.59	0.002664	0.0037296	8.22707e-05
S-methylcysteine	Amino Acid	Methionine, Cysteine, SAM and Taurine Metabolism	1.32	2.1	1.35	0.01998	0.0012432	0.0152201
S-methylcysteine sulfoxide	Amino Acid	Methionine, Cysteine, SAM and Taurine Metabolism	1.02	2.39	1.08	0.662005	0.0037296	0.23587
cysteine s-sulfate	Amino Acid	Methionine, Cysteine, SAM and Taurine Metabolism	2.01	3.68	1.2	0.000666001	0.0003108	0.276594
cystine	Amino Acid	Methionine, Cysteine, SAM and Taurine Metabolism	1.6	3.92	1.39	0.01998	0.0003108	0.138791
cysteine sulfinic acid	Amino Acid	Methionine, Cysteine, SAM and Taurine Metabolism	0.82	0.95	0.87	0.141858	0.955089	0.199589
hypotaurine	Amino Acid	Methionine, Cysteine, SAM and Taurine Metabolism	0.59	0.44	0.5	0.00799201	0.0021756	0.000575895
taurine	Amino Acid	Methionine, Cysteine, SAM and Taurine Metabolism	1.05	1.06	1.13	0.851815	0.778866	0.672974
N-acetyltaurine	Amino Acid	Methionine, Cysteine, SAM and Taurine Metabolism	1.04	1.1	0.37	0.662005	0.53582	8.22707e-05
succinoyltaurine	Amino Acid	Methionine, Cysteine, SAM and Taurine Metabolism	1.68	1.93	1.77	0.004662	0.0400932	0.000575895
taurocyamine	Amino Acid	Methionine, Cysteine, SAM and Taurine Metabolism	0.83	0.98	0.79	0.002664	0.955089	8.22707e-05
arginine	Amino Acid	Urea cycle; Arginine and Proline Metabolism	1.41	1.76	1.65	0.01998	0.0021756	0.00246812
argininosuccinate	Amino Acid	Urea cycle; Arginine and Proline Metabolism	1.3	0.63	1.36	0.344988	0.384994	0.664813
urea	Amino Acid	Urea cycle; Arginine and Proline Metabolism	1.05	0.78	1.1	0.282384	0.0205128	0.0464007
ornithine	Amino Acid	Urea cycle; Arginine and Proline Metabolism	1.31	2	0.97	0.181152	0.00932401	1
3-amino-2-piperidone	Amino Acid	Urea cycle; Arginine and Proline Metabolism	0.94	0.75	1.85	0.344988	0.0037296	8.22707e-05
2-oxoarginine*	Amino Acid	Urea cycle; Arginine and Proline Metabolism	1	0.61	1.59	0.754579	0.000621601	0.00370218
citrulline	Amino Acid	Urea cycle; Arginine and Proline Metabolism	1.15	1.24	1.33	0.107892	0.396892	0.00156314
homocitrulline	Amino Acid	Urea cycle; Arginine and Proline Metabolism	1.29	1.99	3.05	0.219524	0.0921673	0.000630636
proline	Amino Acid	Urea cycle; Arginine and Proline Metabolism	1.15	2.06	1.18	0.00799201	0.0003108	8.22707e-05
dimethylarginine (SDMA + ADMA)	Amino Acid	Urea cycle; Arginine and Proline Metabolism	1.78	2.28	0.65	0.000666001	0.00590521	0.0464007
N-acetylarginine	Amino Acid	Urea cycle; Arginine and Proline Metabolism	1.59	0.91	3.42	0.01998	0.694328	8.22707e-05
N-acetylcitrulline	Amino Acid	Urea cycle; Arginine and Proline Metabolism	0.95	0.72	1.56	0.949717	0.120591	0.0273961
N-delta-acetylornithine	Amino Acid	Urea cycle; Arginine and Proline Metabolism	1.46	1.32	0.69	0.000666001	0.151981	8.22707e-05
trans-4-hydroxyproline	Amino Acid	Urea cycle; Arginine and Proline Metabolism	1.11	0.93	2	0.141858	0.463403	8.22707e-05
pro-hydroxy-pro	Amino Acid	Urea cycle; Arginine and Proline Metabolism	1.38	1.1	1.91	0.029304	0.612587	0.000575895
N-methylproline	Amino Acid	Urea cycle; Arginine and Proline Metabolism	0.82	0.37	0.29	0.141858	0.0003108	8.22707e-05
N,N,N-trimethyl-alanylproline betaine (TMAP)	Amino Acid	Urea cycle; Arginine and Proline Metabolism	1.74	5.99	2.18	0.365629	0.0021756	0.00551213
argininate*	Amino Acid	Urea cycle; Arginine and Proline Metabolism	1.39	0.67	1.55	0.000666001	0.0205128	0.000987248
guanidinoacetate	Amino Acid	Creatine Metabolism	1.03	2.93	1.35	0.490842	0.0003108	0.000164541
creatine	Amino Acid	Creatine Metabolism	1.26	1.46	1.2	0.001332	0.0721057	0.0206499
creatinine	Amino Acid	Creatine Metabolism	1.3	1.39	1.81	0.000666001	0.0003108	8.22707e-05
creatine phosphate	Amino Acid	Creatine Metabolism	1	1	2.21	NA	NA	0.0360317
N-acetylputrescine	Amino Acid	Polyamine Metabolism	1.82	7.3	0.83	0.000666001	0.0003108	0.0464007
5-methylthioadenosine (MTA)	Amino Acid	Polyamine Metabolism	1.17	0.82	1.21	0.181152	0.335664	0.092719
4-acetamidobutanoate	Amino Acid	Polyamine Metabolism	1.34	1.21	0.68	0.107892	0.463403	0.092719
1-methylguanidine	Amino Acid	Guanidino and Acetamido Metabolism	0.77	0.44	1.1	0.01998	0.000621601	0.23587
4-guanidinobutanoate	Amino Acid	Guanidino and Acetamido Metabolism	0.79	0.46	1.72	0.00799201	0.0003108	8.22707e-05
guanidinosuccinate	Amino Acid	Guanidino and Acetamido Metabolism	1.57	0.39	2.2	0.000666001	0.000621601	0.00551213
glutathione, reduced (GSH)	Amino Acid	Glutathione Metabolism	1.35	2.95	0.81	0.029304	0.0540793	0.0106901
glutathione, oxidized (GSSG)	Amino Acid	Glutathione Metabolism	1.05	0.79	0.81	0.490842	0.0012432	0.000575895
cysteine-glutathione disulfide	Amino Acid	Glutathione Metabolism	1.46	2.03	1.19	0.002664	0.000621601	0.0359523
S-methylglutathione	Amino Acid	Glutathione Metabolism	1.52	0.65	1.15	0.000666001	0.0003108	0.000329083
cysteinylglycine	Amino Acid	Glutathione Metabolism	1.39	0.86	1.1	0.00799201	0.231857	0.092719
cysteinylglycine disulfide*	Amino Acid	Glutathione Metabolism	1.41	3.41	1.88	0.01998	0.0003108	0.000987248
cys-gly, oxidized	Amino Acid	Glutathione Metabolism	1.97	2.82	2.15	0.01998	0.00590521	0.00551213
5-oxoproline	Amino Acid	Glutathione Metabolism	1.51	1.41	0.76	0.000666001	0.0012432	8.22707e-05
2-aminobutyrate	Amino Acid	Glutathione Metabolism	0.67	2.4	1.11	0.000666001	0.00932401	0.23587
2-hydroxybutyrate/2-hydroxyisobutyrate	Amino Acid	Glutathione Metabolism	0.88	10.39	0.87	0.754579	0.0037296	0.742986
ophthalmate	Amino Acid	Glutathione Metabolism	0.82	4.29	0.72	0.107892	0.0003108	0.00246812
S-(1,2-dicarboxyethyl)glutathione	Amino Acid	Glutathione Metabolism	1.5	0.85	1.19	0.000666001	0.0721057	0.23587
3'-dephospho-CoA-glutathione*	Amino Acid	Glutathione Metabolism	0.79	0.11	1.2	0.282384	0.00140348	0.276594
citrate	Energy	TCA Cycle	2.58	2.01	1.84	0.000666001	0.000621601	0.000164541
aconitate [cis or trans]	Energy	TCA Cycle	2.37	1.86	1.48	0.000666001	0.0021756	0.00156314
isocitric lactone	Energy	TCA Cycle	1.75	2.1	1.67	0.000666001	0.280963	0.000575895
alpha-ketoglutarate	Energy	TCA Cycle	2.42	1.99	1.45	0.002664	0.0012432	0.00551213
succinylcarnitine (C4-DC)	Energy	TCA Cycle	2.16	1.65	1.67	0.00238806	0.0930451	0.000894387
succinate	Energy	TCA Cycle	2.25	2.47	1.13	0.002664	0.0003108	0.138791
fumarate	Energy	TCA Cycle	1.16	1.47	1.08	0.490842	0.0289044	0.370383
malate	Energy	TCA Cycle	1.2	1.46	1.04	0.662005	0.00932401	0.888359
itaconate	Energy	TCA Cycle	10.78	27.37	1	0.03125	0.015625	1
citraconate/glutaconate	Energy	TCA Cycle	1.08	1.27	0.98	0.282384	0.0400932	0.962567
2-methylcitrate/homocitrate	Energy	TCA Cycle	2.22	4	1.21	0.00238806	0.00144578	0.11147
phosphate	Energy	Oxidative Phosphorylation	1.06	0.98	0.87	0.662005	0.778866	0.092719
