# Supplementary material for: Enteric bacterial infection stimulates remodelling of bile metabolites to promote intestinal homeostasis
Source: Nat Microbiol. 2024 Nov 20;9(12):3376–90. doi: 10.1038/s41564-024-01862-z (PMC11602723; doi:10.1038/s41564-024-01862-z)
Supplement: Supplementary file 10 — Statistical source data. [file 41564_2024_1862_MOESM10_ESM.xlsx]

## Sheet: Sheet1
Extended Data 3a
	Mock								CR
Itaconate	1.575	0.585	0.81	1.65	0.435	1.065			9.15	1.8	2.4	3.15	3	2.7
2-methylsuccinate	4.2	3.45	0.39	4.73	5.4	1.65			11.55	4.35	14.1	10.05	18.75	28.5
Glutarate	19604	22967	26131	12317	30612				60472	83243	43553	101455	97302	83803
2-oxoadipate	6658.4	7500.2	10416.5	8251.9	7512.2	7512.2			8268.3	41911.9	236817	43579	160521	117692
Extended Data 3b
	Mock								CR
Itaconate	5.4	6.59	6.14	14.95	17.69				29.86	13.87	45.41	16.77	14.4	27.82	19.8
2-methylsuccinate	0	13.8	14.8	0	0				0	0	0	0	0	0	0
Glutarate	139.824	265.704	0	645.54	78.0254				375.229	382.784	1018.47	562.223	822.683	1024.73	500.116
2-oxoadipate	8008.53	4668.34	20168.1	8020.84	3604.7				35859.4	12531.6	15726.2	23267.6	14241.7	18797.2	20296.6
Extended Data 3c
	Mock								CR
Itaconate	8	10.2	28	9.9	8.9	10.1			15.5	20	13.5	19	22	12
2-methylsuccinate	0.26	0.36	0.099	0.135	0.136	0.219			0.136	0.1	0.31	0.176	0.2	0
Glutarate	8191.98	8041.68	3286.05	4109.57	9869.41	3866.56			7397.47	0	9858.74	5176.69	10688.2	8221.48
2-oxoadipate	223955	215739	256680	241627	234405	375757			326868	216298	342584	184884	262393	199639
