# Supplementary material for: Enteric bacterial infection stimulates remodelling of bile metabolites to promote intestinal homeostasis
Source: Nat Microbiol. 2024 Nov 20;9(12):3376–90. doi: 10.1038/s41564-024-01862-z (PMC11602723; doi:10.1038/s41564-024-01862-z)
Supplement: Supplementary file 11 — Statistical source data. [file 41564_2024_1862_MOESM11_ESM.xlsx]

## Sheet: List
Extended data figure 6
geneid	gene_type	gene_name	log2FoldChange.Lm	padj.Lm	log2FC.Cr.positive	padj.Cr.positive	log2FC.Cr.negative	padj.Cr.negative
ENSMUSG00000064341.1	protein_coding	mt-Nd1	-0.5275	0.00455209	-0.578962	0.00241675	-0.124113	0.789013
ENSMUSG00000064360.1	protein_coding	mt-Nd3	-1.16061	2.75924e-06	-0.673799	0.00205255	-0.661648	0.00766914
ENSMUSG00000064363.1	protein_coding	mt-Nd4	-0.959815	2.47028e-07	-0.598578	0.000820716	-0.338101	0.192607
ENSMUSG00000064368.1	protein_coding	mt-Nd6	-1.14365	5.31445e-14	-0.731012	0.000106444	-0.233668	0.509076
ENSMUSG00000029632.7	protein_coding	Ndufa4	-0.424523	0.0143523	-0.334423	0.0310522	-0.314468	0.101068
ENSMUSG00000030869.11	protein_coding	Ndufab1	-0.393271	0.0263537	-0.430859	0.00351787	-0.282734	0.170155
ENSMUSG00000027305.9	protein_coding	Ndufaf1	-0.513338	0.00050837	-0.424677	0.046934	-0.157331	0.712849
ENSMUSG00000025968.16	protein_coding	Ndufs1	-0.415262	0.0202532	-0.596768	0.00985823	-0.215107	0.634407
ENSMUSG00000013593.12	protein_coding	Ndufs2	-0.488196	0.000573358	-0.482239	0.00560592	-0.301037	0.232979
ENSMUSG00000009863.14	protein_coding	Sdhb	-0.760667	1.21082e-09	-0.248532	0.616784	-0.0825852	0.940915
ENSMUSG00000058076.12	protein_coding	Sdhc	-0.370707	0.0173334	-0.275116	0.164093	-0.287436	0.256799
ENSMUSG00000000171.5	protein_coding	Sdhd	-0.162897	0.477664	-0.52942	0.0117305	-0.323645	0.303727
ENSMUSG00000064370.1	protein_coding	mt-Cytb	-1.25772	6.6854e-09	-0.610736	0.0056361	-0.246293	0.54003
ENSMUSG00000021520.4	protein_coding	Uqcrb	-0.493824	0.0002702	-0.391939	0.0368276	-0.194726	0.551474
ENSMUSG00000025651.14	protein_coding	Uqcrc1	-0.560513	5.38748e-05	-0.333271	0.384021	-0.10318	0.904941
ENSMUSG00000030884.12	protein_coding	Uqcrc2	-0.436741	0.00271656	-0.612056	0.0043841	-0.305623	0.37635
ENSMUSG00000038462.3	protein_coding	Uqcrfs1	-0.514915	4.0811e-05	-0.558173	0.00131357	-0.400834	0.0729693
ENSMUSG00000064351.1	protein_coding	mt-Co1	-1.02508	0.000211835	-0.69169	0.000704063	-0.340801	0.282844
ENSMUSG00000064358.1	protein_coding	mt-Co3	-1.3824	0.00244889	-1.09235	0.000163435	-0.543728	0.189607
ENSMUSG00000026500.6	protein_coding	Cox20	-0.450623	0.0124862	-0.460968	0.0036298	-0.193803	0.484854
ENSMUSG00000000088.7	protein_coding	Cox5a	-0.672317	9.20083e-07	-0.335061	0.0869688	-0.451784	0.0317092
ENSMUSG00000014313.15	protein_coding	Cox6c	-0.56858	0.000760715	-0.402451	0.0270036	-0.210628	0.487206
